# Supplementary material for: Genome-wide association study of Gossypium arboreum resistance to reniform nematode
Source: BMC Genet. 2018 Aug 3;19:52. doi: 10.1186/s12863-018-0662-3 (PMC6091029; doi:10.1186/s12863-018-0662-3)
Supplement: Supplementary file 1 — The 246 Gossypium arboreum germplasm accessions selected for genome-wide association study including the reniform nematode female index value for each accession. (XLSX 23 kb) [file 12863_2018_662_MOESM1_ESM.xlsx]

## Sheet: Additional file 1
Item	Germplasm_ID	A2_Number	Plant_Name	Female_Index
1	PI129723	A2 19	VERUM	30.5
2	PI129742	A2 20	MALVI 9	118.8
3	PI152088	A2 21	NANKING	40.2
4	PI175033	A2 23	G. HERBACEUM?	41.2
5	PI179559	A2 24	DESI RUI	68.4
6	PI179607	A2 26	KAPAS	36.3
7	PI180245	A2 29	KAPAS	23.3
8	PI180365	A2 31	AN. B.B. 1-P7	92.1
9	PI183168	A2 35		25.5
10	PI183202	A2 40		140.3
11	PI185786	A2 42	HAMJU	40.5
12	PI200422	A2 46	DC-92	94.7
13	PI408755	A2 58	MI TOC	37.7
14	PI408756	A2 59	MAYOR N.	62
15	PI408759	A2 62	KORESU	42.1
16	PI408764	A2 67	KOKATI NARROW	29.3
17	PI408770	A2 73	CHINESE NAKED	42.1
18	PI408772	A2 75	TSENG-TING	105
19	PI417886	A2 78	VIRNAR	31.6
20	PI417898	A2 90	RED ARBOREUM (POONA)	68.4
21	PI452093	A2 141	Chang Zi No. 1	13.2
22	PI452095	A2 143	Millionaire	52.6
23	PI529708	A2 5	#6	24.1
24	PI529712	A2 9	#44	49
25	PI529713	A2 10	#45	26
26	PI529714	A2 11	#47	29.1
27	PI529716	A2 13	C-122	63.7
28	PI529719	A2 16	SMA-2	50.8
29	PI529722	A2 94	IGUALA	37.6
30	PI529724	A2 96	INDIA 15	44.7
31	PI529731	A2 104	S4010	18.6
32	PI529749	A2 122	AKH 607	23.9
33	PI529750	A2 123	CJ 73	51.9
34	PI529751	A2 124	DAVDAT	29.1
35	PI529754	A2 127	LD 132	35.3
36	PI529756	A2 129	LD 135	29.8
37	PI529762	A2 135	RG 6	37.2
38	PI529764	A2 138	SHYAMALI	33.9
39	PI529767	A2 147	ACH 344 INDIA	15.8
40	PI529774	A2 157	NAN. GINGJING	26.8
41	PI529776	A2 159	JIA. ZIHUA	102.6
42	PI529777	A2 160	FUYANG ZISA.	39.5
43	PI529779	A2 162	BAOSHAN TUMI.	7.9
44	PI529780	A2 163	GUAYIN HUA	28.2
45	PI529784	A2 167	A2 167	27.9
46	PI529787	A2 170	TYPE 8	43.8
47	PI529788	A2 171	A2 171	25.6
48	PI529794	A2 177	MILLION DOLLAR	50.9
49	PI529806	A2 189	A2 189	100.7
50	PI615699	A2 190	BURMA C19	22.9
51	PI615700	A2 191	CHINESE NARROW LEAF	32.8
52	PI615701	A2 192	SOUDANENSE	18.4
53	PI615734	A2 233	LIAO YANG #1	19
54	PI615739	A2 238	GUANGXI ZUAXIAN-ZHO	38.5
55	PI615743	A2 242	SHI XI YA #1	24.3
56	PI615751	A2 250	A2-K	30.9
57	PI615752	A2 251	A2-Q	44.1
58	PI615755	A2 254	C-19	13.2
59	PI615756	A2 255		45.9
60	PI615757	A2 256	WHITE FLOWER, BROWN LINT	46.6
61	PI615761	A2 267	H 150	40.3
62	PI615763	A2 269	H 173	37.5
63	PI615766	A2 272	H 415	10.9
64	PI615767	A2 273	H 429	25.6
65	PI615769	A2 275	H 460	20.5
66	PI615771	A2 277	H 467	35.5
67	PI615772	A2 278	H 468	36.6
68	PI615779	A2 285	H 494	18
69	PI615781	A2 287	H 496	18.8
70	PI615782	A2 288	H 499	27.2
71	PI615783	A2 289	H 500	25.5
72	PI615785	A2 291	H 507	37.7
73	PI615786	A2 292	H 508	67.4
74	PI615787	A2 293	H 510	25.1
75	PI615788	A2 294	H 512	14.1
76	PI615789	A2 295	H 513	18.7
77	PI615795	A2 301	INDICUM-10	32.2
78	PI615797	A2 303	INDICUM-22	37.9
79	PI615798	A2 304	INDICUM-24	51.7
80	PI615800	A2 306	INDICUM-1290	55.2
81	PI615801	A2 307	INDICUM-1998	25.2
82	PI615802	A2 308	IMPROVED SHAM	40.5
83	PI615804	A2 310	JUBILEE	18.6
84	PI615805	A2 311	JL 9	23.2
85	PI615806	A2 312	JL 9-46	49
86	PI615807	A2 313	JL 60	47.9
87	PI615809	A2 315	JL 415	42.9
88	PI615810	A2 316	KOKATI KHAKI	27.9
89	PI615811	A2 317	KUMUNDI B3	28.4
90	PI615812	A2 318	K 1	51.2
91	PI615813	A2 319	K 2	16.8
92	PI615815	A2 321	K 52-402	34.1
93	PI615816	A2 322	K 53-519	27.8
94	PI615819	A2 325	K 359 F	36.8
95	PI615821	A2 327	K 463	32.3
96	PI615822	A2 328	KUMATHA BLACK SEEDED	39.8
97	PI615823	A2 329	LATE VERUM	18.3
98	PI615824	A2 330	LOHIT	61.8
99	PI615826	A2 332	MALVI-12	63.3
100	PI615830	A2 336	MSA	20.3
101	PI615834	A2 340	NEW MILLION DOLLAR	41.2
102	PI615838	A2 344	N 14-M 14	57.1
103	PI615839	A2 345	N 31-14	32.6
104	PI615843	A2 349	N 1314	37.3
105	PI615844	A2 350	NORTHERN-16	24.1
106	PI615845	A2 351	NR-5	42.3
107	PI615846	A2 352	NRS	39.1
108	PI615848	A2 354	O-S-217	14.8
109	PI615849	A2 355	O-S-218	39.1
110	PI615851	A2 357	PINKTOP	39.3
111	PI615852	A2 358	PRATAP	25.5
112	PI615853	A2 359	PS-135	69.7
113	PI615854	A2 360	PS-360	25.4
114	PI615856	A2 362	PBN 8-57	14.3
115	PI615858	A2 364	PBN 452	23.4
116	PI615860	A2 366	PBN 8670	55.8
117	PI615865	A2 371	PBS 6572	46.5
118	PI615866	A2 372	PBS 1549	59.7
119	PI615867	A2 373	RANGAMATI	43.3
120	PI615870	A2 376	RANIBEN	38.3
121	PI615871	A2 377	RG 1	24.8
122	PI615873	A2 379	SANGUINEUM/G 29	44.5
123	PI615875	A2 381	SARGUJA-NL-WF	52.2
124	PI615876	A2 382	SHAMALI SHAM 766	59.8
125	PI615877	A2 383	SHAM 766	88.2
126	PI615878	A2 384	VIRA-2	35
127	PI615879	A2 385	VIRA-3	71
128	PI615881	A2 387	W-23-89	37.6
129	PI615884	A2 390	Y-1	44.7
130	PI615885	A2 391	5-63-572	15.1
131	PI615886	A2 392	5-65-1258	56.6
132	PI615888	A2 394	35-16-408	24.2
133	PI615889	A2 395	56-5B	21.5
134	PI615890	A2 396	51/49	83.2
135	PI615891	A2 397	55-10-429	24.5
136	PI615894	A2 400	321	61.3
137	PI615895	A2 401	331	73.7
138	PI615898	A2 404	619	88.6
139	PI615902	A2 408	960	91.4
140	PI615903	A2 409	972	54.4
141	PI615907	A2 413	1391 N	24.7
142	PI615909	A2 415	1422	36.8
143	PI615911	A2 417	1988	57.6
144	PI615912	A2 418	2990	42.2
145	PI615914	A2 420	3124	17.7
146	PI615920	A2 426	6187	54.7
147	PI615924	A2 430	6582	53.3
148	PI615926	A2 432	7038	37.5
149	PI615931	A2 437	7656	24.7
150	PI615932	A2 438	7662	20.7
151	PI615942	A2 448	30800	29.5
152	PI615950	A2 456	30818	6
153	PI615960	A2 466	30843	18.1
154	PI615968	A2 474	79/BH 53	27.7
155	PI615970	A2 476	79/LOHIT	24
156	PI615972	A2 478	79/BH-97	18.4
157	PI615977	A2 483	DESI 87	3.3
158	PI615978	A2 484	DESI 22	29.9
159	PI615983	A2 489	DESI 73	15.5
160	PI615991	A2 497	AH 71	9.5
161	PI615995	A2 501	AKH 590	18.5
162	PI616004	A2 510	AK 580	15.2
163	PI616005	A2 511	SC 97	26.4
164	PI616007	A2 513	PAA 1	19.1
165	PI616008	A2 514	PAA 2	7.4
166	PI616010	A2 516	AC 3291	41.8
167	PI616015	A2 521	AC 3273	17.7
168	PI616016	A2 522	AC 3562	11.3
169	PI616021	A2 527	AC 3376	24.4
170	PI616023	A2 529	AC 3278	21.9
171	PI616025	A2 531	AC 3244	51.3
172	PI616026	A2 532	AC 3631	31.7
173	PI616028	A2 534	AC 3516	55.2
174	PI616034	A2 540	AC 3100	62.1
175	PI616037	A2 543	AC 3087	30.8
176	PI616038	A2 544	AC 3008	27.6
177	PI616039	A2 545	AC 3461	58.5
178	PI616040	A2 546	AC 3599	33.2
179	PI616046	A2 552	AC 3251	13.3
180	PI616047	A2 553	AC 3233	9.6
181	PI616052	A2 558	AC 3540	5.5
182	PI616057	A2 563	AC 3470	20.5
183	PI616062	A2 568	AC 3184	11.5
184	PI616068	A2 574	AC 3418	14.7
185	PI616069	A2 575	AC 3423	29.5
186	PI616072	A2 578	AC 3396	23.4
187	PI616076	A2 582	AC 3009	44.9
188	PI616077	A2 583	AC 3161	20.5
189	PI616078	A2 584	AC 3166	54.9
190	PI616080	A2 586	AC 3620	19.7
191	PI616083	A2 589	AC 3232	28.8
192	PI616084	A2 590	AC 3645	14.4
193	PI616097	A2 603	AC 3150	47.7
194	PI616098	A2 604	AC 3569	21.3
195	PI616101	A2 607	AC 3071	110.2
196	PI616107	A2 613	AC 3556	42.5
197	PI616109	A2 615	AC 3206	23.7
198	PI616111	A2 617	AC 3001	18.6
199	PI616113	A2 619	AC 3381	28.5
200	PI616121	A2 627	AC 3077	18.2
201	PI616126	A2 632	AC 3672	12.3
202	PI616132	A2 638	AC 3205	33.9
203	PI616134	A2 640	AC 3586	27.2
204	PI616144	A2 650	AC 3043	27.4
205	PI616151	A2 657	AC 3204	15.5
206	PI616154	A2 660	AC 3270	39.5
207	PI616156	A2 662	AC 3683	37.1
208	PI616157	A2 663	AC 3709	54.3
209	PI616158	A2 664	AC 3267	16.1
210	PI616159	A2 665	AC 3647	11.8
211	PI616160	A2 666	AC 3510	35.5
212	PI616164	A2 670	AC 3073	12.2
213	PI616167	A2 673	AC 3041	71.3
214	PI616168	A2 674	AC 3082	48.9
215	PI616169	A2 675	AC 3440 A	74.9
216	PI616173	A2 679	AC 3187	27.6
217	PI616181	A2 687	AC 3656	72.4
218	PI616184	A2 690	AC 3005	2.8
219	PI616185	A2 691	AC 3262	22.9
220	PI616189	A2 695	AC 3033	26.2
221	PI616192	A2 698	AC 3708	9.7
222	PI616206	A2 712	AC 3404	51.1
223	PI616211	A2 717	AC 3317	19.3
224	PI616214	A2 720	AC 3014	29
225	PI616216	A2 722	AC 3277	13
226	PI616220	A2 726		56.4
227	PI616221	A2 727	AC 3152	64.4
228	PI616222	A2 728	AC 3668	29
229	PI616224	A2 730	AC 3613	39.5
230	PI616225	A2 731	AC 3412 A	11.3
231	PI616226	A2 732	AC 3065	43.1
232	PI616228	A2 734	AC 3044	55.8
233	PI616229	A2 735	AC 3093	114.4
234	PI616231	A2 737	AC 3573	6.4
235	PI616233	A2 739	AC 3364	41.7
236	PI616234	A2 740	AC 3496	24.3
237	PI616238	A2 744	AC 3718	23.8
238	PI616239	A2 745	AC 3148	16.9
239	PI616243	A2 749	AC 3508	30.1
240	PI616259	A2 765	AC 3669	6.6
241	PI616282	A2 788	AC 3013	66.4
242	PI616366	A2 872	6687 BLL	42.5
243	PI616368	A2 874	6687 NLL	49.3
244	PI616376	A2 882	6706	53.7
245	PI616386	A2 892	6729	44.4
246	PI630019	A1 150	ISMAEL	29.7
