# Supplementary material for: Genome-wide association study of Gossypium arboreum resistance to reniform nematode
Source: BMC Genet. 2018 Aug 3;19:52. doi: 10.1186/s12863-018-0662-3 (PMC6091029; doi:10.1186/s12863-018-0662-3)
Supplement: Supplementary file 2 — The 7220 SNPs used for linkage disequilibrium analysis and genome-wide association study including major and minor alleles. SNPs highlighted in yellow identify chromosomal regions associated with reniform nematode resistance. (XLSX 6162 kb) [file 12863_2018_662_MOESM2_ESM.xlsx]

## Sheet: S2
rs#	alleles	chromosome	position	strand	PI616037	PI616039	PI616047	PI129723	PI129742	PI152088	PI175033	PI179559	PI179607	PI180245	PI180365	PI183168	PI183202	PI185786	PI200422	PI408755	PI408756	PI408759	PI408764	PI408770	PI408772	PI417886	PI417898	PI452093	PI452095	PI529708	PI529712	PI529713	PI529714	PI529716	PI529719	PI529722	PI529724	PI529731	PI529749	PI529750	PI529751	PI529754	PI529756	PI529762	PI529764	PI529767	PI529774	PI529776	PI529777
S1_394567007	A/G	1	764333	+	A	A	A	G	G	A	G	A	A	A	A	A	G	A	A	G	A	A	G	A	G	A	A	A	A	A	A	A	A	A	A	G	G	A	G	A	G	A	G	A	G	G	A	A	A
S1_394841173	T/C	1	1038499	+	T	T	T	C	T	C	C	C	T	C	C	T	C	C	T	C	C	C	C	C	C	T	C	C	C	C	C	C	C	C	C	C	N	C	T	T	C	T	T	T	T	T	C	C	C
S1_394926126	C/T	1	1123452	+	C	C	C	T	T	T	T	T	C	T	T	N	T	T	N	T	T	T	T	T	N	C	N	T	T	T	T	T	T	T	T	T	N	N	C	C	T	C	C	C	N	N	N	N	T
S1_395047695	A/C	1	1245021	+	A	A	A	C	A	A	C	A	A	C	C	C	C	C	A	C	A	C	C	C	C	A	A	C	C	C	C	C	C	C	C	C	C	A	A	A	A	A	A	A	C	C	C	C	A
S1_395146898	C/A	1	1344224	+	C	M	C	N	C	N	N	N	C	C	A	C	C	C	N	C	C	C	C	C	C	N	C	C	C	C	N	C	C	C	C	C	N	C	C	M	C	C	C	M	C	C	C	C	C
S1_395146932	C/A	1	1344258	+	A	C	C	N	M	N	N	N	C	C	C	C	C	C	N	C	C	C	C	C	C	N	C	C	C	C	N	C	C	C	M	C	N	C	C	C	M	C	C	C	C	C	C	C	M
S1_395146935	C/A	1	1344261	+	A	M	C	N	C	N	N	N	M	C	C	C	C	C	N	C	C	C	C	C	C	N	C	C	C	C	N	C	C	A	C	C	N	C	C	C	C	A	C	C	C	C	C	C	M
S1_395146942	C/A	1	1344268	+	C	C	C	N	C	N	N	N	M	M	C	C	A	C	N	C	C	C	C	C	M	N	C	A	C	C	N	C	M	C	C	M	N	C	M	C	C	C	A	C	C	C	C	C	C
S1_395159338	A/G	1	1356664	+	G	G	A	A	G	A	A	G	G	G	A	A	G	G	G	A	G	A	A	A	G	G	A	N	A	A	A	G	G	G	G	A	N	A	G	G	A	G	G	G	A	A	A	A	A
S1_395338620	C/T	1	1535946	+	C	Y	N	Y	C	C	N	N	C	C	C	C	C	C	N	C	C	C	C	C	C	C	C	C	C	N	C	C	N	C	C	N	C	Y	C	Y	Y	C	Y	Y	C	C	C	C	C
S1_395383717	T/C	1	1581043	+	T	T	C	C	T	N	T	T	T	T	T	C	T	T	T	Y	T	C	T	T	T	T	T	N	T	T	N	T	C	T	N	N	N	T	T	T	T	C	T	C	T	T	T	T	T
S1_395745040	A/G	1	1942366	+	A	A	N	A	A	G	N	A	A	A	A	A	G	N	A	A	A	A	A	A	G	A	A	A	A	A	A	A	G	G	G	A	A	A	A	A	A	A	A	A	A	N	A	A	A
S1_395745285	A/C	1	1942611	+	A	A	A	A	A	C	A	A	A	A	A	A	C	C	A	A	A	A	A	A	C	A	A	A	A	A	A	A	C	C	C	A	N	A	A	A	A	A	A	A	A	A	A	A	A
S1_395796542	G/C	1	1993868	+	G	G	G	G	C	G	G	G	C	G	G	G	N	G	G	C	G	G	S	C	C	G	G	C	C	C	C	G	G	G	G	C	N	G	G	G	G	G	G	G	G	G	C	C	C
S1_395821531	C/G	1	2018857	+	C	C	C	C	G	C	C	C	G	C	C	C	C	C	C	G	C	G	C	C	C	G	C	C	C	C	C	C	C	C	C	G	G	C	G	G	G	C	C	C	C	G	C	C	C
S1_395852685	G/C	1	2050011	+	G	G	G	G	G	G	G	N	N	G	G	G	C	G	G	G	G	N	G	G	C	G	G	G	N	G	N	N	C	G	G	G	N	G	G	G	N	N	G	G	G	G	N	G	G
S1_395852698	T/C	1	2050024	+	T	T	T	T	T	T	T	N	N	T	T	T	C	T	T	T	T	N	T	T	C	T	T	T	N	T	N	N	C	T	T	T	N	T	T	T	N	N	T	T	T	T	N	T	T
S1_395920546	C/T	1	2117872	+	C	C	C	C	T	C	C	C	T	T	C	C	C	C	C	N	C	T	C	C	C	C	C	C	C	C	C	C	C	C	C	T	N	C	C	C	T	C	C	C	C	T	C	C	C
S1_395921784	T/C	1	2119110	+	T	T	T	T	C	T	T	T	C	C	T	T	T	T	T	C	T	C	T	T	T	T	T	T	T	T	T	T	T	Y	Y	C	N	T	T	T	C	T	T	T	T	C	T	T	T
S1_395957944	C/T	1	2155270	+	C	C	C	C	T	C	C	C	T	T	C	C	C	C	C	T	C	C	C	T	C	T	C	T	T	C	C	C	C	C	C	T	N	C	T	T	T	C	C	C	C	T	C	C	C
S1_396017911	A/G	1	2215237	+	A	A	A	G	A	G	A	A	G	G	A	A	G	G	A	A	G	A	A	G	G	A	A	G	G	G	G	A	G	G	G	A	A	A	A	A	A	A	A	G	A	A	G	G	G
S1_396041256	A/C	1	2238582	+	C	C	C	A	C	C	C	C	A	A	C	A	C	C	C	C	C	A	C	C	C	A	C	C	C	C	C	C	C	C	C	C	C	C	A	A	A	C	C	A	C	A	C	C	C
S1_396135430	C/T	1	2332756	+	C	C	C	C	T	C	C	C	C	C	C	C	T	C	C	C	C	C	C	C	T	C	C	N	T	C	C	T	T	C	C	C	C	C	C	C	T	C	C	C	C	N	C	C	Y
S1_396136065	A/G	1	2333391	+	A	A	A	A	G	A	A	A	A	A	A	A	G	A	A	A	A	A	A	A	G	A	A	G	G	A	A	G	G	A	A	A	A	A	A	A	G	A	A	A	A	A	A	A	R
S1_396155126	C/T	1	2352452	+	C	C	C	C	C	C	C	C	C	C	C	C	T	T	C	C	C	N	C	C	N	C	C	N	N	C	C	C	C	T	Y	C	C	C	C	C	T	C	C	C	C	C	C	C	C
S1_396156735	G/A	1	2354061	+	G	G	G	G	R	G	G	G	G	G	G	G	A	A	G	G	G	G	G	G	A	G	G	G	G	G	G	G	G	A	A	G	N	G	G	G	A	G	G	G	G	G	G	G	G
S1_396213366	C/T	1	2410692	+	C	C	C	C	Y	C	C	C	C	C	C	C	C	C	Y	C	C	T	C	C	C	C	C	Y	T	T	T	C	C	C	C	C	C	C	C	C	C	C	C	C	C	C	T	T	C
S1_396213373	C/T	1	2410699	+	C	C	C	C	Y	C	C	C	C	C	C	C	C	C	C	C	C	T	C	C	C	C	C	Y	T	T	T	C	C	C	C	C	C	C	C	C	C	C	C	C	C	C	T	T	C
S1_396213375	T/C	1	2410701	+	T	T	T	T	Y	T	T	T	T	T	T	T	T	T	T	T	T	C	T	T	T	T	T	Y	C	C	C	T	T	T	T	T	T	T	T	T	T	T	T	T	T	T	C	C	T
S1_396506248	G/A	1	2703574	+	G	G	G	G	G	G	G	G	G	G	G	G	G	G	G	G	G	G	G	N	G	G	G	G	G	G	G	G	G	G	G	G	N	G	G	G	G	G	G	G	G	G	G	G	G
S1_396506416	C/G	1	2703742	+	C	C	C	C	C	C	C	C	C	C	C	C	C	C	C	C	C	N	C	N	N	C	C	N	N	C	C	C	C	C	C	C	C	C	C	C	C	C	C	C	C	C	C	C	C
S1_396555887	G/A	1	2753213	+	G	G	G	G	G	G	G	G	G	G	G	G	G	G	G	G	G	G	G	G	G	G	G	N	G	G	G	G	G	G	G	G	N	G	G	G	G	G	G	G	G	G	G	G	G
S1_396577775	T/C	1	2775101	+	T	T	T	T	T	T	T	T	T	T	T	T	T	T	T	T	T	T	T	T	T	T	T	T	T	T	T	T	T	T	T	T	T	T	T	T	T	T	T	T	T	T	T	T	T
S1_396612107	G/A	1	2809433	+	G	G	G	G	G	G	G	G	G	G	G	G	G	G	G	G	G	G	G	G	G	G	G	G	G	G	G	G	G	G	G	G	G	G	G	G	G	G	G	G	G	N	G	G	G
S1_396626009	C/G	1	2823335	+	C	C	C	N	C	C	C	C	C	C	C	C	C	C	C	C	C	C	C	C	C	C	C	N	C	C	C	C	C	C	C	C	N	C	C	C	C	C	C	C	C	C	C	C	C
S1_396712260	T/G	1	2909586	+	T	T	N	T	K	T	T	T	T	T	N	T	T	T	T	K	T	N	K	N	T	T	T	T	T	T	T	T	T	K	K	T	N	K	K	K	T	T	T	T	N	T	T	T	T
S1_396712264	T/G	1	2909590	+	T	T	N	T	K	T	T	T	G	T	N	T	T	T	T	T	T	N	T	N	K	T	T	T	T	T	T	T	T	T	T	T	N	T	T	K	T	T	T	T	N	T	T	T	K
S1_396712265	T/G	1	2909591	+	G	T	N	K	T	T	T	K	G	T	N	T	T	T	T	T	T	N	T	N	T	K	T	K	T	K	T	T	K	T	T	T	N	T	T	T	T	T	T	T	N	T	K	T	T
S1_396712295	T/G	1	2909621	+	T	T	N	T	T	T	T	K	T	T	N	K	T	T	T	T	T	N	T	N	T	T	K	K	T	T	T	K	K	T	T	T	N	T	T	T	T	T	T	T	N	T	T	G	T
S1_396712301	T/G	1	2909627	+	G	T	N	K	T	T	T	K	T	T	N	T	T	T	T	T	T	N	T	N	G	K	T	T	T	T	T	T	K	T	T	T	N	T	T	T	K	T	G	T	N	T	K	T	T
S1_396755763	T/G	1	2953089	+	T	T	T	T	T	T	T	T	T	T	K	T	T	K	T	T	T	T	T	T	T	T	T	T	T	T	T	T	T	T	T	K	N	T	T	T	T	T	T	T	T	T	T	K	K
S1_396755765	T/G	1	2953091	+	K	T	T	K	T	T	K	T	K	T	T	T	T	T	K	T	K	T	T	T	T	T	T	T	T	T	T	T	K	T	T	T	N	T	T	T	T	T	T	T	T	T	T	T	T
S1_396758680	G/T	1	2956006	+	G	G	G	G	G	G	G	G	G	G	G	G	G	G	N	G	G	G	G	G	N	G	G	G	G	G	G	G	K	N	G	G	N	G	G	G	K	G	K	G	G	G	G	N	G
S1_396758713	G/T	1	2956039	+	G	G	G	G	G	G	G	G	G	G	G	G	G	K	N	K	G	G	G	G	N	G	G	G	K	G	G	G	G	N	G	G	N	G	G	G	K	G	G	K	G	G	G	N	K
S1_396758716	G/T	1	2956042	+	G	K	G	K	G	G	G	K	G	K	G	G	G	G	N	G	G	G	G	G	N	G	K	G	G	G	G	G	G	N	G	K	N	G	G	G	G	G	G	G	G	G	K	N	G
S1_396758723	A/C	1	2956049	+	A	A	A	M	A	A	A	A	A	A	A	A	A	A	N	A	A	A	A	A	N	A	A	A	A	A	A	M	M	N	A	A	N	A	A	A	A	A	M	A	M	A	M	N	A
S1_396885340	T/A	1	3082666	+	T	T	T	A	A	A	A	T	T	T	T	T	A	A	T	A	A	T	T	A	A	A	T	A	A	A	A	A	A	A	A	T	T	A	A	A	T	T	A	T	T	T	A	A	A
S1_396885450	A/G	1	3082776	+	A	A	A	G	G	G	G	A	A	A	A	A	G	G	A	G	G	A	A	G	G	G	A	G	G	G	G	G	G	G	G	A	A	G	G	G	A	A	G	A	A	A	G	G	G
S1_396889983	T/C	1	3087309	+	T	T	T	C	C	C	C	T	T	T	T	T	C	C	T	C	C	T	T	N	C	C	T	C	C	C	C	C	C	Y	C	T	N	C	C	C	T	T	C	T	T	T	C	C	C
S1_396890016	T/C	1	3087342	+	T	T	T	C	C	C	C	T	T	T	T	T	C	C	T	C	C	T	T	N	C	C	T	C	C	C	C	C	C	Y	C	T	N	C	C	C	T	T	C	T	T	T	C	C	C
S1_396890017	C/A	1	3087343	+	C	C	C	A	A	A	A	C	C	C	C	C	A	A	C	A	A	C	C	N	A	A	C	A	A	A	A	A	A	M	A	C	N	A	A	A	C	C	A	C	C	C	A	A	A
S1_396922417	G/C	1	3119743	+	G	G	G	G	C	C	C	G	G	G	G	G	C	C	G	C	C	G	G	C	C	G	G	C	C	C	C	C	C	C	C	G	G	G	G	G	G	C	G	G	G	G	C	C	C
S1_396922544	A/T	1	3119870	+	A	A	A	A	T	T	T	A	A	A	A	A	T	T	A	T	T	N	A	T	T	A	A	T	T	T	T	T	T	T	T	A	A	A	A	A	A	T	A	A	A	A	T	T	T
S1_397422539	A/G	1	3619865	+	A	A	A	A	A	N	A	A	A	N	A	A	A	A	R	A	A	A	A	A	A	A	R	N	A	A	A	A	A	A	A	A	N	A	A	A	A	R	R	R	A	N	A	A	A
S1_397868983	A/G	1	4066309	+	N	A	A	A	A	A	A	A	A	N	A	A	A	A	A	R	A	A	N	A	N	A	A	N	A	A	A	A	A	A	A	A	N	A	A	A	A	A	A	A	A	N	A	A	A
S1_397868989	A/C	1	4066315	+	N	A	A	A	A	A	A	A	A	N	A	A	A	A	A	A	A	A	N	A	N	A	A	N	M	A	A	A	M	A	A	A	N	M	A	A	A	M	A	A	A	N	A	A	A
S1_398654141	A/G	1	4851467	+	A	A	A	A	A	G	A	A	A	A	A	A	G	A	A	A	A	A	A	G	A	A	A	N	G	A	A	G	A	A	A	G	G	A	A	A	A	A	A	A	A	A	A	A	G
S1_398936257	T/C	1	5133583	+	T	T	T	T	T	C	T	T	T	T	T	T	T	T	T	T	T	T	T	C	T	T	T	C	C	T	T	C	T	T	T	T	N	T	T	T	T	T	T	T	T	T	T	T	C
S1_399532651	C/T	1	5729977	+	C	C	C	C	T	C	C	C	C	T	C	T	C	C	C	C	C	C	C	C	C	T	C	C	C	C	C	C	T	Y	C	T	N	T	T	T	C	C	C	C	T	T	C	N	C
S1_399877902	G/C	1	6075228	+	G	G	C	G	C	G	G	G	G	C	G	C	G	G	G	G	G	N	G	N	G	C	G	G	N	G	G	G	C	G	G	C	C	N	C	C	G	N	G	N	C	N	G	G	N
S1_399971239	C/T	1	6168565	+	N	N	C	N	C	C	N	N	C	C	C	C	C	C	N	C	C	C	Y	C	Y	C	C	C	C	N	C	C	C	C	C	C	N	C	C	C	N	N	C	N	C	C	C	C	C
S1_400149179	C/T	1	6346505	+	T	T	C	C	C	C	C	T	C	C	C	C	C	C	T	C	C	C	C	C	C	C	C	C	C	C	C	C	C	C	C	C	N	C	C	C	T	T	T	T	C	T	C	C	C
S1_401497133	T/G	1	7694459	+	T	K	T	T	K	T	T	T	K	T	T	T	T	T	T	T	T	T	T	T	K	T	T	T	T	T	T	T	T	T	K	T	T	T	T	K	T	T	T	T	T	T	T	T	T
S1_401497155	A/G	1	7694481	+	A	A	A	A	A	A	A	A	A	A	A	A	A	A	A	A	A	A	A	A	A	A	A	A	A	A	A	A	A	A	A	A	A	A	A	A	A	A	A	A	A	A	A	A	A
S1_403208311	T/C	1	9405637	+	N	T	N	T	C	C	N	T	T	T	C	T	N	C	T	C	C	T	Y	C	T	T	T	C	C	C	C	N	C	C	C	T	N	T	T	T	T	T	T	T	T	T	C	C	T
S1_403251705	G/A	1	9449031	+	G	G	G	G	G	G	A	A	G	G	G	G	G	G	G	G	G	G	R	G	G	G	G	G	G	G	G	G	G	G	G	A	N	G	A	G	G	G	G	G	G	A	N	G	G
S1_403353811	G/A	1	9551137	+	G	G	G	G	G	G	N	A	G	G	G	G	G	G	G	G	G	G	A	G	G	G	G	G	G	G	G	G	G	G	G	A	N	G	R	G	G	G	G	G	G	A	G	G	G
S1_403369422	C/T	1	9566748	+	C	C	N	C	C	C	C	C	C	T	C	C	C	C	C	C	C	N	C	C	C	C	T	C	N	C	N	C	C	C	C	C	N	C	C	C	C	N	T	T	T	N	C	C	N
S1_403825197	T/C	1	10022523	+	T	T	T	T	C	C	C	C	T	T	C	C	T	C	T	C	C	T	C	C	T	T	T	N	C	N	C	C	C	C	C	N	N	T	C	T	T	T	N	T	T	N	C	C	T
S1_403868437	A/C	1	10065763	+	A	A	A	A	A	A	A	A	A	A	A	M	A	A	A	A	A	A	M	M	A	N	A	A	A	A	M	A	A	A	A	M	N	M	A	A	A	A	A	A	A	A	A	M	A
S1_404928255	A/G	1	11125581	+	G	G	A	A	A	G	A	N	A	A	A	G	A	A	G	A	A	N	A	A	N	N	G	N	N	G	G	G	G	A	A	A	N	A	A	A	N	G	N	G	A	N	G	G	G
S1_404975808	A/T	1	11173134	+	T	T	A	A	A	T	A	T	A	A	N	T	T	A	T	A	A	N	A	A	N	A	T	T	T	N	T	T	T	A	A	A	N	N	A	A	A	T	T	T	A	A	N	T	N
S1_405909962	T/G	1	12107288	+	T	T	T	T	T	T	T	T	T	T	T	T	K	T	T	K	T	N	K	N	T	T	K	T	T	T	T	K	T	T	T	T	T	T	T	T	T	T	K	T	T	K	T	T	T
S1_406910427	T/C	1	13107753	+	C	C	N	T	T	T	T	C	C	C	T	T	T	T	T	T	T	C	C	T	T	T	T	C	C	T	T	T	T	T	T	T	N	T	T	T	C	C	C	C	C	C	T	T	T
S1_408176099	A/C	1	14373425	+	A	A	A	A	A	A	A	A	A	A	A	A	A	A	A	A	A	A	A	A	A	C	M	N	A	A	A	A	M	N	A	A	A	A	N	A	A	N	A	A	A	N	A	A	A
S1_408616508	A/G	1	14813834	+	G	G	G	A	A	G	G	G	A	A	A	A	A	A	G	A	A	A	A	A	A	G	G	A	A	A	A	A	A	A	A	A	A	G	A	G	A	A	G	G	G	G	A	A	R
S1_409617160	T/A	1	15814486	+	T	T	T	A	T	T	T	T	T	T	T	T	T	T	T	T	T	T	T	N	T	N	T	N	T	T	T	T	T	T	T	T	N	A	T	A	T	T	T	T	T	T	T	T	T
S1_410769153	C/T	1	16966479	+	C	C	C	C	C	T	C	C	C	C	T	C	C	C	C	C	C	C	C	C	C	C	C	C	C	T	T	T	T	C	C	C	N	C	C	C	C	C	C	C	C	C	T	T	T
S1_411931745	G/C	1	18129071	+	G	G	G	G	G	G	G	G	G	G	G	G	G	G	G	G	G	G	G	G	G	G	G	G	G	G	G	G	G	G	G	G	G	G	G	G	G	G	G	G	G	G	G	G	G
S1_411931748	G/A	1	18129074	+	G	G	G	G	G	G	G	G	G	G	G	G	G	G	G	G	G	G	G	G	G	G	G	G	G	G	G	G	G	G	G	G	G	G	G	G	G	G	G	G	G	G	G	G	G
S1_411931749	T/G	1	18129075	+	T	T	T	T	T	T	T	T	T	T	T	T	T	T	T	T	T	T	T	T	T	T	T	T	T	T	T	T	T	T	T	T	T	T	T	T	T	T	T	T	T	T	T	T	T
S1_411931751	A/T	1	18129077	+	A	A	A	A	A	A	A	A	A	A	A	A	A	A	A	A	A	A	A	A	A	A	A	A	A	A	A	A	A	A	A	A	A	A	A	A	A	A	A	A	A	A	A	A	A
S1_412671241	A/C	1	18868567	+	A	A	A	A	A	A	M	A	A	A	A	A	N	N	A	A	N	N	N	N	A	A	A	A	A	N	N	N	A	N	A	N	A	A	A	N	A	A	N	A	A	A	N	N	N
S1_412705831	G/A	1	18903157	+	G	G	N	N	G	G	A	A	A	A	G	G	G	G	G	G	G	A	G	G	G	N	G	N	N	G	N	G	G	G	G	G	G	N	N	G	A	A	G	A	A	N	G	G	G
S1_412901334	T/G	1	19098660	+	T	T	T	T	G	G	T	T	T	T	G	T	G	G	G	G	G	T	G	G	G	T	T	G	G	G	G	G	G	G	G	T	N	T	T	T	T	T	T	T	T	G	G	G	G
S1_413820258	G/A	1	20017584	+	G	G	G	G	A	A	G	G	G	G	A	G	G	A	G	A	A	G	G	A	G	G	G	A	A	A	A	A	A	A	A	G	N	G	G	G	G	G	G	G	G	G	A	A	G
S1_414276996	G/A	1	20474322	+	G	G	G	G	G	A	G	G	G	G	A	G	A	A	A	G	A	G	A	G	G	G	G	N	A	A	A	A	R	A	A	G	N	N	G	G	G	N	G	G	G	G	A	A	A
S1_414277177	T/C	1	20474503	+	T	T	N	T	T	C	T	T	N	T	C	T	C	C	N	T	C	T	C	N	N	T	T	N	N	C	C	C	C	C	C	T	N	T	T	T	T	T	T	T	T	T	C	C	N
S1_414502317	T/G	1	20699643	+	T	T	T	T	T	T	N	N	K	T	T	T	T	T	T	T	K	T	T	T	T	T	T	K	T	T	N	K	T	T	T	K	N	T	T	T	T	T	T	T	T	T	T	T	T
S1_414583127	T/C	1	20780453	+	T	T	C	T	C	N	C	T	T	T	T	T	T	C	T	C	T	C	T	T	T	T	T	T	N	T	T	T	T	C	C	C	N	T	T	T	T	N	T	C	C	T	T	T	T
S1_415155828	A/C	1	21353154	+	A	M	A	A	A	A	A	A	A	A	M	A	A	A	A	A	A	A	A	A	N	N	A	A	A	A	A	A	A	A	A	A	N	M	A	A	A	A	A	A	A	A	A	M	A
S1_415155830	A/C	1	21353156	+	A	A	A	A	A	A	A	A	A	A	A	A	A	A	A	A	A	A	A	M	N	N	M	A	A	A	A	M	A	A	A	A	N	A	A	A	A	A	A	A	M	A	A	M	A
S1_415798172	T/A	1	21995498	+	T	T	T	A	A	A	A	T	T	T	A	A	A	A	T	A	A	A	A	A	A	T	T	A	A	A	A	A	A	A	A	T	T	A	T	A	T	T	T	T	T	A	A	A	A
S1_415803289	G/A	1	22000615	+	G	G	G	A	A	A	A	G	G	G	A	A	A	A	G	A	A	A	A	A	A	G	G	A	A	A	A	A	A	A	A	G	N	A	G	A	G	G	G	G	G	A	A	A	A
S1_415804055	C/G	1	22001381	+	C	C	C	G	G	G	G	C	C	C	G	G	G	G	C	G	G	G	G	G	G	C	C	G	G	G	G	G	G	G	G	C	C	G	C	G	C	C	C	C	C	G	G	G	G
S1_415839203	A/G	1	22036529	+	A	A	A	G	G	G	G	A	A	A	G	G	G	G	A	G	G	G	G	G	G	A	A	N	G	G	G	G	G	G	G	G	G	G	A	G	A	A	A	A	A	G	G	G	G
S1_415966586	G/A	1	22163912	+	G	G	G	A	A	A	A	G	G	G	A	A	A	A	G	A	A	A	A	A	A	G	G	A	A	A	A	A	A	A	A	A	A	A	G	A	G	G	G	G	G	A	A	A	A
S1_415966606	A/G	1	22163932	+	A	A	A	G	G	G	G	A	A	A	G	G	G	G	A	G	G	G	G	G	G	A	A	G	G	G	G	G	G	G	G	G	G	G	A	G	A	A	A	A	A	G	G	G	G
S1_415966652	A/G	1	22163978	+	N	N	A	G	G	G	G	N	A	A	G	G	G	G	A	G	G	G	G	G	G	A	A	G	G	G	G	G	G	G	G	G	G	G	A	G	N	A	A	A	A	G	G	G	G
S1_415966658	A/C	1	22163984	+	N	N	A	C	C	C	C	N	A	A	C	C	C	C	A	C	C	C	C	C	C	A	A	C	C	C	C	C	C	C	C	C	C	C	A	C	N	A	A	A	A	C	C	C	C
S1_418035867	A/G	1	24233193	+	A	A	A	A	G	G	G	G	A	A	G	N	A	G	A	G	N	A	G	G	A	A	A	N	G	N	G	G	G	G	G	N	N	A	G	A	N	A	N	A	A	G	G	G	A
S1_418201155	T/G	1	24398481	+	T	T	T	K	K	T	T	T	T	T	K	T	T	K	T	T	T	T	T	T	T	T	T	T	K	T	T	T	T	T	T	T	T	K	T	K	T	T	T	K	T	T	T	T	T
S1_418201165	T/G	1	24398491	+	K	T	T	K	T	T	K	K	K	T	T	K	T	T	T	T	T	T	T	T	T	T	T	T	T	T	T	T	T	T	T	T	T	T	T	T	T	T	T	T	T	K	T	T	T
S1_419302172	C/T	1	25499498	+	T	T	T	T	C	C	T	C	C	T	C	C	C	C	T	C	C	C	C	C	C	C	C	C	C	C	C	C	C	C	C	C	C	C	T	C	C	T	C	T	C	C	C	C	C
S1_419302173	C/T	1	25499499	+	T	T	T	T	C	C	T	C	C	T	C	C	C	C	T	C	C	C	C	C	C	C	C	C	C	C	C	C	C	C	C	C	C	C	T	C	C	T	C	T	C	C	C	C	C
S1_419708100	A/C	1	25905426	+	N	A	A	M	A	A	A	A	M	A	A	C	A	M	A	A	A	A	A	M	A	N	A	A	A	N	A	M	A	N	A	A	A	A	A	A	A	A	A	A	N	N	A	M	A
S1_420104331	A/T	1	26301657	+	T	T	A	A	A	A	A	A	T	T	A	A	T	A	T	T	N	A	A	N	T	A	T	T	T	T	N	A	T	A	A	A	N	A	A	A	A	A	T	A	A	A	N	T	A
S1_420264306	A/G	1	26461632	+	G	G	A	A	A	A	A	A	G	G	A	A	G	A	G	G	G	N	A	N	A	A	G	G	G	G	G	A	G	A	A	A	A	A	A	A	A	N	G	A	A	A	G	G	A
S1_420264342	A/T	1	26461668	+	T	T	A	A	A	A	A	A	T	T	A	A	T	A	T	T	T	N	A	N	A	A	T	T	T	T	T	A	T	A	A	A	A	A	A	A	A	N	T	A	A	A	T	T	A
S1_422069494	C/T	1	28266820	+	C	C	C	C	C	T	T	C	C	C	T	C	T	C	T	T	T	C	T	T	T	C	C	T	T	T	T	T	T	C	C	C	C	C	T	C	C	C	C	C	C	C	T	T	T
S1_422448254	T/C	1	28645580	+	T	T	T	T	T	C	T	C	C	T	T	T	T	T	C	C	C	T	Y	T	T	T	T	Y	C	C	C	C	C	T	T	T	T	T	T	T	T	C	C	C	T	T	C	C	T
S1_422517547	T/A	1	28714873	+	T	T	T	T	T	A	T	A	A	T	T	T	T	T	A	A	A	T	T	T	T	T	T	A	A	A	A	A	A	T	T	T	T	T	T	T	T	A	A	A	T	T	A	A	T
S1_424531887	G/A	1	30729213	+	A	A	G	G	A	A	A	N	A	A	A	G	A	A	A	A	A	G	A	A	A	G	G	N	N	A	A	A	A	A	A	G	N	G	G	G	A	A	G	A	G	A	A	A	N
S1_425379303	C/T	1	31576629	+	C	C	C	N	C	C	C	N	N	C	N	C	C	C	C	C	C	N	T	C	N	C	C	N	C	C	C	C	N	N	C	T	N	C	N	C	N	C	C	C	C	N	C	C	C
S1_425379310	C/T	1	31576636	+	C	C	C	N	C	C	C	N	N	C	N	C	C	C	C	C	C	N	T	C	N	C	C	N	C	C	C	C	N	N	C	T	N	C	N	C	N	C	C	C	C	N	C	C	C
S1_425946169	G/A	1	32143495	+	G	G	N	G	A	G	G	G	G	N	A	N	A	A	A	A	A	N	G	N	N	G	G	N	N	G	N	G	A	A	A	N	G	G	G	G	G	G	G	G	G	N	A	A	N
S1_426561638	G/T	1	32758964	+	T	T	G	G	T	T	G	G	G	G	T	G	N	T	G	T	T	T	K	T	T	G	G	T	T	T	T	T	G	T	T	G	N	G	G	G	N	G	G	G	G	G	T	T	N
S1_428049885	T/C	1	34247211	+	T	T	T	T	T	N	T	T	T	T	N	T	T	N	N	N	N	T	T	N	T	T	T	N	N	N	N	N	N	N	T	T	T	T	T	T	T	T	T	T	T	T	N	N	N
S1_428165233	T/G	1	34362559	+	T	T	T	T	T	K	T	T	T	T	T	T	T	T	T	K	K	T	T	T	K	K	T	N	T	T	K	T	T	T	K	T	N	K	T	T	T	T	T	T	T	T	T	T	T
S1_428558843	A/G	1	34756169	+	G	G	A	A	A	A	A	A	A	A	A	G	A	A	A	A	A	A	A	A	A	A	A	A	A	A	A	A	A	A	A	A	A	A	A	A	A	A	A	A	A	A	A	A	A
S1_428667673	A/G	1	34864999	+	A	A	A	A	A	A	G	A	A	A	A	A	A	A	A	A	A	G	A	A	A	A	A	A	A	A	A	A	A	A	A	A	N	A	G	A	A	A	A	A	G	A	A	A	A
S1_428887519	C/A	1	35084845	+	C	C	A	C	C	C	A	C	C	C	C	C	C	C	C	C	C	A	C	C	C	C	C	C	C	C	C	C	C	C	C	C	N	C	A	C	C	C	C	C	C	C	C	C	C
S1_428891414	A/T	1	35088740	+	A	A	A	A	A	A	T	A	A	A	A	A	A	A	A	A	A	A	A	A	A	A	A	A	A	A	A	A	A	A	A	A	A	A	T	A	A	A	A	A	A	A	A	A	A
S1_428891454	C/A	1	35088780	+	C	C	C	C	C	C	A	C	C	C	C	C	C	C	C	C	C	C	C	C	C	C	C	C	C	C	C	C	C	C	C	C	C	C	A	C	C	C	C	C	C	C	C	C	C
S1_429260622	A/T	1	35457948	+	T	T	T	A	A	A	A	A	A	A	A	A	A	A	A	A	A	A	A	A	A	A	A	A	A	A	A	A	A	A	A	A	A	A	A	A	A	A	A	A	N	A	A	A	A
S1_431494973	C/T	1	37692299	+	C	C	C	N	C	C	Y	C	C	C	C	C	C	Y	N	Y	C	C	C	C	C	C	C	C	N	C	C	C	Y	C	C	C	C	C	C	Y	C	N	C	Y	Y	N	C	C	N
S1_431545313	C/T	1	37742639	+	C	C	C	C	C	T	C	C	C	C	T	C	C	C	C	C	C	N	C	C	C	C	C	N	C	T	T	T	T	C	C	C	N	C	C	C	C	C	C	C	C	N	T	T	T
S1_432482126	G/T	1	38679452	+	G	K	G	G	G	G	K	G	G	G	G	G	T	G	G	G	K	N	G	G	G	G	G	G	N	G	G	G	G	G	G	G	N	G	K	G	G	G	G	G	N	G	G	G	K
S1_432557243	C/T	1	38754569	+	T	T	C	C	C	C	C	C	C	C	N	T	N	C	C	C	N	N	C	N	C	C	N	C	N	C	N	C	C	C	C	C	N	C	C	C	C	C	C	C	C	C	C	C	N
S1_432600947	A/G	1	38798273	+	G	G	A	G	A	A	A	A	A	A	G	G	A	A	A	A	A	A	A	A	A	A	A	A	A	A	A	A	A	A	A	A	A	A	G	G	G	A	A	A	A	G	A	A	A
S1_432749914	C/T	1	38947240	+	T	T	C	T	C	C	N	C	C	C	T	T	C	C	C	C	C	C	C	C	C	N	C	N	N	C	N	N	C	C	C	C	C	C	T	T	T	C	C	C	N	N	C	C	C
S1_433042215	C/T	1	39239541	+	T	T	C	T	C	C	N	C	C	C	T	T	N	C	C	C	C	C	C	N	C	C	C	N	N	C	C	C	C	C	C	C	N	C	T	T	C	N	C	C	C	C	N	C	C
S1_433063692	T/C	1	39261018	+	C	C	T	C	T	T	T	T	T	T	C	C	T	T	T	T	T	T	T	T	T	T	T	T	T	T	T	T	T	T	T	T	T	T	C	C	T	T	T	T	T	T	T	T	T
S1_435164369	A/C	1	41361695	+	A	A	A	A	A	A	A	A	A	A	A	A	A	A	A	A	A	A	A	A	A	A	A	A	A	A	A	A	A	A	A	A	A	A	M	A	A	A	A	A	A	A	A	A	A
S1_435164372	C/T	1	41361698	+	C	C	C	C	C	C	C	C	C	C	T	C	C	C	C	C	C	C	C	C	C	C	C	C	C	C	C	C	C	C	C	C	C	C	Y	C	C	C	C	C	C	C	C	C	C
S1_435302023	C/G	1	41499349	+	C	C	C	G	C	C	C	C	C	C	C	C	C	C	G	C	C	C	G	C	C	C	C	C	C	C	C	C	C	C	C	C	C	C	G	G	C	G	C	G	C	C	C	C	C
S1_435729189	A/C	1	41926515	+	A	A	A	A	A	A	A	A	A	A	A	A	A	A	C	A	A	A	A	A	A	A	A	A	A	A	A	A	A	A	A	A	N	A	A	A	A	C	A	C	A	A	A	A	A
S1_436105538	C/A	1	42302864	+	C	C	N	C	C	C	C	C	C	M	C	M	M	C	C	C	C	C	C	C	C	M	C	C	C	C	M	C	C	C	C	M	C	C	C	C	C	C	C	C	M	C	C	C	C
S1_437547336	G/C	1	43744662	+	G	G	G	G	G	G	G	G	G	G	C	G	C	G	G	G	G	G	G	G	G	G	G	G	G	G	G	G	G	G	G	G	G	G	G	G	G	G	G	G	C	G	G	G	G
S1_437547359	C/T	1	43744685	+	C	C	C	C	C	C	C	C	C	C	T	C	T	C	C	C	C	C	C	C	C	C	C	C	C	C	C	C	C	C	C	C	C	C	C	C	C	C	C	C	T	C	C	C	C
S1_437547398	C/A	1	43744724	+	C	C	M	A	C	C	C	C	C	M	M	C	C	C	C	C	C	C	C	N	C	C	C	C	C	C	C	C	C	C	C	M	C	C	C	M	C	C	M	C	N	N	C	C	M
S1_437547399	G/C	1	43744725	+	G	G	G	G	G	G	G	G	G	G	N	G	C	G	G	G	G	G	G	N	G	G	G	G	G	G	G	G	G	G	G	G	G	G	G	G	G	G	G	G	N	N	G	G	G
S1_437547412	T/C	1	43744738	+	T	T	T	T	T	T	T	T	T	T	C	T	C	T	T	T	T	T	T	N	T	T	T	T	T	T	T	T	T	T	T	T	T	T	T	T	T	T	T	T	N	N	T	T	T
S1_437547423	C/G	1	43744749	+	C	C	C	C	C	C	C	C	C	C	G	C	G	C	C	C	C	C	C	N	C	C	C	C	C	C	C	C	C	C	C	C	C	C	C	C	C	C	C	C	N	N	C	C	C
S1_437547436	T/G	1	43744762	+	T	T	T	T	T	T	T	T	T	T	T	T	T	T	T	T	T	G	T	N	T	T	T	T	T	K	T	T	T	T	T	T	T	T	T	T	K	T	T	T	N	N	K	T	T
S1_437547611	T/C	1	43744937	+	T	T	T	T	T	T	T	T	T	T	C	T	C	T	T	T	T	T	T	T	T	T	T	T	T	T	T	T	T	T	T	T	T	T	T	T	T	T	T	T	C	N	T	T	T
S1_438137135	A/G	1	44334461	+	A	A	A	A	A	G	A	A	A	A	A	A	A	G	G	A	G	G	A	G	G	A	A	G	G	G	G	G	G	G	G	A	A	A	A	A	A	A	A	A	A	A	G	G	G
S1_438293820	T/G	1	44491146	+	T	N	T	T	T	T	T	T	T	T	T	T	K	T	T	T	T	T	T	N	T	T	T	T	T	T	K	T	K	T	T	T	T	T	T	T	T	T	T	T	T	T	K	K	T
S1_438293849	C/T	1	44491175	+	C	N	C	Y	C	C	C	Y	C	C	C	C	C	C	C	C	C	C	C	N	C	C	Y	C	C	C	Y	C	C	Y	C	C	C	C	C	Y	C	C	C	C	Y	C	C	C	C
S1_438293856	C/T	1	44491182	+	C	N	C	C	C	C	C	C	Y	C	C	C	C	C	C	C	C	C	C	N	C	C	C	C	C	C	C	C	C	C	Y	C	C	C	C	Y	C	C	C	C	C	C	C	C	C
S1_438716300	G/A	1	44913626	+	G	G	G	G	A	G	G	A	G	G	G	G	A	A	A	G	G	R	G	G	N	G	A	N	G	G	N	G	G	A	R	G	N	A	G	G	G	A	A	A	G	G	G	G	G
S1_439229615	C/G	1	45426941	+	C	C	N	C	C	C	N	C	C	C	C	N	C	C	C	C	C	N	C	N	N	C	C	N	N	C	C	C	C	C	C	C	C	C	C	C	C	C	C	C	C	N	C	C	C
S1_439625821	A/G	1	45823147	+	A	A	G	N	A	A	A	A	A	G	N	A	A	A	A	A	A	N	A	A	A	G	A	N	A	A	A	N	A	A	N	A	N	G	A	G	G	A	A	A	G	A	A	A	A
S1_439945989	T/G	1	46143315	+	T	T	T	T	T	T	T	T	T	T	T	T	T	T	T	T	T	T	T	T	T	T	T	T	T	T	T	T	T	T	T	K	N	T	T	T	T	T	T	T	T	T	T	K	T
S1_442060044	T/G	1	48257370	+	T	T	T	T	T	T	T	T	K	T	T	T	K	T	T	T	T	T	T	T	K	K	T	T	T	T	T	K	T	T	T	T	N	T	T	T	T	T	T	T	T	T	T	T	T
S1_442118287	G/A	1	48315613	+	G	G	G	G	G	G	G	G	G	G	G	G	G	G	G	G	G	G	G	G	G	G	G	G	G	G	G	G	G	G	G	G	G	G	G	G	G	G	G	G	G	G	G	G	G
S1_442158176	T/C	1	48355502	+	T	T	T	T	C	C	T	T	T	T	C	T	C	C	T	C	C	T	T	C	C	T	T	C	N	C	C	C	C	C	C	T	N	T	T	T	T	T	T	T	T	N	N	C	C
S1_442158351	C/T	1	48355677	+	C	C	C	C	T	T	C	C	C	C	T	C	T	N	C	T	T	N	C	N	T	C	C	N	T	T	T	T	T	T	T	C	C	C	C	C	C	C	C	C	N	C	T	T	T
S1_442180086	C/A	1	48377412	+	C	C	C	A	A	A	C	C	A	C	A	C	C	A	C	A	A	C	C	C	C	A	C	A	A	C	C	C	C	A	A	C	N	A	A	A	C	C	C	C	C	C	C	C	C
S1_442204557	T/A	1	48401883	+	T	T	T	T	N	T	T	T	T	T	T	T	T	T	T	T	T	T	T	T	N	N	T	A	A	A	N	T	T	T	T	T	N	T	T	T	T	T	T	T	T	T	T	T	A
S1_442204559	T/C	1	48401885	+	T	T	T	T	N	T	T	T	T	T	T	T	T	T	T	T	T	T	T	T	N	N	T	C	C	C	N	T	T	T	T	T	N	T	T	T	T	T	T	T	T	T	T	T	C
S1_442206519	G/T	1	48403845	+	G	G	G	G	G	G	N	G	G	G	G	G	G	G	G	G	G	G	G	G	G	G	G	N	N	T	G	G	G	G	G	G	N	G	G	G	G	N	G	G	G	G	G	G	T
S1_442246659	T/A	1	48443985	+	T	T	T	A	A	A	T	T	A	T	A	T	A	A	T	A	A	T	A	A	A	A	A	A	A	A	A	T	A	A	A	T	T	A	A	A	T	T	T	T	T	T	A	A	A
S1_442272453	A/C	1	48469779	+	A	A	A	A	A	A	A	A	A	A	A	A	A	A	A	A	A	A	C	A	A	A	C	C	C	A	C	A	C	A	A	A	A	A	A	A	A	A	A	A	A	A	C	C	A
S1_442304398	C/T	1	48501724	+	C	C	C	C	T	T	N	C	C	T	C	C	T	T	C	T	T	N	Y	C	C	N	C	T	N	T	T	T	T	T	T	C	N	C	N	C	T	C	C	N	C	T	N	T	T
S1_442310837	C/G	1	48508163	+	G	G	C	C	C	C	C	G	G	C	C	C	C	C	G	C	C	G	C	C	C	C	G	C	C	C	C	C	C	C	C	C	C	C	C	C	C	S	G	C	C	C	C	C	C
S1_442315577	T/C	1	48512903	+	T	T	C	T	T	C	T	T	T	T	T	T	T	T	T	T	T	T	T	T	T	T	T	T	T	T	T	T	C	T	T	T	N	T	T	T	T	T	T	T	C	T	T	T	T
S1_442315645	C/T	1	48512971	+	C	C	T	C	C	T	C	N	C	C	C	C	C	C	C	C	C	C	C	C	C	C	C	C	C	C	C	C	T	C	C	C	N	C	C	C	C	C	C	C	T	C	C	C	C
S1_442315744	T/C	1	48513070	+	T	T	N	T	T	C	T	T	T	T	T	N	T	T	T	T	T	T	T	T	T	T	N	T	T	T	T	T	C	T	T	T	N	T	T	T	T	T	T	T	C	T	T	T	T
S1_442316293	G/A	1	48513619	+	G	G	A	G	G	A	G	G	G	G	G	G	G	G	G	G	G	G	G	G	G	G	G	G	G	G	G	G	A	G	G	G	N	G	G	G	G	G	G	G	A	G	G	G	G
S1_442316300	G/A	1	48513626	+	G	G	A	G	G	A	G	G	G	G	G	G	G	G	G	G	G	G	G	G	G	G	G	G	G	G	G	G	A	G	G	G	N	G	G	G	G	G	G	G	A	G	G	G	G
S1_442326288	T/C	1	48523614	+	T	T	C	T	T	N	T	T	C	T	T	T	T	T	T	T	T	N	T	N	T	T	T	T	N	T	T	T	T	T	T	T	T	T	T	T	T	T	T	T	C	N	T	T	T
S1_442346541	G/A	1	48543867	+	G	G	G	G	G	G	G	G	G	G	G	G	G	G	G	G	G	A	G	G	G	G	G	G	G	G	G	G	G	G	G	G	N	A	G	G	G	G	G	G	G	G	G	G	G
S1_442346562	A/G	1	48543888	+	A	A	A	A	A	A	A	A	A	A	A	A	A	A	A	A	A	A	A	A	A	A	A	A	A	A	A	A	A	A	A	A	N	A	A	A	A	A	A	A	A	A	A	A	A
S1_442386862	T/C	1	48584188	+	Y	T	T	T	Y	T	T	Y	Y	T	N	T	T	Y	T	T	T	T	T	T	T	T	T	T	T	T	T	T	T	T	T	T	N	N	T	T	Y	T	T	T	T	T	T	T	T
S1_442386866	C/T	1	48584192	+	Y	C	C	C	Y	C	C	Y	Y	C	N	C	C	Y	C	C	C	C	C	C	C	C	C	C	C	C	C	C	C	C	C	C	N	N	C	C	Y	C	C	C	C	C	C	C	C
S1_442386923	G/A	1	48584249	+	G	G	G	G	G	G	G	R	G	G	G	R	G	G	G	G	G	G	G	N	G	G	G	G	G	G	R	G	G	G	G	G	G	G	R	G	G	G	G	G	G	G	G	G	G
S1_442398732	G/C	1	48596058	+	G	G	G	C	G	G	G	G	C	G	G	G	C	G	G	G	G	G	G	G	G	G	G	C	C	G	G	G	G	G	G	G	G	G	G	G	G	G	G	G	G	G	G	G	G
S1_442416182	A/C	1	48613508	+	C	C	N	N	C	N	A	A	A	N	C	A	C	C	N	C	C	C	A	C	C	N	A	C	C	C	C	C	C	N	C	A	N	A	N	A	A	A	A	C	A	N	C	C	C
S1_442491156	T/G	1	48688482	+	T	T	T	T	T	K	T	K	T	T	T	T	T	T	T	T	K	N	N	N	K	K	T	N	T	N	T	G	N	T	K	T	N	T	K	T	T	T	T	T	K	T	K	T	N
S1_442934231	C/T	1	49131557	+	C	C	C	T	C	C	C	C	C	C	C	C	C	C	N	C	C	C	C	C	C	T	C	C	C	C	C	C	C	C	C	C	N	T	T	T	T	C	C	C	C	N	C	C	C
S1_442934237	T/G	1	49131563	+	T	T	T	G	T	T	T	T	T	T	T	T	T	T	N	T	T	T	T	T	T	G	T	T	T	T	T	T	T	T	T	T	N	G	G	G	G	T	T	T	T	N	T	T	T
S1_442934322	G/T	1	49131648	+	G	G	G	T	G	G	G	G	G	G	G	G	G	G	G	G	G	G	G	G	G	T	G	G	G	G	G	G	G	G	G	G	G	T	T	T	T	G	G	G	G	T	G	G	G
S1_442936566	C/T	1	49133892	+	C	C	C	T	C	C	C	C	C	C	C	C	C	C	C	C	C	C	C	C	C	T	C	C	C	C	C	C	C	C	C	C	N	T	T	T	T	C	C	C	C	T	C	C	C
S1_443164418	A/C	1	49361744	+	A	A	A	A	A	A	A	M	M	M	A	A	N	A	A	A	A	A	A	M	A	A	A	N	A	A	A	A	A	A	A	A	A	A	A	A	A	A	A	A	A	A	A	A	A
S1_443209902	G/A	1	49407228	+	G	G	G	G	A	G	G	G	G	N	A	G	N	A	G	G	G	G	G	A	R	G	G	A	A	A	A	G	A	A	A	G	N	G	G	G	G	G	G	G	G	G	A	A	A
S1_443245327	T/C	1	49442653	+	T	T	N	T	C	C	T	C	T	C	C	T	C	C	T	C	C	N	C	C	C	T	C	N	N	C	C	C	C	C	C	C	C	T	T	T	T	T	T	T	T	Y	C	C	C
S1_443340220	A/G	1	49537546	+	A	A	G	A	G	G	A	A	A	G	G	G	G	G	A	G	G	G	R	G	G	A	G	A	A	G	G	G	A	G	G	G	G	A	A	A	A	A	A	A	A	A	G	G	G
S1_443379723	C/A	1	49577049	+	C	C	N	C	C	C	C	C	N	C	C	N	M	C	M	C	C	C	C	C	N	C	C	C	C	C	C	C	C	C	M	C	N	C	C	C	C	C	C	C	C	C	C	C	C
S1_443384512	T/C	1	49581838	+	C	C	C	C	T	T	T	T	C	T	T	T	T	T	C	T	T	T	T	T	T	C	T	T	T	T	T	T	T	T	T	T	T	C	C	C	T	C	C	C	C	T	T	T	T
S1_443405426	C/G	1	49602752	+	N	N	N	C	C	C	C	C	N	S	C	C	C	N	C	C	N	C	N	G	C	S	C	C	C	S	C	N	C	C	C	C	N	C	C	C	N	S	C	C	C	C	C	C	C
S1_443475607	C/T	1	49672933	+	C	C	C	C	T	T	T	C	C	C	T	C	C	T	C	T	T	Y	C	T	T	C	C	T	T	T	C	T	C	T	T	C	C	C	C	C	C	C	C	C	C	C	C	C	T
S1_443662462	T/C	1	49859788	+	T	T	T	T	C	C	C	T	C	T	C	T	C	C	C	T	C	C	C	C	C	T	C	C	N	C	C	C	C	C	C	T	T	T	T	T	C	T	C	T	T	N	C	C	C
S1_443976215	A/C	1	50173541	+	C	C	A	C	C	A	C	A	A	A	A	N	A	A	A	A	A	N	C	A	N	C	A	N	N	A	A	A	A	A	M	A	N	A	C	C	A	A	A	A	A	A	A	A	A
S1_443976251	A/G	1	50173577	+	G	G	A	G	G	A	G	A	A	A	A	A	A	A	A	A	A	N	G	A	N	G	A	N	A	A	A	A	A	A	R	A	A	A	G	G	A	A	A	A	A	A	A	A	A
S1_443976271	C/A	1	50173597	+	A	A	C	A	A	C	A	C	C	C	C	C	C	C	C	C	C	N	A	C	N	A	C	N	C	C	C	C	C	C	M	C	C	C	A	A	C	C	C	C	C	C	C	C	C
S1_443976291	A/G	1	50173617	+	G	G	N	G	G	A	G	N	A	N	N	A	A	A	A	N	A	N	G	N	N	N	N	N	A	A	A	A	A	A	A	A	A	A	G	G	A	A	N	A	N	A	A	A	N
S1_443976293	C/T	1	50173619	+	T	T	N	T	T	C	T	N	C	N	N	C	C	C	C	N	C	N	T	N	N	N	N	N	C	C	C	C	C	C	C	C	C	C	T	T	C	C	N	C	N	C	C	C	N
S1_444922360	G/A	1	51119686	+	A	A	G	A	G	G	A	G	A	A	G	A	G	G	G	G	G	G	G	G	G	G	A	G	G	G	G	G	G	G	G	A	A	A	G	A	G	G	A	G	G	G	G	G	G
S1_445055952	T/G	1	51253278	+	T	K	T	K	T	T	T	T	T	K	T	K	T	T	T	T	T	T	T	T	T	T	T	T	T	T	K	T	T	T	T	K	T	T	T	T	T	T	T	T	T	T	K	K	T
S1_445103975	G/C	1	51301301	+	G	G	C	C	G	G	G	G	C	G	G	C	G	G	G	G	G	G	C	G	G	G	G	C	C	G	G	G	G	G	G	C	N	G	G	C	G	C	G	C	G	S	G	G	S
S1_445110358	T/G	1	51307684	+	T	T	T	T	T	T	G	G	G	G	G	T	T	T	G	T	T	G	T	G	G	T	T	G	G	G	G	G	T	T	T	T	T	T	T	T	T	T	G	T	T	T	G	G	G
S1_445111958	T/G	1	51309284	+	T	T	T	T	T	T	G	G	G	G	G	T	T	T	G	T	T	G	T	G	G	T	T	G	G	G	G	G	T	T	T	T	T	T	T	T	T	T	G	T	T	T	G	G	G
S1_445112782	A/C	1	51310108	+	A	A	A	A	A	A	A	A	M	A	A	A	A	A	A	A	A	A	A	A	M	A	A	M	A	A	A	A	A	A	A	A	A	A	A	A	A	A	A	A	C	N	A	A	A
S1_445112926	A/C	1	51310252	+	A	A	A	A	A	A	C	C	C	C	C	A	A	A	C	A	A	C	A	C	C	A	A	C	C	C	C	C	A	A	A	A	N	A	A	A	A	A	C	A	A	A	C	C	C
S1_445112935	G/C	1	51310261	+	G	G	G	G	G	G	C	C	C	C	C	G	G	G	C	G	G	C	G	C	C	G	G	C	C	C	C	C	G	G	G	G	N	G	G	G	G	G	C	G	G	G	C	C	C
S1_445113034	T/C	1	51310360	+	T	T	T	T	T	T	C	C	C	C	C	T	T	T	C	T	T	C	T	C	C	T	T	C	C	C	C	C	T	T	T	T	T	T	T	T	T	T	C	T	T	T	C	C	C
S1_445454372	C/T	1	51651698	+	C	C	C	C	C	C	C	C	C	C	C	C	C	C	C	C	N	N	C	N	C	C	C	N	C	C	C	C	C	C	C	C	C	C	C	C	C	C	C	C	C	N	C	C	C
S1_445701306	G/T	1	51898632	+	G	N	T	G	T	T	G	G	G	G	T	T	T	T	T	G	T	G	G	T	T	G	N	T	T	T	T	T	T	T	T	G	N	G	T	G	G	T	G	G	G	G	N	T	G
S1_446437206	T/A	1	52634532	+	T	T	T	T	T	T	T	T	T	T	A	T	T	T	T	T	T	T	T	T	T	T	T	A	A	T	T	T	T	T	T	T	N	T	T	T	T	T	T	T	T	T	T	T	T
S1_447215035	A/G	1	53412361	+	G	G	G	A	A	R	G	A	G	A	G	G	G	A	A	G	G	G	G	G	A	N	A	A	R	A	A	A	A	A	A	G	G	N	A	A	A	G	A	G	G	N	A	A	N
S1_447219000	T/C	1	53416326	+	C	C	C	T	T	T	C	N	C	N	C	C	C	T	T	C	C	C	C	N	T	T	T	N	N	T	T	T	T	T	T	C	C	C	C	T	T	C	T	C	C	N	T	T	T
S1_449897848	A/T	1	56095174	+	A	A	A	A	A	A	T	A	A	A	A	A	A	A	A	A	A	A	A	A	A	A	A	A	A	A	A	A	A	A	A	A	A	A	A	A	A	A	A	A	T	A	A	A	A
S1_450164035	T/G	1	56361361	+	T	T	T	T	T	T	T	T	T	T	G	T	T	T	T	T	T	T	T	T	T	T	T	T	T	T	G	T	G	T	T	T	N	T	T	T	T	T	T	T	G	T	G	G	T
S1_450476483	A/C	1	56673809	+	A	A	N	N	A	N	A	N	A	A	A	A	A	A	A	A	A	A	C	A	A	N	N	A	A	A	A	A	A	A	A	A	A	A	C	N	C	A	A	A	C	A	A	A	A
S1_450643337	A/T	1	56840663	+	A	A	A	T	A	T	T	A	A	A	T	T	T	T	T	A	T	N	A	T	T	A	A	T	T	T	T	T	T	T	T	A	N	T	T	A	A	A	T	A	A	A	T	T	T
S1_451295933	C/T	1	57493259	+	C	C	C	C	T	C	C	C	C	C	T	C	C	T	C	C	C	C	C	T	C	C	C	T	N	C	C	T	C	T	T	C	C	C	C	C	C	C	C	C	C	N	C	C	C
S1_451849490	T/C	1	58046816	+	T	T	T	T	C	C	T	T	T	T	C	T	T	C	T	C	C	T	Y	C	T	T	T	N	N	C	C	C	C	C	C	T	T	T	T	T	T	T	T	T	T	T	C	C	T
S1_451849527	G/A	1	58046853	+	G	G	G	G	A	A	G	G	G	G	A	G	G	A	G	A	A	G	R	A	G	G	G	N	N	A	A	A	A	A	A	G	G	G	G	G	G	G	G	G	G	G	A	A	G
S1_452436831	G/A	1	58634157	+	G	G	G	G	G	G	G	G	G	G	R	G	G	G	G	G	R	N	R	N	G	G	G	A	G	G	G	G	G	G	G	G	N	R	G	G	G	G	G	R	R	N	G	G	R
S1_452523904	C/T	1	58721230	+	C	C	C	C	Y	C	T	C	T	C	C	N	C	T	C	T	T	C	C	C	C	C	C	T	T	T	T	T	T	T	N	C	N	C	C	C	C	C	C	C	T	C	T	T	C
S1_452910355	C/T	1	59107681	+	C	C	C	C	C	C	T	C	T	T	C	C	C	C	C	C	C	C	T	C	C	T	C	C	C	C	C	C	C	C	C	C	C	C	C	C	C	C	C	C	T	C	T	T	C
S1_453364891	G/A	1	59562217	+	G	G	A	G	G	G	G	G	G	G	G	G	G	G	G	G	G	G	G	G	G	G	G	N	G	G	G	G	G	G	G	G	N	G	G	G	G	G	R	G	A	G	G	G	N
S1_454026179	G/A	1	60223505	+	G	G	G	G	G	G	G	G	G	G	G	G	G	A	G	A	A	G	G	G	G	G	G	A	A	G	G	G	G	A	A	G	G	G	G	G	G	G	G	G	G	G	G	G	R
S1_454353838	T/G	1	60551164	+	T	T	G	T	T	T	T	T	K	T	T	T	T	T	T	T	T	T	T	T	K	T	T	T	T	T	T	T	T	K	T	T	N	T	T	T	T	K	T	T	K	N	T	T	K
S1_454611304	T/A	1	60808630	+	N	N	T	N	A	A	N	A	N	N	T	N	T	A	T	A	A	A	A	A	N	T	A	N	N	A	A	A	A	A	A	N	N	N	A	T	T	A	T	A	T	T	A	A	A
S1_454898731	C/T	1	61096057	+	C	C	T	C	C	C	C	N	C	C	C	C	C	C	C	C	C	C	C	C	C	C	C	C	C	C	C	C	C	C	C	C	N	C	C	T	C	C	C	C	T	N	C	C	N
S1_455151610	A/G	1	61348936	+	N	N	A	A	A	N	A	A	A	N	A	A	G	G	A	A	G	G	G	N	G	A	A	N	G	G	G	G	G	G	G	A	N	A	A	N	N	N	A	A	A	A	G	G	A
S1_455181657	A/C	1	61378983	+	M	M	A	A	A	A	A	A	A	A	M	A	A	A	A	A	M	M	A	A	A	A	A	A	A	A	A	A	A	A	A	A	A	A	A	A	A	A	A	A	A	A	A	A	A
S1_458233242	C/T	1	64430568	+	C	C	C	T	C	C	C	C	C	C	C	T	C	C	C	T	C	C	C	C	C	T	C	C	C	C	C	C	C	C	C	T	N	C	T	T	C	C	C	C	C	T	C	C	C
S1_458241605	G/T	1	64438931	+	G	G	G	G	G	T	T	G	G	G	T	G	T	G	G	G	T	G	K	T	T	N	G	T	T	T	T	N	T	G	G	G	G	G	G	G	T	G	G	G	T	G	T	T	N
S1_458738836	G/A	1	64936162	+	G	R	G	G	G	G	G	G	G	G	G	G	G	G	G	G	G	G	G	R	G	G	G	G	G	R	R	G	G	G	G	G	N	G	G	G	R	G	G	G	G	G	R	G	G
S1_459668627	C/G	1	65865953	+	C	C	C	G	C	G	C	C	C	C	C	G	C	C	C	C	C	C	C	C	C	C	C	G	G	C	C	C	C	C	C	C	C	C	C	C	G	C	C	C	C	G	C	C	C
S1_459669855	G/A	1	65867181	+	G	G	G	A	G	A	G	G	G	G	G	A	G	G	G	G	G	G	G	G	G	G	G	A	A	G	G	G	G	G	G	G	N	G	G	G	A	G	G	G	G	N	G	G	G
S1_459699958	G/T	1	65897284	+	G	G	G	G	G	T	G	G	G	G	G	G	T	G	T	G	G	G	G	T	T	G	T	T	T	T	T	T	T	G	G	G	G	G	G	G	G	G	G	G	G	G	T	T	T
S1_459699959	A/G	1	65897285	+	A	A	A	A	A	G	A	A	A	A	A	A	G	A	G	A	A	A	A	G	G	A	G	G	G	G	G	G	G	A	A	A	A	A	A	A	A	A	A	A	A	A	G	G	G
S1_459700005	C/G	1	65897331	+	C	C	C	G	C	G	C	C	S	C	C	G	G	S	G	C	C	C	C	G	G	C	G	G	G	G	G	G	G	C	C	C	C	C	S	C	G	C	C	C	C	G	G	G	G
S1_459700178	A/G	1	65897504	+	N	A	A	N	A	G	A	A	A	N	A	G	G	A	G	A	A	N	A	N	G	A	G	N	G	G	G	G	G	A	A	N	N	A	A	A	G	N	A	A	A	G	G	G	N
S1_459700252	T/C	1	65897578	+	T	T	T	C	T	C	T	T	T	T	T	C	C	T	C	T	T	T	T	C	C	T	C	C	C	C	C	C	C	T	T	T	T	T	T	T	C	T	T	T	T	C	C	C	C
S1_459778074	A/C	1	65975400	+	A	A	A	A	A	A	M	A	A	A	A	A	A	A	A	N	A	A	A	A	A	A	A	A	A	A	N	A	A	A	A	N	N	A	A	A	N	A	M	A	A	A	N	A	A
S1_459782862	A/C	1	65980188	+	A	A	A	A	C	C	A	A	A	C	C	A	C	C	C	A	C	A	A	C	C	A	C	C	C	A	C	C	C	C	C	A	A	A	A	A	A	A	A	A	A	A	C	C	C
S1_459783561	A/G	1	65980887	+	A	A	A	A	G	G	A	N	A	G	G	A	G	G	G	A	G	A	A	G	G	A	G	G	G	A	G	G	G	G	G	A	N	A	A	A	A	A	A	A	A	A	G	G	G
S1_459833588	G/A	1	66030914	+	G	G	G	G	G	G	G	G	G	G	G	A	G	G	G	G	G	G	G	G	G	G	A	G	G	G	G	G	G	G	G	G	N	G	G	G	G	G	G	G	G	G	G	G	G
S1_459850303	G/A	1	66047629	+	G	A	G	N	G	G	G	N	G	G	N	A	G	G	G	G	G	N	G	N	G	G	A	N	N	G	G	G	G	G	G	G	N	N	G	G	N	G	G	G	G	N	G	G	G
S1_459850315	A/G	1	66047641	+	A	G	A	N	A	A	A	N	A	A	N	G	A	A	A	A	A	N	A	N	A	A	G	N	N	A	A	A	A	A	A	A	N	N	A	A	N	A	A	A	A	N	A	A	A
S1_459943365	C/G	1	66140691	+	C	C	C	C	G	C	G	C	C	C	C	G	C	G	C	G	C	G	C	C	C	C	C	N	C	C	C	C	C	G	G	G	N	G	C	C	N	C	C	C	C	G	C	C	C
S1_459971018	C/A	1	66168344	+	C	C	C	C	A	A	A	C	C	C	C	A	C	A	C	A	A	A	C	C	C	C	C	C	C	A	C	C	C	A	A	A	N	A	C	C	A	C	C	C	C	A	C	C	C
S1_459971035	G/A	1	66168361	+	G	G	G	G	A	A	A	G	G	G	G	A	G	A	G	A	A	A	G	G	G	G	G	G	G	A	G	G	G	A	A	A	N	A	G	G	A	G	G	G	G	A	G	G	G
S1_459999186	A/T	1	66196512	+	A	A	A	A	T	T	T	A	A	A	A	T	A	T	A	T	T	T	A	A	A	A	A	A	A	T	A	A	A	T	T	T	T	T	A	A	T	A	A	A	A	T	A	A	A
S1_459999197	C/T	1	66196523	+	C	C	C	C	T	T	T	C	C	C	C	T	C	T	C	T	T	T	C	C	C	C	C	C	C	T	C	C	C	T	T	T	T	T	C	C	T	C	C	C	C	T	C	C	C
S1_460018363	G/C	1	66215689	+	G	G	G	G	C	C	C	G	G	C	G	C	G	C	G	C	C	C	C	G	G	G	G	N	N	C	G	G	G	C	C	C	C	C	G	G	C	G	G	G	G	C	G	G	G
S1_460021209	G/T	1	66218535	+	G	G	G	G	T	T	T	G	G	T	G	T	G	T	G	T	T	T	T	G	G	G	G	T	T	T	G	G	G	T	T	T	N	T	G	G	T	G	G	G	G	T	G	G	G
S1_460021239	T/G	1	66218565	+	T	T	T	T	G	G	G	T	T	G	T	G	T	G	T	G	G	G	G	T	T	T	T	G	G	G	T	T	T	G	G	G	N	G	T	T	G	T	T	T	T	G	T	T	T
S1_460077785	G/A	1	66275111	+	G	G	G	G	G	A	G	G	G	G	A	G	A	G	A	A	A	G	G	A	A	A	G	N	G	A	A	A	A	G	G	A	N	G	A	A	G	G	G	G	G	G	A	A	A
S1_460086184	C/A	1	66283510	+	C	C	C	C	C	A	C	C	C	C	A	C	A	C	A	A	A	C	C	A	A	A	C	C	C	A	A	A	A	C	C	A	N	C	A	A	N	C	C	C	C	C	A	A	A
S1_460092000	T/C	1	66289326	+	T	T	T	T	T	C	T	T	T	T	C	T	C	T	C	C	C	T	Y	C	C	C	T	T	T	C	C	C	C	T	T	C	C	T	C	C	T	T	T	T	T	T	C	C	C
S1_460092279	C/T	1	66289605	+	C	C	C	C	C	T	C	C	C	C	T	C	T	C	T	T	T	C	C	T	T	T	C	C	C	T	T	T	T	C	C	T	T	C	T	T	C	C	C	C	C	C	T	T	T
S1_460099702	A/G	1	66297028	+	A	A	A	A	A	G	A	A	A	A	G	A	G	A	G	G	G	A	A	G	G	G	A	A	A	G	G	G	G	A	A	G	G	A	G	G	A	A	A	A	A	A	G	G	G
S1_460113536	G/A	1	66310862	+	G	G	G	G	A	A	A	G	G	G	A	G	A	N	G	G	G	G	G	N	A	G	G	A	A	A	G	G	G	A	A	G	N	G	G	G	G	G	G	G	G	G	G	G	G
S1_460113639	G/A	1	66310965	+	G	G	G	G	A	A	A	G	G	G	A	G	A	A	G	G	G	N	G	A	A	G	G	A	A	A	G	N	G	A	A	G	N	G	G	G	G	G	G	G	G	G	G	G	G
S1_460130244	T/C	1	66327570	+	T	T	T	T	C	T	C	T	T	T	C	T	C	C	T	T	C	T	T	C	C	T	T	C	C	C	T	T	T	C	C	T	N	T	T	T	T	T	T	T	T	T	T	T	T
S1_460138501	G/A	1	66335827	+	G	R	G	G	A	G	A	G	G	G	A	G	A	A	G	G	A	G	G	A	A	G	G	N	A	A	G	N	G	A	A	G	G	G	G	G	G	G	G	G	G	G	G	G	G
S1_460143549	G/C	1	66340875	+	G	G	G	G	C	G	C	G	G	G	C	G	C	C	G	G	C	G	G	C	C	G	G	C	C	C	G	G	G	C	C	G	N	G	G	G	G	G	G	G	G	G	G	G	G
S1_460151102	C/A	1	66348428	+	C	C	C	C	A	C	A	C	C	C	A	C	A	A	C	C	A	C	C	A	A	C	C	A	A	A	C	C	C	A	A	C	N	C	C	C	C	C	C	C	C	C	C	C	C
S1_460151134	C/G	1	66348460	+	C	C	C	C	G	C	G	C	C	C	G	C	G	G	C	C	G	C	C	G	G	C	C	G	G	G	C	C	C	G	G	C	N	C	C	C	C	C	C	C	C	C	C	C	C
S1_460151177	G/C	1	66348503	+	G	G	G	G	C	G	C	G	G	G	C	G	C	C	G	G	C	G	G	C	C	G	G	C	C	C	G	G	G	C	C	G	G	G	G	G	G	G	G	G	G	G	G	G	G
S1_460152431	C/G	1	66349757	+	C	C	C	C	G	C	G	C	C	C	G	C	G	G	C	C	G	C	C	G	G	C	C	G	G	G	C	C	C	G	G	C	C	C	C	C	C	C	C	C	C	C	C	C	C
S1_460233136	A/G	1	66430462	+	A	A	N	N	G	G	A	A	A	A	G	A	A	G	A	A	G	A	A	N	N	A	A	N	A	G	G	N	R	G	G	A	N	A	A	A	A	A	A	A	A	A	N	G	A
S1_460315312	A/G	1	66512638	+	A	A	A	G	A	A	A	A	A	G	A	A	A	A	A	G	A	A	A	A	A	A	A	A	A	A	A	A	A	A	A	G	G	G	A	A	A	A	G	A	G	A	A	A	A
S1_460326538	C/A	1	66523864	+	C	C	C	C	C	C	C	C	C	C	M	C	C	C	C	C	C	C	C	N	C	C	C	C	M	C	C	C	C	C	C	C	N	C	C	C	N	C	C	C	N	C	C	C	M
S1_460326556	G/A	1	66523882	+	G	G	G	G	R	G	N	G	G	G	G	G	G	G	G	G	G	G	G	N	G	G	G	G	R	G	G	G	G	G	G	G	N	G	G	G	N	G	G	G	N	G	G	G	R
S1_460339511	C/G	1	66536837	+	C	C	G	C	G	G	G	C	G	C	G	C	G	G	G	C	G	G	C	G	G	G	C	G	G	G	G	G	G	G	G	C	C	C	G	G	C	G	C	G	C	C	G	G	G
S1_460370795	T/C	1	66568121	+	T	T	T	T	T	N	N	T	T	T	T	T	T	T	T	T	T	T	T	T	T	T	N	T	T	T	T	N	T	T	T	N	N	T	T	N	T	T	T	N	T	T	T	T	T
S1_460385195	G/A	1	66582521	+	G	G	G	G	G	G	G	G	G	G	G	G	G	G	G	G	G	G	G	G	G	G	A	G	G	G	G	G	G	G	G	G	N	G	G	G	G	G	G	G	G	G	G	G	G
S1_460387188	T/C	1	66584514	+	T	T	T	T	T	T	T	T	T	T	T	T	T	T	T	T	T	T	T	T	T	T	C	T	T	T	T	T	T	T	T	T	T	T	T	T	T	T	T	T	T	T	T	T	T
S1_460580978	C/G	1	66778304	+	C	C	G	C	C	C	C	C	C	C	C	C	C	C	C	C	C	C	C	C	C	G	C	C	C	C	C	C	C	C	C	C	C	C	C	G	C	C	C	C	G	C	C	C	C
S1_460628672	A/T	1	66825998	+	A	A	T	T	A	A	T	A	A	A	A	T	A	A	A	A	A	A	A	A	A	T	A	A	A	A	A	A	A	A	A	T	T	T	A	T	A	A	A	A	A	N	A	A	A
S1_460644253	G/T	1	66841579	+	G	G	T	G	G	G	T	G	G	G	G	T	G	G	G	G	G	G	G	G	G	T	G	G	G	G	G	G	G	G	G	T	N	T	G	T	T	G	G	G	G	G	G	G	G
S1_460799099	T/C	1	66996425	+	N	T	T	T	T	N	T	C	C	T	N	T	T	N	T	T	T	T	T	T	T	T	C	N	T	T	T	T	T	T	T	T	T	T	C	T	T	C	N	C	N	T	T	T	T
S1_461036352	A/G	1	67233678	+	A	A	A	A	A	G	A	A	A	A	A	A	A	A	A	A	A	A	A	A	A	A	A	A	A	G	G	A	G	A	A	A	N	A	A	A	A	A	A	A	A	A	G	G	A
S1_461036422	T/C	1	67233748	+	C	C	T	T	C	N	T	C	C	T	C	T	C	C	C	T	C	C	T	C	C	T	C	C	C	C	C	C	C	C	C	T	T	C	T	T	T	C	C	C	T	T	C	C	C
S1_461350835	T/C	1	67548161	+	T	N	N	T	T	C	T	C	C	T	C	T	N	C	T	T	C	T	T	N	C	C	C	C	C	N	C	C	C	C	Y	T	N	C	T	C	T	C	C	C	T	T	C	C	C
S1_461500100	T/G	1	67697426	+	T	T	T	T	T	T	G	T	G	T	G	T	T	T	G	T	T	T	T	N	T	T	T	T	T	T	T	T	T	T	T	G	N	T	G	T	T	T	T	T	T	T	T	T	T
S1_461543847	C/T	1	67741173	+	C	C	C	C	C	C	T	C	N	C	T	C	C	C	T	C	C	N	C	N	C	C	C	N	N	C	C	N	C	C	C	T	T	C	T	C	C	C	C	C	C	N	C	C	N
S1_462237769	G/A	1	68435095	+	G	G	A	G	G	G	G	G	G	G	G	G	G	G	A	G	G	G	G	G	A	G	G	A	A	G	A	G	A	N	G	G	N	G	G	G	G	G	G	G	G	G	A	A	A
S1_462239077	G/A	1	68436403	+	G	G	A	G	G	G	G	G	G	G	G	G	G	G	A	G	G	G	G	G	A	G	G	A	A	G	A	G	A	G	G	G	G	G	G	G	G	G	G	G	G	G	A	A	R
S1_462239091	T/G	1	68436417	+	T	T	G	T	T	T	T	T	T	T	T	T	T	T	G	T	T	T	T	T	G	T	T	G	G	T	G	T	G	T	T	T	T	T	T	T	T	T	T	T	T	T	G	G	K
S1_462239519	G/A	1	68436845	+	G	G	A	G	G	G	G	G	G	G	G	G	G	G	A	G	G	G	G	G	A	G	G	A	A	G	A	G	A	G	G	G	G	G	G	G	G	G	G	G	G	G	A	A	A
S1_462300682	T/C	1	68498008	+	T	T	C	T	T	C	N	T	T	T	T	T	T	T	C	T	T	N	T	N	C	T	T	N	C	T	C	T	C	T	T	T	N	T	T	T	T	T	T	T	T	N	C	C	N
S1_462300800	A/T	1	68498126	+	A	A	T	A	A	T	N	A	A	A	A	A	A	A	N	A	A	A	A	N	T	A	N	T	T	A	T	A	T	A	A	A	A	A	A	A	A	A	A	A	A	A	T	T	T
S1_462300851	G/A	1	68498177	+	G	G	A	G	G	A	N	G	G	G	G	G	G	G	N	G	G	G	G	N	A	G	N	A	A	G	A	G	A	G	G	G	G	G	G	G	G	G	G	G	G	G	A	A	A
S1_462312026	A/G	1	68509352	+	A	A	G	A	A	G	A	A	A	A	R	A	N	A	G	A	A	A	A	A	G	A	A	G	G	A	G	A	G	A	A	A	A	A	A	A	A	A	A	A	A	N	G	G	G
S1_462395651	T/G	1	68592977	+	T	T	T	T	T	G	T	T	T	T	N	T	T	T	G	T	T	T	T	T	T	T	T	G	G	T	G	T	G	T	T	T	N	T	T	T	T	T	T	T	T	T	G	G	G
S1_462395667	G/A	1	68592993	+	G	G	G	G	G	A	G	G	G	G	N	G	G	G	A	G	G	G	G	G	G	G	G	A	A	G	A	G	A	G	G	G	N	G	G	G	G	G	G	G	G	G	A	A	A
S1_462426938	G/A	1	68624264	+	G	G	G	G	G	A	G	G	G	G	G	G	G	G	A	G	G	G	G	G	G	G	G	A	A	A	A	A	A	G	G	G	N	G	G	G	G	G	G	G	G	G	A	A	A
S1_462426939	A/G	1	68624265	+	A	A	A	A	A	G	A	A	A	A	A	A	A	A	G	A	A	A	A	A	A	A	A	G	G	G	G	G	G	A	A	A	N	A	A	A	A	A	A	A	A	A	G	G	G
S1_462426962	C/T	1	68624288	+	C	C	C	C	C	T	C	C	C	C	C	C	C	C	T	C	C	C	C	C	C	C	C	T	T	T	T	T	T	C	C	C	N	C	C	C	C	C	C	C	C	C	T	T	T
S1_462427025	A/G	1	68624351	+	A	A	A	A	A	G	A	A	A	A	A	A	A	A	G	A	A	A	A	N	A	A	A	G	G	G	G	G	G	A	A	A	N	A	A	A	A	A	A	A	A	A	G	G	G
S1_462427049	G/A	1	68624375	+	G	G	G	G	G	A	G	G	G	G	G	G	G	G	A	G	G	G	G	N	G	G	G	A	A	A	A	A	A	G	G	G	N	G	G	G	G	G	G	G	G	G	A	A	A
S1_462428291	C/G	1	68625617	+	C	C	C	C	C	G	C	C	C	C	C	C	C	C	G	C	C	C	C	C	C	C	C	G	G	G	G	G	G	C	C	C	N	C	C	C	C	C	C	C	C	C	G	G	G
S1_463917352	G/A	1	70114678	+	A	A	A	G	G	G	A	A	G	A	G	G	A	G	A	G	G	G	G	G	A	G	A	G	G	G	G	G	G	G	G	G	G	A	A	A	G	A	A	A	A	G	G	G	G
S1_463920893	A/T	1	70118219	+	A	A	A	T	A	A	A	A	A	A	A	A	A	A	A	T	A	A	A	A	A	T	A	A	A	A	A	A	A	A	A	T	N	A	A	A	A	A	A	A	A	A	A	A	A
S1_463985887	T/C	1	70183213	+	C	C	C	T	T	T	C	C	T	C	T	T	T	T	C	T	T	T	T	T	N	T	N	T	T	T	T	T	T	T	T	T	N	C	C	C	T	C	C	C	C	T	T	T	T
S1_464195315	A/G	1	70392641	+	A	A	G	G	G	A	A	A	A	A	A	A	A	A	A	A	A	G	A	A	A	A	A	A	A	A	A	A	A	A	A	G	G	G	G	A	A	A	A	A	A	G	A	A	R
S1_464399681	C/G	1	70597007	+	C	C	C	C	C	C	C	C	C	C	C	C	C	C	C	C	C	N	C	C	C	C	C	C	C	C	C	C	C	C	C	C	C	G	C	C	C	C	C	C	C	C	C	C	C
S1_464399704	G/T	1	70597030	+	G	G	G	G	G	G	G	G	G	G	G	G	G	G	G	G	G	N	G	G	G	G	G	T	T	G	G	G	G	G	G	G	G	T	G	G	G	G	G	G	G	G	G	G	G
S1_464454821	C/T	1	70652147	+	C	C	C	C	C	C	C	C	C	C	C	C	C	C	C	C	C	T	C	C	C	C	C	T	T	C	C	C	C	C	C	C	N	N	C	C	C	C	C	C	C	N	N	C	C
S1_464792605	C/T	1	70989931	+	C	C	C	T	C	C	C	C	C	T	C	C	T	C	C	C	C	T	C	T	T	C	C	C	C	C	C	C	C	C	C	C	C	C	T	C	C	T	C	C	C	C	C	C	C
S1_464852711	G/A	1	71050037	+	G	G	G	A	G	G	N	G	G	A	G	G	A	G	G	G	G	N	G	A	A	G	G	N	G	G	N	G	G	G	G	G	G	G	N	G	G	A	G	G	G	N	G	G	G
S1_464852719	C/T	1	71050045	+	C	C	C	T	C	C	N	C	C	T	C	C	T	C	C	C	C	N	C	T	T	C	C	N	C	C	N	C	C	C	C	C	C	C	N	C	C	T	C	C	C	N	C	C	C
S1_464860326	T/G	1	71057652	+	T	T	T	T	T	N	T	T	T	N	T	T	T	T	T	T	T	T	T	T	N	T	T	T	T	T	T	T	T	T	T	T	T	N	T	T	T	T	T	T	T	N	T	T	T
S1_465008981	C/T	1	71206307	+	C	C	C	T	C	C	C	C	C	T	T	C	C	C	C	C	C	C	C	C	C	C	C	T	T	C	C	C	C	C	C	C	C	C	T	C	C	T	C	C	C	C	C	C	C
S1_465097774	G/T	1	71295100	+	G	G	G	G	G	G	T	G	G	G	G	G	G	G	G	G	G	T	G	G	G	G	G	G	G	G	G	G	G	G	G	G	G	G	G	G	G	G	G	G	T	G	G	G	G
S1_465114124	C/T	1	71311450	+	C	C	C	C	C	C	T	C	C	C	C	C	C	C	C	C	C	T	C	N	C	C	C	N	C	C	C	N	C	C	C	C	N	C	C	C	C	C	C	C	N	N	C	C	C
S1_465114136	T/A	1	71311462	+	T	T	T	T	T	T	A	T	T	T	T	T	T	T	T	T	T	A	T	N	T	T	T	N	T	T	T	N	T	T	T	T	N	T	T	T	T	T	T	T	N	N	T	T	T
S1_465118892	G/T	1	71316218	+	G	G	G	G	G	G	T	G	G	G	G	G	G	G	G	G	G	G	G	G	G	G	G	G	G	G	G	G	G	G	G	G	N	G	G	G	G	G	G	G	T	G	G	G	G
S1_465118921	G/A	1	71316247	+	G	G	G	G	G	G	A	G	G	G	G	G	G	G	G	G	G	G	G	G	G	G	G	G	G	G	G	G	G	G	G	G	N	G	G	G	G	G	G	G	A	G	G	G	G
S1_465118959	G/T	1	71316285	+	G	G	G	G	G	G	T	G	G	G	G	G	G	G	G	G	G	G	G	G	G	G	G	G	G	G	G	G	G	G	G	G	G	G	G	G	G	G	G	G	T	G	G	G	G
S1_465118971	A/T	1	71316297	+	A	A	A	A	A	A	T	A	A	A	A	A	A	A	A	A	A	A	A	A	A	A	A	A	A	A	A	A	A	A	A	A	A	A	A	A	A	A	A	A	T	A	A	A	A
S1_465144432	C/A	1	71341758	+	C	C	C	C	C	C	A	C	C	C	C	C	C	C	C	C	C	C	C	C	C	C	C	C	C	C	C	C	C	C	C	C	N	C	C	C	C	C	C	A	A	C	C	C	C
S1_465144455	A/T	1	71341781	+	A	A	A	A	A	A	T	A	A	A	A	A	A	A	A	A	A	A	A	A	A	A	A	A	A	A	A	A	A	A	A	A	N	A	A	A	A	A	A	T	T	A	A	A	A
S1_465284725	A/T	1	71482051	+	A	A	A	A	A	A	T	A	A	A	A	A	A	A	A	A	A	A	A	A	A	A	A	A	A	A	A	A	A	A	A	A	N	A	A	A	A	A	A	T	T	A	A	A	A
S1_465284751	C/T	1	71482077	+	C	C	C	C	C	C	T	C	C	C	C	C	C	C	C	C	C	C	C	C	C	C	C	C	C	C	C	C	C	C	C	C	N	C	C	C	C	C	C	T	T	C	C	C	C
S1_465284772	A/G	1	71482098	+	A	A	A	A	A	A	G	A	A	A	A	A	A	A	A	A	A	A	A	A	G	A	A	A	A	A	A	A	A	A	A	A	N	A	A	A	A	A	A	G	G	A	A	A	A
S1_465300675	A/G	1	71498001	+	A	A	A	A	A	N	G	A	A	A	A	A	A	A	A	A	A	A	A	A	A	A	A	A	A	A	N	A	A	A	A	A	N	A	A	A	A	A	A	A	G	A	N	A	A
S1_465302193	C/T	1	71499519	+	T	T	C	C	C	C	C	C	N	C	C	C	C	C	C	C	C	T	C	N	C	C	C	C	C	C	C	N	C	C	C	C	N	C	C	C	T	C	C	C	C	C	C	C	C
S1_465312956	G/T	1	71510282	+	G	N	G	G	G	G	T	G	G	G	G	G	G	G	G	G	G	N	G	N	G	N	N	G	G	G	N	G	N	G	G	G	G	G	N	G	G	G	N	N	T	G	G	G	G
S1_466105183	C/T	1	72302509	+	C	C	C	N	C	C	C	Y	N	C	C	C	C	C	C	C	C	N	Y	N	C	C	C	N	N	C	N	C	C	N	C	C	N	N	N	C	C	N	C	C	C	N	C	C	C
S1_466141569	A/C	1	72338895	+	A	A	A	C	A	A	A	A	A	C	A	A	A	A	A	A	A	C	A	A	A	A	C	A	A	A	A	A	A	A	A	C	C	C	C	C	A	A	C	A	A	A	A	A	A
S1_466823321	C/G	1	73020647	+	C	C	C	C	C	C	C	C	C	C	C	C	C	C	C	C	C	C	C	C	C	C	C	C	C	C	C	C	C	C	C	C	C	C	C	C	C	C	C	C	C	C	C	C	C
S1_466823323	C/T	1	73020649	+	C	C	C	C	C	C	C	C	C	C	C	C	C	C	C	C	C	C	C	C	C	C	C	C	C	C	C	C	C	C	C	C	C	C	C	C	C	C	C	C	C	C	C	C	C
S1_466823455	C/T	1	73020781	+	C	C	C	C	C	C	C	C	C	C	C	C	C	C	C	C	C	C	C	C	C	C	C	C	C	C	C	C	C	C	C	C	C	C	C	C	C	C	C	C	C	C	C	C	C
S1_467013062	T/C	1	73210388	+	T	T	T	T	C	C	T	C	C	C	C	T	C	C	C	T	T	T	T	C	T	T	C	C	C	C	C	C	C	C	C	T	T	C	T	T	T	C	T	T	T	C	C	C	C
S1_467013063	C/T	1	73210389	+	C	C	T	C	C	C	C	C	C	C	C	C	C	C	C	C	C	T	C	C	C	T	C	C	C	C	C	C	C	C	C	C	C	C	C	C	T	C	C	C	T	C	C	C	C
S1_467070832	A/G	1	73268158	+	A	A	A	A	A	A	G	A	A	A	A	A	A	A	A	A	A	G	G	A	A	G	A	A	A	A	A	A	A	A	A	A	A	A	A	G	G	A	A	A	A	A	A	A	A
S1_467073287	T/C	1	73270613	+	T	T	T	T	T	T	C	T	T	T	T	T	T	T	T	T	T	C	C	T	T	C	T	T	T	T	T	T	T	T	T	T	T	T	T	C	C	T	T	T	T	T	T	T	T
S1_467126744	T/C	1	73324070	+	C	C	T	T	Y	C	T	T	T	T	T	T	C	C	C	C	C	C	T	C	C	T	C	N	C	T	T	C	C	C	C	T	N	C	T	T	C	T	T	T	T	T	T	T	C
S1_467132742	G/A	1	73330068	+	G	G	G	G	G	G	G	G	G	G	G	G	A	G	A	G	G	G	G	A	A	G	G	A	A	G	G	A	A	G	G	G	G	G	G	G	G	G	G	G	G	G	G	G	A
S1_467132752	C/G	1	73330078	+	C	C	C	C	C	C	C	C	C	C	C	C	G	C	G	C	C	C	C	G	G	C	C	G	G	C	C	G	G	C	C	C	C	C	C	C	C	C	C	C	C	C	C	C	G
S1_467137081	T/C	1	73334407	+	T	T	T	T	T	T	T	T	T	T	T	T	T	T	T	T	T	T	T	T	T	T	T	T	T	T	T	T	T	T	T	T	T	T	T	T	T	T	T	T	T	T	T	T	T
S1_467252595	C/T	1	73449921	+	C	C	C	C	C	C	C	C	C	C	Y	C	Y	C	C	C	C	C	C	T	C	C	Y	C	C	C	Y	C	Y	C	C	C	N	C	C	C	C	Y	C	C	C	C	C	C	C
S1_467252597	T/C	1	73449923	+	T	T	T	T	T	T	Y	T	T	T	T	T	T	T	T	T	T	T	T	T	T	T	T	T	T	T	T	T	T	T	T	T	N	T	T	T	T	T	T	C	T	T	T	T	T
S1_469344715	C/G	1	75542041	+	N	C	C	C	C	C	N	N	S	S	C	S	S	C	C	C	C	C	C	C	N	C	C	N	C	C	N	C	C	C	C	C	C	C	C	C	C	C	C	C	N	N	S	C	C
S1_470891111	A/G	1	77088437	+	A	A	A	A	A	A	G	A	A	A	G	A	A	A	G	A	A	A	A	G	G	A	A	A	A	A	A	A	G	A	A	G	G	A	G	A	A	A	A	A	A	A	A	A	G
S1_471488495	G/C	1	77685821	+	G	G	C	C	C	G	G	G	G	G	G	G	G	G	G	G	G	C	G	G	G	C	G	G	G	G	G	G	G	G	S	C	N	C	G	C	G	C	G	C	C	G	G	G	G
S1_472625171	A/C	1	78822497	+	A	A	A	A	A	A	A	A	A	A	M	A	A	M	A	A	A	A	A	A	A	A	A	N	A	A	C	M	A	M	A	A	N	A	A	A	A	A	A	A	A	A	A	A	A
S1_473673024	C/G	1	79870350	+	C	C	C	G	C	C	C	C	N	C	C	C	G	C	C	G	C	C	C	C	C	C	C	N	C	C	C	N	C	C	C	C	C	C	C	C	C	C	C	N	C	C	C	C	C
S1_473675645	G/T	1	79872971	+	G	G	G	G	G	G	G	G	G	G	G	G	G	G	G	G	G	G	G	G	G	G	G	G	G	G	G	N	G	G	G	G	G	G	G	G	G	G	G	G	G	G	G	G	G
S1_474847691	G/A	1	81045017	+	G	R	N	G	G	R	N	G	G	R	G	G	N	G	G	G	G	G	G	N	N	G	G	N	N	G	G	G	N	R	N	R	G	G	N	G	G	G	G	N	G	G	G	G	G
S1_474985920	C/A	1	81183246	+	C	C	C	C	A	A	C	C	C	C	C	A	A	A	C	C	A	A	A	A	A	C	C	A	A	A	A	A	A	A	A	C	C	C	C	C	C	C	C	C	C	C	A	A	A
S1_476169460	G/T	1	82366786	+	G	G	G	G	G	G	G	T	G	G	G	G	G	G	G	G	G	N	G	G	G	G	G	G	G	G	G	G	G	G	G	G	N	G	G	G	G	T	T	T	T	T	G	G	G
S1_476735387	T/C	1	82932713	+	T	T	T	T	C	C	T	T	C	C	C	T	T	C	N	T	C	T	C	T	T	T	T	N	T	C	C	N	C	C	C	T	T	T	T	T	T	N	T	T	C	T	N	C	C
S1_477128191	A/T	1	83325517	+	T	T	A	A	A	A	A	A	T	A	A	A	A	A	N	A	A	A	A	A	A	A	A	A	A	A	A	A	A	A	A	A	N	T	A	A	T	T	T	T	A	T	A	A	A
S1_477128222	C/T	1	83325548	+	T	T	C	C	C	C	C	C	T	C	C	C	C	C	N	C	C	C	C	C	C	C	C	C	C	C	C	C	C	C	C	C	N	T	C	C	T	T	T	T	C	T	C	C	C
S1_477150786	A/G	1	83348112	+	G	G	A	A	A	A	A	A	G	A	A	A	A	A	A	A	A	A	A	A	A	A	A	A	A	A	A	A	A	A	A	A	N	G	A	A	G	G	G	G	A	G	A	A	A
S1_477397784	C/G	1	83595110	+	G	G	C	C	C	C	C	C	G	C	C	C	C	C	C	C	C	C	C	C	C	C	C	C	C	C	C	C	C	C	C	C	C	G	C	C	G	G	N	G	C	N	C	C	C
S1_477419779	A/T	1	83617105	+	T	T	A	N	A	A	A	A	T	A	A	A	A	A	A	A	A	N	A	N	A	A	A	N	A	A	A	A	A	A	A	A	A	N	A	A	T	T	T	T	A	N	A	A	A
S1_477704375	G/A	1	83901701	+	N	A	G	G	G	G	G	G	N	G	G	G	G	G	G	A	G	G	G	G	G	G	G	G	G	G	G	G	G	G	G	A	N	N	G	G	N	N	N	N	G	A	G	G	G
S1_477720716	A/G	1	83918042	+	G	G	A	A	A	A	A	A	G	A	A	A	A	A	A	G	A	A	A	A	A	A	A	A	A	A	A	A	A	A	A	G	G	G	A	A	G	G	G	G	A	G	A	A	A
S1_478376671	G/A	1	84573997	+	G	G	G	A	G	G	G	G	G	G	G	G	G	G	G	G	G	G	G	G	G	A	G	G	G	G	G	G	G	G	G	G	G	G	G	A	G	G	G	G	G	G	G	G	G
S1_479180607	A/T	1	85377933	+	A	A	A	A	A	A	A	A	A	A	N	A	A	A	A	T	A	A	A	A	A	T	A	A	A	A	A	A	A	N	A	T	N	A	N	T	A	A	A	A	A	A	N	A	N
S1_479180623	G/A	1	85377949	+	G	G	G	G	G	G	G	G	G	G	N	G	G	G	G	A	G	G	G	G	G	A	G	G	G	G	G	G	G	N	G	A	N	G	N	A	G	G	G	G	G	G	N	G	N
S1_479180665	A/G	1	85377991	+	A	A	G	G	A	A	A	A	A	A	N	A	G	G	A	G	G	A	A	G	G	G	A	G	G	A	G	A	G	N	G	G	N	G	N	G	G	A	A	A	A	G	N	G	N
S1_479189657	A/T	1	85386983	+	A	A	A	N	A	A	A	A	A	A	A	A	A	A	A	N	A	A	N	A	A	T	A	A	A	A	A	A	A	A	A	T	N	A	A	T	A	A	A	A	A	A	A	A	A
S1_479198721	A/G	1	85396047	+	A	A	A	A	A	A	A	A	A	A	A	A	A	A	A	G	A	A	A	A	A	G	A	A	A	A	A	A	A	A	A	G	G	A	A	G	A	A	A	A	A	A	A	A	A
S1_479291515	C/A	1	85488841	+	C	C	C	C	C	C	C	C	C	C	C	N	N	C	C	A	C	C	C	C	N	N	C	C	C	C	C	C	C	C	C	A	N	C	C	N	N	C	C	C	C	C	C	C	C
S1_479455712	C/T	1	85653038	+	C	C	C	C	C	C	C	C	C	C	C	C	C	C	C	T	C	C	C	C	C	T	C	C	C	C	C	C	C	C	C	T	T	C	C	T	C	C	C	C	C	C	C	C	C
S1_479455718	A/G	1	85653044	+	A	A	A	A	A	A	A	A	A	A	A	A	A	A	A	G	A	A	A	A	A	G	A	A	A	A	A	A	A	A	A	G	G	A	A	G	A	A	A	A	A	A	A	A	A
S1_479456209	A/G	1	85653535	+	A	A	A	A	A	A	A	A	A	N	A	A	A	A	A	G	A	A	R	A	A	G	A	A	A	A	A	A	A	A	A	G	N	A	A	G	A	A	A	A	N	A	A	A	A
S1_479697574	T/C	1	85894900	+	T	T	T	T	T	T	T	T	T	T	T	T	N	T	T	C	T	T	T	T	T	C	T	T	T	T	T	T	T	T	T	C	C	T	T	C	T	N	T	T	T	T	T	T	T
S1_479727125	T/G	1	85924451	+	T	T	T	T	T	T	T	T	T	T	T	T	T	T	T	G	T	T	T	T	T	G	T	T	T	T	T	T	T	T	T	G	G	T	T	G	T	T	T	T	T	T	T	T	T
S1_479874422	G/T	1	86071748	+	G	G	G	G	G	G	G	G	G	G	G	G	G	G	G	T	G	G	G	G	G	T	G	G	G	G	G	G	G	G	G	T	T	G	G	T	G	G	G	G	G	G	G	G	G
S1_479874512	G/T	1	86071838	+	G	G	N	G	G	G	G	G	G	G	G	G	G	G	G	T	G	G	G	N	G	T	G	G	G	G	G	G	G	G	G	T	T	G	G	T	G	G	G	G	G	G	G	G	G
S1_479874759	T/C	1	86072085	+	T	T	T	T	T	T	T	T	T	T	T	T	T	T	T	C	T	T	T	T	T	C	T	T	T	T	T	T	T	T	T	C	N	T	T	C	T	T	T	T	T	T	T	T	T
S1_479945703	G/A	1	86143029	+	G	G	G	G	G	G	G	G	G	G	G	G	G	G	G	A	G	G	G	G	G	A	G	G	G	G	G	G	G	G	G	A	A	G	G	A	G	G	G	G	G	G	G	G	G
S1_479946367	A/G	1	86143693	+	A	A	A	A	A	A	A	A	A	A	A	A	A	A	A	G	A	A	A	A	A	R	A	A	A	A	A	A	A	A	A	G	G	A	A	G	A	A	A	A	A	A	A	A	A
S1_479946589	G/A	1	86143915	+	G	G	G	G	G	G	G	G	G	G	G	G	G	G	G	A	G	G	G	G	G	A	G	G	G	G	G	G	G	G	G	A	N	G	G	A	G	G	G	G	G	N	G	G	G
S1_479946592	G/A	1	86143918	+	G	G	G	G	G	G	G	G	G	G	G	G	G	G	G	A	G	G	G	G	G	A	G	G	G	G	G	G	G	G	G	A	N	G	G	A	G	G	G	G	G	N	G	G	G
S1_479946616	C/T	1	86143942	+	C	C	C	C	C	C	C	C	C	C	C	C	C	C	C	T	C	C	C	C	C	T	C	C	C	C	C	C	C	C	C	T	N	C	C	T	C	C	C	C	C	N	C	C	C
S1_479956823	T/C	1	86154149	+	T	T	T	T	T	T	T	T	T	T	T	T	T	T	T	C	T	T	T	T	T	C	T	T	T	T	T	T	T	T	T	C	C	T	T	C	T	T	T	T	T	T	T	T	T
S1_480086206	G/A	1	86283532	+	G	G	G	G	G	G	G	G	G	G	G	G	G	G	G	A	G	G	G	G	G	A	G	G	G	G	G	G	G	G	G	A	N	G	G	A	G	G	G	G	G	G	G	G	G
S1_480331361	C/T	1	86528687	+	C	C	C	N	C	C	C	C	C	C	C	C	C	C	C	C	C	C	C	C	C	C	C	C	Y	C	C	C	C	C	C	C	N	C	C	Y	C	C	C	C	C	C	C	C	C
S1_480351675	C/A	1	86549001	+	C	C	C	C	N	C	C	C	C	C	C	C	C	C	C	C	C	C	C	C	C	C	C	C	C	M	C	C	C	C	C	C	N	C	M	C	C	C	N	C	C	M	C	C	M
S1_481030278	A/C	1	87227604	+	A	A	A	A	A	C	A	A	A	A	A	A	A	A	A	C	C	C	A	C	A	A	A	A	A	A	A	N	A	A	A	A	N	A	A	A	A	A	A	A	A	A	A	A	C
S1_481248649	A/G	1	87445975	+	A	A	A	A	A	G	A	A	A	A	A	A	A	A	A	G	G	G	A	G	A	A	A	A	A	A	A	A	A	A	A	A	A	A	A	A	A	A	A	A	A	A	A	A	G
S1_481969956	A/C	1	88167282	+	A	M	A	A	A	A	N	A	A	A	A	A	A	A	A	A	A	A	M	N	A	N	N	A	A	A	A	A	A	A	A	A	N	A	A	A	A	A	A	A	A	N	A	A	A
S1_484232094	A/T	1	90429420	+	A	A	A	A	A	A	A	A	A	A	A	A	T	A	A	T	A	A	A	T	T	A	A	A	A	A	A	A	A	A	A	A	A	A	T	A	T	A	A	A	A	A	A	A	T
S1_484232103	A/C	1	90429429	+	A	A	A	A	A	M	A	A	A	A	A	A	M	A	A	M	A	A	A	M	M	A	A	A	A	M	A	A	A	A	A	A	A	A	M	A	M	A	A	A	A	A	A	A	M
S1_484357458	G/T	1	90554784	+	G	G	G	K	G	G	G	K	G	G	G	G	G	G	G	G	G	G	G	G	K	G	G	G	G	G	G	G	K	G	G	G	G	N	G	G	G	N	N	G	G	G	G	G	G
S1_484357482	G/T	1	90554808	+	G	K	G	K	G	G	G	K	G	G	G	G	G	K	G	G	G	G	K	G	G	G	K	T	G	G	G	G	G	G	G	G	G	N	G	G	G	N	N	G	G	K	G	K	K
S1_484357507	G/T	1	90554833	+	G	G	G	G	K	G	G	G	G	G	G	G	G	K	G	K	G	G	G	G	G	G	G	G	G	G	G	G	G	G	G	G	G	N	G	G	G	N	N	G	G	G	G	G	K
S1_484357513	A/C	1	90554839	+	A	A	A	A	A	A	A	M	M	A	M	A	A	A	A	A	A	A	A	A	M	A	M	A	A	A	A	A	A	A	A	M	A	N	A	A	A	N	N	A	A	A	A	A	A
S1_484357514	A/C	1	90554840	+	A	A	A	A	M	A	A	A	A	C	A	A	A	M	A	A	A	A	M	A	A	A	A	A	A	A	A	A	A	A	A	A	A	N	M	M	A	N	N	A	A	A	A	A	M
S1_484378752	G/C	1	90576078	+	G	G	G	G	S	C	G	C	G	G	C	C	C	C	G	G	C	C	C	C	C	G	C	C	C	C	C	C	C	C	S	G	N	G	G	G	G	C	C	C	G	C	C	C	C
S1_484508043	G/A	1	90705369	+	G	G	G	G	R	A	G	A	A	G	A	G	A	A	G	G	A	A	A	A	A	G	A	A	A	A	A	A	A	A	A	G	N	A	G	G	G	A	A	A	G	G	A	A	A
S1_484519384	T/G	1	90716710	+	T	T	T	T	T	T	T	T	T	T	T	T	T	T	T	T	T	T	T	T	T	T	G	T	T	T	T	T	T	T	T	T	T	T	T	T	T	T	T	T	T	T	T	T	T
S1_484521234	C/A	1	90718560	+	C	C	N	C	C	A	C	A	C	C	C	C	A	C	C	C	C	A	C	A	A	N	A	N	A	C	C	C	A	C	C	C	N	C	C	C	C	C	A	C	C	C	N	A	A
S1_485944093	T/G	1	92141419	+	T	T	T	T	T	T	G	T	T	T	T	T	T	T	T	T	T	T	T	T	T	T	T	T	T	T	T	T	T	T	T	G	G	T	T	T	T	T	T	T	G	T	T	T	T
S1_486014031	C/T	1	92211357	+	C	C	C	C	C	C	T	C	C	C	C	C	C	C	C	C	C	C	C	C	C	C	C	C	C	C	C	C	C	C	C	T	N	C	C	C	C	C	C	C	T	C	C	C	C
S1_489505607	T/G	1	95702933	+	T	T	T	G	T	T	T	T	T	T	T	T	T	T	T	T	T	T	T	N	T	G	T	N	T	T	T	T	T	T	T	T	T	G	T	G	G	T	T	T	T	G	T	T	T
S1_489564599	T/C	1	95761925	+	C	C	T	T	C	T	C	C	T	T	C	N	T	T	C	C	T	N	C	N	T	T	C	T	T	T	T	T	T	Y	T	C	N	C	N	T	T	C	T	C	T	T	T	T	T
S1_489573054	A/C	1	95770380	+	A	N	M	A	A	A	A	A	A	A	A	A	A	A	A	M	A	A	A	A	A	A	A	A	A	A	A	A	A	A	A	A	A	M	A	M	A	A	A	M	A	A	A	A	A
S1_491064217	A/G	1	97261543	+	G	G	G	N	G	N	A	A	G	A	N	G	G	G	N	G	G	N	G	G	G	A	A	N	N	G	G	G	N	G	G	G	G	A	A	A	A	A	A	N	G	N	G	G	G
S1_491412981	A/C	1	97610307	+	A	A	A	A	M	A	A	M	A	A	A	A	A	A	A	M	A	A	A	A	A	A	A	A	A	A	A	A	A	A	M	A	A	A	A	A	A	A	A	A	A	A	A	A	M
S1_491412999	A/C	1	97610325	+	A	A	A	A	A	A	A	A	A	A	A	A	A	M	A	M	A	A	A	A	A	A	A	A	A	A	A	A	A	A	M	A	A	A	A	A	A	A	A	A	A	A	A	A	M
S1_491466740	T/C	1	97664066	+	T	T	T	T	C	T	T	T	T	T	C	T	T	C	T	T	T	C	T	T	T	T	C	T	T	T	T	T	T	C	C	T	T	T	T	T	T	T	T	T	T	T	T	T	T
S1_492585937	G/T	1	98783263	+	T	T	G	G	G	G	T	T	T	T	T	T	G	G	T	G	G	T	G	G	T	T	G	G	G	G	G	G	G	G	G	T	T	G	T	G	T	T	T	G	G	G	G	G	G
S1_492633103	A/T	1	98830429	+	A	A	A	A	A	T	T	A	N	A	T	T	A	A	A	T	T	A	A	N	T	A	A	T	N	T	T	A	T	A	A	T	N	A	A	A	A	A	A	A	T	A	T	T	T
S1_492707483	T/G	1	98904809	+	T	T	T	T	T	T	T	T	T	T	T	T	T	T	T	T	T	T	T	K	T	K	K	T	T	T	T	T	T	T	T	T	T	T	K	T	T	T	T	T	T	T	K	T	T
S1_492735257	T/C	1	98932583	+	T	T	T	T	T	C	C	T	T	T	C	C	T	T	T	C	C	T	T	C	C	T	T	C	C	C	C	T	C	T	T	C	C	T	T	T	T	T	T	T	C	T	C	C	C
S1_492971100	G/A	1	99168426	+	G	G	G	G	G	G	G	G	G	G	A	G	G	G	G	G	G	A	N	G	G	G	G	G	G	G	G	A	G	G	G	G	N	G	G	G	G	G	G	G	G	A	G	G	G
S1_493018496	T/A	1	99215822	+	T	T	T	A	T	A	A	T	T	T	T	T	A	T	T	A	A	A	T	A	T	T	T	A	A	A	A	A	A	T	T	T	N	T	T	T	A	T	T	A	T	T	A	A	A
S1_494097339	G/A	1	100294665	+	A	A	G	G	A	G	G	A	G	A	A	A	A	G	A	G	G	G	G	G	A	G	A	G	G	G	G	G	G	G	G	G	G	G	G	G	G	A	A	G	G	G	G	G	G
S1_494700910	C/A	1	100898236	+	C	C	C	C	C	A	C	C	C	C	A	C	N	C	C	A	A	C	C	A	C	C	C	N	A	A	A	A	A	C	C	C	C	C	C	C	C	C	C	C	C	C	A	A	C
S1_496254186	A/T	1	102451512	+	A	A	A	A	T	A	A	T	A	A	A	A	T	T	T	A	A	A	A	A	T	A	T	A	A	A	A	A	A	T	T	A	T	T	A	A	A	T	T	T	A	A	A	A	A
S1_496546376	A/G	1	102743702	+	A	A	A	A	A	R	A	N	A	A	A	R	G	R	A	R	A	A	A	A	A	A	A	A	A	A	A	A	R	N	R	A	N	R	A	A	A	A	N	A	A	A	A	A	A
S1_496667249	G/C	1	102864575	+	G	G	G	C	C	C	G	G	G	G	C	G	G	C	G	C	C	G	G	C	G	C	G	C	C	G	G	G	G	C	C	G	G	C	G	C	C	C	G	C	G	G	G	G	G
S1_498029301	C/A	1	104226627	+	C	C	C	C	C	C	C	C	C	C	C	C	C	C	C	N	C	C	C	C	C	A	C	C	C	C	C	C	C	C	C	A	N	C	C	A	C	C	C	C	C	C	C	C	C
S1_498032162	G/A	1	104229488	+	G	G	G	G	G	G	G	G	G	G	G	G	G	G	G	A	G	G	G	G	G	A	G	G	G	G	G	G	G	G	G	A	A	G	G	A	G	G	G	G	G	G	G	G	G
S1_498108871	G/T	1	104306197	+	G	G	G	G	G	G	N	G	G	K	G	G	G	G	G	G	G	N	G	N	G	G	G	G	K	G	G	G	G	G	K	N	N	N	G	G	G	G	G	G	K	N	G	G	G
S1_498108880	C/T	1	104306206	+	C	C	C	C	C	C	N	C	C	Y	C	C	C	Y	C	C	C	N	C	N	C	C	C	C	C	C	C	C	C	Y	Y	N	N	N	C	C	C	C	C	C	C	N	C	C	C
S1_498533957	C/T	1	104731283	+	C	C	C	C	C	C	C	T	C	T	C	C	T	C	C	C	C	T	T	T	T	C	C	T	T	C	T	C	C	C	C	C	C	C	T	C	C	C	C	C	C	T	T	T	C
S1_498941203	T/G	1	105138529	+	T	T	K	T	K	T	T	T	T	T	T	T	T	T	T	T	T	K	T	T	T	T	T	T	T	T	K	T	T	T	T	T	T	T	K	T	T	T	T	T	T	T	K	K	T
S1_498941210	T/G	1	105138536	+	T	T	T	K	T	K	T	T	T	T	T	T	T	T	T	T	T	T	T	T	T	K	T	T	T	T	T	T	T	T	T	T	T	T	T	T	T	T	T	T	T	T	T	T	T
S1_499306515	A/C	1	105503841	+	M	A	A	A	M	A	A	A	A	A	A	M	A	A	N	A	A	A	A	A	A	M	A	A	A	A	A	A	A	N	A	A	A	A	A	N	A	A	A	M	A	A	N	N	A
S1_499340079	T/G	1	105537405	+	T	T	T	T	T	T	T	T	T	T	T	T	T	T	T	T	T	T	T	T	K	T	T	K	T	T	T	T	T	T	T	T	N	T	T	T	T	T	T	T	T	T	T	T	T
S1_499340091	T/G	1	105537417	+	T	K	T	T	T	T	K	T	T	T	K	T	T	T	T	T	T	T	T	T	T	K	T	K	K	T	T	T	T	T	T	T	N	T	T	T	T	T	T	T	K	T	T	T	T
S1_499403614	C/G	1	105600940	+	C	C	C	C	C	C	C	G	C	C	C	C	C	C	C	C	C	C	C	C	C	C	G	C	C	C	C	C	C	C	C	C	N	C	C	C	C	C	G	C	C	C	C	C	C
S1_500586506	G/T	1	106783832	+	T	T	G	G	N	T	T	T	G	T	T	T	T	T	T	T	T	N	T	T	T	G	T	T	T	N	T	T	T	T	T	G	G	G	G	T	G	T	T	T	N	G	T	T	T
S1_501166417	T/C	1	107363743	+	C	C	C	T	C	C	C	C	T	T	C	T	C	C	T	T	C	C	T	N	C	T	C	C	C	C	C	C	C	C	C	T	T	C	T	T	C	C	C	C	C	T	C	C	C
S1_501167207	A/G	1	107364533	+	A	A	A	G	A	A	A	A	G	G	A	G	A	A	N	G	A	A	G	A	A	G	A	N	A	A	A	A	A	A	A	G	G	A	G	G	A	A	A	A	A	N	A	A	N
S1_501167221	C/T	1	107364547	+	T	T	T	C	T	T	T	T	C	C	T	C	T	T	N	C	T	T	C	T	T	C	T	N	T	T	T	T	T	T	T	C	C	T	C	C	T	T	T	T	T	N	T	T	N
S1_501167287	G/T	1	107364613	+	T	T	T	G	T	T	T	T	G	G	T	G	T	T	G	G	T	N	G	N	T	N	T	N	N	T	T	T	T	T	T	G	G	T	G	G	T	T	T	T	T	G	T	T	T
S1_501167494	T/A	1	107364820	+	A	A	A	T	A	A	A	A	T	T	A	T	A	A	N	T	A	A	T	A	A	T	A	A	A	A	A	A	A	A	A	T	N	A	T	T	A	A	A	A	A	T	A	A	N
S1_501184983	G/A	1	107382309	+	G	G	G	G	G	G	G	G	A	A	G	G	G	G	G	G	G	G	A	G	G	G	G	G	G	G	G	G	G	G	G	G	G	G	G	G	G	G	G	G	G	G	G	G	G
S1_501185184	C/T	1	107382510	+	C	C	C	C	T	T	C	C	C	C	T	C	T	T	T	C	T	N	C	T	T	C	C	T	T	T	T	T	T	T	T	C	N	N	C	C	C	C	C	C	C	C	T	T	T
S1_501203819	T/C	1	107401145	+	T	T	T	T	C	C	C	T	C	C	C	C	C	C	C	C	C	N	C	N	C	T	T	C	C	N	C	C	N	C	C	C	N	T	C	T	T	N	T	T	C	C	N	C	C
S1_501208738	C/T	1	107406064	+	C	C	C	T	C	C	C	C	C	C	C	C	C	C	C	C	C	C	C	C	C	T	C	C	C	C	C	C	C	C	C	C	C	C	C	T	C	C	C	C	C	C	C	C	C
S1_501281666	A/T	1	107478992	+	N	T	N	A	A	A	T	T	A	A	A	A	A	A	A	A	A	T	A	N	N	A	T	A	A	A	N	A	A	A	A	A	N	T	A	A	N	T	T	T	N	A	A	A	A
S1_501281781	G/C	1	107479107	+	C	C	N	N	G	G	N	N	G	G	N	G	G	G	G	G	G	C	G	N	N	G	C	G	N	G	G	G	G	G	N	G	N	C	G	G	C	C	C	C	C	G	G	G	G
S1_501549143	A/G	1	107746469	+	A	A	A	A	A	A	G	A	A	A	A	A	A	A	A	A	A	N	A	A	A	A	A	A	A	A	A	A	A	A	A	A	A	A	A	A	N	N	A	N	A	A	A	A	A
S1_501549356	C/T	1	107746682	+	C	N	N	C	C	C	T	C	C	C	N	C	C	C	C	C	C	N	C	C	C	C	C	N	C	C	C	C	C	N	C	C	C	C	C	C	N	T	C	N	C	C	C	C	C
S1_501549785	G/T	1	107747111	+	G	G	G	G	G	G	T	G	G	G	G	G	G	G	G	G	G	N	G	G	G	G	G	G	G	G	G	G	G	G	G	G	G	G	G	G	N	N	G	T	G	G	G	G	G
S1_501563041	A/G	1	107760367	+	N	R	G	A	A	A	A	R	A	A	G	A	A	A	A	R	A	N	A	A	N	N	A	A	N	A	A	A	A	A	A	N	N	N	A	N	A	A	N	A	A	A	A	A	N
S1_501563098	C/T	1	107760424	+	C	C	C	T	C	C	N	C	C	C	C	C	C	C	C	C	C	N	Y	C	C	T	C	C	N	C	T	C	C	C	C	C	N	T	C	T	T	T	C	N	T	C	T	T	C
S1_502140252	G/A	1	108337578	+	G	G	G	G	A	A	G	A	N	G	G	G	A	A	G	A	A	N	N	N	G	N	G	N	N	A	A	A	A	A	A	G	G	G	G	G	G	G	N	G	G	N	A	A	N
S1_502667642	G/A	1	108864968	+	G	G	G	G	G	G	G	G	G	N	G	G	A	G	N	A	A	G	G	A	G	G	G	G	G	G	A	A	G	G	G	G	N	G	G	G	G	G	G	G	G	G	A	A	G
S1_503319379	T/C	1	109516705	+	T	T	T	T	T	C	T	T	T	T	T	T	C	C	N	C	C	N	T	C	C	T	T	C	C	C	C	C	C	C	C	N	N	T	T	T	T	T	T	T	N	N	C	C	C
S1_503319403	C/T	1	109516729	+	C	C	C	C	C	T	C	C	C	C	C	C	T	T	N	T	T	N	C	T	T	C	C	T	T	T	T	T	T	T	T	N	N	C	C	C	C	C	C	C	N	N	T	T	T
S1_503323118	C/T	1	109520444	+	C	C	C	C	C	T	C	C	C	C	C	C	T	T	T	T	T	C	Y	T	T	C	C	T	T	T	T	T	T	T	Y	C	N	C	C	C	C	C	C	C	C	C	T	T	T
S1_503324081	A/T	1	109521407	+	A	A	N	N	W	T	A	A	A	N	A	A	T	T	T	T	T	A	A	N	T	A	A	N	N	T	T	T	T	T	T	A	N	A	A	A	A	A	A	A	A	A	T	T	T
S1_503324097	C/T	1	109521423	+	C	C	N	N	Y	T	C	C	C	N	C	C	T	T	T	T	T	C	C	N	T	C	C	N	N	T	T	T	T	T	T	C	N	C	C	C	C	C	C	C	C	C	T	T	T
S1_503327827	T/A	1	109525153	+	T	T	T	T	T	A	T	T	T	T	T	T	A	A	A	A	A	N	T	A	A	T	T	N	A	A	A	A	A	A	W	T	N	T	T	T	T	N	T	T	T	T	A	A	A
S1_503366536	C/T	1	109563862	+	C	C	C	C	C	T	C	C	C	C	C	C	T	T	T	T	T	C	C	T	T	C	C	T	T	T	T	T	T	T	T	C	N	C	C	C	C	C	C	C	C	C	T	T	T
S1_503478673	C/T	1	109675999	+	T	T	C	T	C	C	C	T	T	C	T	C	C	C	C	C	C	C	Y	C	C	T	C	C	C	C	C	C	C	C	C	C	C	C	C	C	C	C	C	C	C	C	C	C	C
S1_503478674	G/A	1	109676000	+	G	G	G	G	G	A	G	G	G	G	G	G	A	A	A	A	A	G	R	A	A	G	G	A	A	A	A	A	A	A	A	G	G	G	G	G	G	G	G	G	G	G	A	A	A
S1_503478681	C/A	1	109676007	+	C	C	C	C	C	A	C	C	C	C	C	C	A	A	A	A	A	C	M	A	A	C	C	A	A	A	A	A	A	A	A	C	C	C	C	C	C	C	C	C	C	C	A	A	A
S1_503478708	T/C	1	109676034	+	T	T	T	T	T	C	T	T	T	T	T	N	C	C	C	C	C	T	Y	C	C	T	T	C	C	C	C	C	C	C	C	T	T	T	T	T	T	T	T	T	T	T	C	C	C
S1_503526943	A/C	1	109724269	+	A	A	A	A	A	C	A	A	A	A	A	A	C	C	C	C	C	N	A	C	N	A	A	C	C	C	C	C	C	C	C	A	A	A	A	A	A	A	A	A	A	A	C	C	C
S1_503533606	G/A	1	109730932	+	G	G	G	G	G	A	G	G	G	G	G	G	A	A	A	A	A	G	G	A	A	G	G	A	A	A	A	A	A	A	A	G	G	G	G	G	G	G	G	G	G	G	A	A	A
S1_503540358	T/C	1	109737684	+	T	T	T	T	T	C	T	T	T	T	T	T	C	C	C	C	C	T	Y	C	C	T	T	N	C	C	C	C	C	C	Y	T	N	T	T	T	T	T	T	T	T	T	C	C	C
S1_503868140	A/T	1	110065466	+	A	A	A	A	T	T	A	A	A	A	T	A	A	T	A	A	A	A	A	T	A	A	A	T	T	A	A	T	A	T	T	A	A	A	A	A	A	A	A	A	A	N	A	A	T
S1_504354255	A/G	1	110551581	+	A	A	G	A	A	A	A	A	A	A	A	A	A	A	A	A	A	G	A	A	A	A	A	N	N	A	A	A	A	A	A	A	N	A	A	A	A	A	A	A	A	A	A	A	N
S1_504636772	T/C	1	110834098	+	T	T	T	T	T	T	T	T	T	T	C	T	C	T	T	C	C	T	T	C	T	T	T	C	C	C	C	T	C	T	T	T	N	T	T	C	T	T	T	T	T	T	C	C	C
S1_504827504	T/A	1	111024830	+	T	T	T	T	T	T	T	T	A	A	T	T	T	T	T	T	T	T	T	T	T	T	T	T	T	T	T	T	T	T	T	T	T	T	T	A	T	A	A	T	T	T	T	T	T
S1_504844652	A/G	1	111041978	+	A	A	A	A	G	G	A	A	A	A	A	A	G	G	A	A	A	A	A	G	A	A	A	G	G	G	G	A	G	G	G	A	N	A	A	A	A	A	A	A	A	A	G	G	G
S1_504844657	G/T	1	111041983	+	G	G	T	G	T	T	G	G	G	G	G	G	T	T	G	G	G	G	G	T	G	G	G	T	T	T	T	G	T	T	T	G	N	G	G	G	T	G	G	G	G	T	T	T	T
S1_504869648	A/G	1	111066974	+	A	A	A	A	G	G	A	A	A	A	A	A	G	G	A	A	A	A	A	G	G	A	A	G	G	G	G	A	G	G	G	A	A	A	A	A	A	A	A	A	A	A	G	G	G
S1_504949558	T/G	1	111146884	+	N	G	T	T	T	T	T	N	T	T	T	T	T	T	T	T	T	T	T	T	T	T	T	T	T	T	T	T	T	T	T	T	T	T	T	T	T	T	T	G	T	T	T	T	T
S1_505039949	A/C	1	111237275	+	A	A	A	C	A	A	C	A	A	C	A	C	A	A	A	A	A	A	C	A	A	A	A	A	A	A	A	A	A	A	A	A	A	A	A	A	C	A	C	A	A	C	A	A	A
S1_505117351	G/A	1	111314677	+	G	G	G	G	G	G	G	G	G	G	G	G	G	G	G	G	G	N	A	G	G	G	G	N	N	G	G	G	G	G	G	G	G	G	G	G	G	G	N	G	G	N	G	G	G
S1_505850376	T/G	1	112047702	+	T	T	N	T	G	T	T	T	G	T	G	T	T	T	G	G	T	T	N	N	T	T	T	T	T	T	T	T	T	T	T	G	N	G	G	G	G	G	G	T	T	G	T	T	N
S1_505851947	C/G	1	112049273	+	S	S	N	C	C	C	C	C	C	C	C	C	C	C	C	S	C	C	C	N	C	C	C	C	C	S	C	C	C	C	C	C	N	C	C	C	C	C	C	C	C	C	C	C	C
S1_505851948	G/C	1	112049274	+	S	S	N	G	G	G	G	G	G	G	G	G	G	G	G	S	G	G	G	N	G	G	G	G	G	S	G	G	G	G	G	G	N	G	G	G	G	G	G	G	G	G	G	G	G
S1_506251543	T/G	1	112448869	+	T	T	T	T	T	T	T	T	T	K	T	K	T	T	T	T	T	T	T	K	T	T	K	T	T	T	T	K	K	T	T	T	T	T	T	T	T	T	T	T	K	T	K	T	T
S1_509284661	A/T	1	115481987	+	A	A	A	A	A	A	T	A	A	A	A	A	A	A	A	A	A	A	A	A	A	A	A	N	A	A	A	A	A	A	A	A	A	A	A	A	A	A	A	A	A	N	A	A	A
S1_509284667	T/G	1	115481993	+	T	K	T	K	T	T	N	K	T	T	T	T	T	K	T	K	T	T	T	T	T	T	T	T	N	T	K	K	T	T	T	K	N	T	T	T	T	K	T	T	K	K	T	T	T
S1_509284682	C/G	1	115482008	+	C	C	C	C	C	C	G	C	C	C	C	C	C	C	C	C	C	C	C	C	C	C	C	N	C	C	C	C	C	C	C	C	C	C	C	C	C	C	C	C	C	N	C	C	C
S1_509284683	C/T	1	115482009	+	C	C	C	C	C	C	T	C	C	C	C	C	C	C	C	C	C	C	C	C	C	C	C	N	C	C	C	C	C	C	C	C	C	C	C	C	C	C	C	C	C	N	C	C	C
S1_509289611	A/G	1	115486937	+	A	A	A	A	A	A	G	A	A	A	A	A	A	A	A	A	A	A	A	A	A	A	A	N	N	A	A	A	A	A	A	A	A	A	A	A	A	A	A	A	A	N	A	A	A
S1_509289636	C/T	1	115486962	+	C	C	C	C	C	C	N	N	C	C	C	C	C	C	C	C	C	C	C	C	C	N	C	N	N	C	C	C	C	C	N	C	C	N	C	N	C	C	C	C	C	N	C	C	C
S1_509289655	C/T	1	115486981	+	C	C	C	C	C	C	N	N	C	C	C	C	C	C	C	C	C	C	C	C	C	N	C	N	N	C	C	C	C	C	N	C	C	N	C	N	C	C	C	C	C	N	C	C	C
S1_509289661	C/G	1	115486987	+	C	C	C	C	C	C	N	N	C	C	C	C	C	C	C	C	C	C	C	C	C	N	C	N	N	C	C	C	C	C	N	C	C	N	C	N	C	C	C	C	C	N	C	C	C
S1_509323118	G/A	1	115520444	+	G	G	G	G	G	G	A	G	G	G	G	G	G	G	G	G	G	N	G	N	N	N	G	G	G	G	G	G	G	G	G	G	N	G	G	G	G	G	G	G	G	G	G	G	G
S1_509323258	G/A	1	115520584	+	A	N	A	A	G	G	G	G	A	A	A	G	A	G	A	G	G	G	G	G	N	A	G	N	G	G	G	G	G	N	G	G	G	A	G	A	A	N	G	N	A	A	G	G	N
S1_509323259	C/G	1	115520585	+	G	N	G	G	C	C	C	C	G	G	G	C	G	C	G	C	C	C	C	C	N	G	C	N	C	C	C	C	C	N	C	C	C	G	C	G	G	N	C	N	G	G	C	C	N
S1_509345796	G/A	1	115543122	+	G	G	N	G	G	G	A	G	G	N	G	G	G	G	G	G	G	G	G	G	G	N	G	G	N	G	G	G	G	G	G	G	N	G	G	G	G	G	G	G	N	N	G	G	G
S1_510438317	T/C	1	116635643	+	T	T	T	T	T	T	T	T	T	T	C	T	C	T	C	T	T	T	T	T	T	T	C	C	N	T	C	T	T	T	T	T	T	T	T	T	T	T	C	T	T	N	C	C	C
S1_510438344	G/A	1	116635670	+	A	A	A	G	G	G	G	G	G	G	G	G	G	G	G	G	G	G	G	G	G	G	G	G	G	G	G	G	G	G	G	G	G	G	G	G	G	G	G	G	A	G	G	G	G
S1_510693375	C/A	1	116890701	+	C	C	C	C	C	C	C	C	C	C	M	C	C	C	C	C	C	C	C	C	C	M	C	C	C	C	C	C	M	C	C	C	N	C	M	C	C	M	M	C	C	C	C	C	C
S1_511228430	A/C	1	117425756	+	A	A	C	A	A	A	A	A	A	C	A	A	A	A	A	A	A	C	A	A	A	A	A	A	A	A	A	A	A	A	A	A	A	A	A	A	A	A	A	A	A	A	A	A	A
S1_511228776	A/G	1	117426102	+	A	A	G	A	A	A	A	A	A	G	A	A	A	A	A	A	A	G	A	A	A	A	A	A	A	A	A	A	A	A	A	A	N	A	A	A	A	A	A	A	A	A	A	A	A
S1_511370553	C/G	1	117567879	+	C	C	C	C	C	C	C	C	N	G	C	C	C	C	N	C	C	C	G	C	C	C	C	C	C	C	C	C	C	C	C	C	C	C	C	C	C	C	C	C	C	C	C	C	C
S1_511458068	A/C	1	117655394	+	A	M	A	A	A	A	A	M	M	M	A	M	M	A	A	A	A	A	A	M	A	A	A	M	A	A	M	M	A	A	A	A	A	A	A	A	A	A	A	A	M	A	A	A	A
S1_512247943	G/A	1	118445269	+	A	A	G	G	A	A	A	A	A	N	A	G	G	A	G	G	N	A	G	G	G	G	A	A	A	A	N	A	A	A	A	N	N	A	G	G	A	A	A	N	A	G	A	A	G
S1_512274206	G/C	1	118471532	+	C	C	G	G	C	C	C	C	C	G	C	G	G	C	G	G	C	C	G	G	G	G	C	C	C	C	C	C	C	C	C	G	G	C	G	G	C	C	C	C	C	G	C	C	C
S1_512845649	T/C	1	119042975	+	T	T	T	T	T	T	N	T	N	N	T	T	T	T	T	T	T	T	T	T	T	N	T	T	T	T	T	T	Y	T	T	Y	N	T	T	T	T	Y	T	T	T	N	T	T	T
S1_512895773	C/T	1	119093099	+	C	C	T	C	C	C	T	T	T	C	C	C	C	C	C	C	C	C	C	C	C	C	C	C	C	C	C	C	C	C	C	C	C	C	C	C	C	T	T	C	C	N	C	C	C
S1_512895785	G/A	1	119093111	+	G	G	G	A	A	G	G	G	G	G	G	A	G	G	G	G	G	A	G	G	G	G	G	G	G	G	G	G	G	G	R	G	G	A	G	G	A	G	G	G	A	N	G	G	G
S1_513019154	C/T	1	119216480	+	C	C	T	C	C	C	T	T	C	T	C	C	C	C	C	C	C	C	T	C	C	C	T	C	C	C	C	C	C	C	C	C	N	C	C	C	C	T	C	C	C	T	C	C	C
S1_513122541	G/T	1	119319867	+	G	G	N	G	G	G	T	T	G	T	G	G	G	N	N	G	G	G	K	N	G	G	T	N	G	G	G	G	G	G	G	G	N	G	G	G	G	T	G	G	G	T	G	G	N
S1_513123425	T/C	1	119320751	+	T	T	C	T	T	T	C	C	T	C	T	T	T	T	T	T	T	T	C	T	T	T	C	T	T	T	T	T	T	T	T	T	N	T	T	T	T	N	T	T	T	C	T	N	N
S1_514692649	A/C	1	120889975	+	A	N	A	N	A	N	A	A	A	A	N	C	C	A	A	C	C	N	A	C	N	N	A	N	N	C	C	C	C	A	A	A	N	C	A	C	C	A	A	A	A	N	C	C	A
S1_515840963	T/C	1	122038289	+	T	T	T	N	T	T	T	T	T	T	T	T	T	T	T	T	T	T	T	T	Y	T	Y	T	Y	T	T	N	T	T	T	T	C	Y	T	T	T	Y	T	T	T	N	T	T	Y
S1_516347775	C/T	1	122545101	+	C	C	C	C	C	N	C	C	C	C	T	C	C	C	C	C	C	C	C	C	C	C	C	N	C	C	C	C	C	C	C	C	C	C	C	C	C	N	C	C	C	C	C	N	C
S1_516432292	T/C	1	122629618	+	C	C	T	T	C	T	T	C	T	C	T	T	T	T	N	T	T	N	T	N	T	T	T	T	T	T	T	T	T	T	Y	T	N	T	T	T	T	N	T	T	T	N	T	T	T
S1_517186948	T/G	1	123384274	+	T	T	T	T	K	T	T	T	T	T	K	T	T	K	T	T	T	T	K	T	T	T	T	N	T	T	T	T	T	T	T	T	N	T	T	T	T	T	T	T	T	T	T	T	T
S1_517237747	G/T	1	123435073	+	T	T	G	T	G	G	G	G	G	G	G	G	G	G	G	G	G	G	G	G	G	G	G	G	G	G	G	G	G	G	G	G	G	T	T	T	T	G	G	G	G	T	G	G	G
S1_517268084	T/C	1	123465410	+	T	T	T	T	T	T	T	T	T	T	T	T	Y	T	T	N	T	T	T	T	T	T	T	N	T	T	T	T	T	T	T	T	T	Y	T	T	T	T	T	T	T	Y	T	T	T
S1_517268086	C/T	1	123465412	+	C	C	C	C	C	C	C	C	C	C	C	Y	Y	C	C	N	C	C	C	C	C	C	C	N	C	C	C	C	C	C	C	C	C	Y	C	C	C	C	C	C	C	Y	C	C	C
S1_517377827	C/G	1	123575153	+	C	C	G	C	G	C	G	C	G	G	G	C	G	G	G	G	C	C	G	G	G	G	C	G	G	C	G	G	G	G	G	G	G	C	G	G	C	C	G	C	G	C	C	C	G
S1_518474986	T/A	1	124672312	+	T	T	T	A	T	T	T	A	T	A	A	T	A	T	T	T	T	T	T	T	T	A	T	A	A	T	T	A	A	T	T	T	T	T	T	A	A	T	A	A	T	T	T	T	T
S1_518474996	T/C	1	124672322	+	T	T	T	T	T	T	T	C	T	C	C	T	T	T	T	T	T	T	T	N	Y	C	T	C	C	T	T	C	T	T	T	T	T	T	T	C	C	T	C	C	T	Y	T	T	T
S1_518544655	C/G	1	124741981	+	C	C	C	G	C	C	C	G	C	C	C	C	C	C	C	C	C	C	C	C	C	C	C	C	C	C	C	C	G	C	C	C	N	C	C	C	C	C	G	G	C	C	C	C	C
S1_518544752	T/G	1	124742078	+	T	T	G	T	T	T	T	T	T	T	T	T	T	T	T	T	T	T	T	T	T	T	T	T	T	T	T	T	T	T	T	T	T	T	T	T	T	T	T	T	T	G	T	T	T
S1_518730398	A/C	1	124927724	+	C	C	C	A	A	A	A	A	A	A	A	A	A	C	A	C	C	C	C	A	A	A	A	A	A	A	A	A	A	C	C	A	A	A	C	A	A	C	A	A	C	C	A	A	A
S1_518737042	A/C	1	124934368	+	C	C	C	A	A	A	A	A	A	A	A	A	A	C	A	C	C	C	C	A	A	A	A	N	N	A	N	A	A	M	M	A	A	A	C	A	A	C	A	N	C	C	A	A	A
S1_518737082	T/C	1	124934408	+	N	C	C	T	T	T	T	T	T	T	T	T	T	C	T	C	C	N	C	T	T	T	T	N	N	N	N	T	T	Y	Y	T	T	N	C	T	T	C	N	N	N	C	N	T	T
S1_518766709	C/T	1	124964035	+	C	C	C	C	C	T	C	C	C	C	T	C	T	C	T	C	C	C	C	T	T	C	C	N	T	T	T	T	C	C	C	C	C	C	C	C	C	C	C	C	C	N	T	T	T
S1_518942975	G/A	1	125140301	+	A	A	G	N	N	N	G	G	G	G	A	G	G	G	A	G	G	N	A	A	G	A	G	N	G	A	A	A	G	G	G	G	N	G	G	A	G	G	G	N	G	G	A	A	A
S1_519326982	G/A	1	125524308	+	G	G	G	G	G	G	G	N	R	R	G	G	G	G	G	G	G	G	R	G	N	G	G	G	G	G	G	G	G	G	G	G	G	G	G	G	R	G	G	G	G	R	G	G	R
S1_519326983	T/C	1	125524309	+	T	T	T	T	T	T	T	N	Y	Y	T	T	T	T	T	T	T	T	Y	T	N	T	T	T	T	T	T	T	T	T	T	T	T	T	T	T	Y	T	T	T	T	Y	T	T	Y
S1_519327018	G/A	1	125524344	+	G	G	G	G	G	G	G	N	R	R	G	G	G	G	G	G	G	G	R	G	N	G	G	G	G	G	G	G	G	G	G	G	G	G	G	G	R	G	G	G	G	R	G	G	R
S1_519336378	G/C	1	125533704	+	G	G	G	G	G	G	S	G	G	C	G	S	G	G	G	G	G	G	C	G	G	S	G	G	G	G	G	G	G	G	G	G	G	G	G	G	C	G	S	G	G	C	G	G	G
S1_519336391	G/C	1	125533717	+	G	G	G	G	G	G	G	G	G	C	G	G	G	G	G	G	G	G	C	G	G	G	G	G	G	G	G	G	G	G	G	G	G	G	G	G	S	G	G	G	G	S	G	G	G
S1_519336392	G/C	1	125533718	+	G	G	G	G	G	G	G	G	G	C	G	G	G	G	G	G	G	G	C	G	G	G	G	G	G	G	G	G	G	G	G	G	G	G	G	G	S	G	G	G	G	S	G	G	G
S1_519336492	A/G	1	125533818	+	A	A	A	A	A	A	R	A	A	G	A	R	A	A	A	A	A	A	G	A	A	R	A	A	A	A	A	A	A	A	A	N	N	A	N	A	G	A	R	A	A	G	A	A	A
S1_519336513	T/C	1	125533839	+	T	T	T	T	T	T	T	T	T	Y	T	T	T	T	T	T	T	T	Y	T	T	T	T	T	T	T	T	T	T	T	T	N	N	T	N	T	Y	T	T	T	T	Y	T	T	T
S1_519336523	A/T	1	125533849	+	A	A	A	A	A	A	A	A	A	W	A	A	A	A	A	A	A	A	W	A	A	A	A	A	A	A	A	A	A	A	A	N	N	A	N	A	A	A	A	A	A	A	A	A	A
S1_519336525	T/C	1	125533851	+	T	T	T	T	T	T	Y	T	T	T	T	T	T	T	T	T	T	T	T	T	T	Y	T	T	T	T	T	T	T	T	T	N	N	T	N	T	Y	T	Y	T	T	Y	T	T	T
S1_519336622	A/G	1	125533948	+	A	A	A	A	A	A	R	A	A	A	A	R	A	A	A	A	A	A	A	A	A	G	A	A	A	A	A	A	A	A	A	A	N	A	A	A	A	A	R	A	A	R	A	A	A
S1_519336626	C/A	1	125533952	+	C	C	C	C	C	C	C	C	C	M	C	C	C	C	C	C	C	C	M	C	C	C	C	C	C	C	C	C	C	C	C	C	N	C	C	C	M	C	C	C	C	M	C	C	C
S1_519336627	A/T	1	125533953	+	A	A	A	A	A	A	A	A	A	W	A	A	A	A	A	A	A	A	W	A	A	A	A	A	A	A	A	A	A	A	A	A	N	A	A	A	W	A	A	A	A	W	A	A	A
S1_519336637	A/T	1	125533963	+	A	A	A	A	A	A	W	A	A	A	A	W	A	A	A	A	A	A	A	A	A	T	A	A	A	A	A	A	A	A	A	A	N	A	A	A	A	A	W	A	A	W	A	A	A
S1_519336648	G/A	1	125533974	+	G	G	G	G	G	G	G	G	G	R	G	G	G	G	G	G	G	G	R	G	G	G	G	G	G	G	G	G	G	G	G	G	N	G	G	G	R	G	G	G	G	R	G	G	G
S1_519339617	T/A	1	125536943	+	T	T	T	T	T	T	A	T	T	N	T	W	T	T	N	T	T	N	T	T	N	A	T	N	T	T	T	T	T	T	T	T	T	T	T	T	A	T	A	T	T	A	T	T	T
S1_519339620	G/A	1	125536946	+	G	G	G	G	G	G	A	G	G	N	G	R	G	G	N	G	G	N	G	G	N	A	G	N	G	G	G	G	G	G	G	G	G	G	G	G	A	G	A	G	G	A	G	G	G
S1_520387888	A/T	1	126585214	+	A	A	A	A	A	T	T	T	A	A	T	T	A	A	A	A	A	A	T	A	A	A	A	A	A	T	T	T	T	A	A	T	T	A	T	A	A	A	A	A	A	T	T	T	T
S1_520645299	G/A	1	126842625	+	G	G	A	G	G	G	G	G	A	G	G	G	N	G	G	G	N	G	G	G	N	G	A	N	N	G	G	G	G	G	G	G	N	G	G	G	A	G	A	G	G	N	N	G	G
S1_520690274	T/G	1	126887600	+	G	G	T	G	T	T	T	T	T	T	T	T	T	T	G	T	T	T	T	T	T	G	T	T	T	T	T	T	T	T	T	T	T	T	G	G	T	G	T	T	T	T	T	T	T
S1_520690275	T/C	1	126887601	+	C	C	T	C	T	T	T	T	T	T	T	T	T	T	C	T	T	T	T	T	T	C	T	T	T	T	T	T	T	T	T	T	T	T	C	C	T	C	T	T	T	T	T	T	T
S1_520696999	C/T	1	126894325	+	T	T	C	T	C	C	C	C	C	C	C	C	C	C	T	C	C	C	C	C	C	T	C	C	C	C	C	C	C	C	C	C	C	C	T	T	C	T	C	C	C	C	C	C	C
S1_521572205	C/G	1	127769531	+	G	G	C	C	C	C	C	G	C	C	C	C	C	C	G	C	C	G	C	C	C	C	C	C	C	C	C	C	C	C	C	C	N	C	C	C	C	G	G	G	C	C	C	C	C
S1_521572252	G/A	1	127769578	+	A	A	G	G	G	G	G	G	G	G	G	G	G	G	A	G	G	G	G	G	G	G	G	G	G	G	G	G	G	G	G	G	N	G	G	G	G	G	A	G	G	G	G	G	G
S1_521941046	A/G	1	128138372	+	A	A	N	A	A	A	A	A	A	A	A	G	A	A	A	A	A	A	A	A	A	A	G	A	A	A	A	A	A	A	A	A	A	A	A	A	A	A	G	A	A	R	A	A	A
S1_521941049	A/T	1	128138375	+	A	A	W	A	A	A	A	A	A	A	A	T	A	A	A	A	A	A	A	A	A	A	T	A	A	A	A	A	A	A	A	A	A	A	A	A	A	A	T	A	A	W	A	A	A
S1_521941101	C/A	1	128138427	+	C	C	M	C	C	C	C	C	C	C	C	A	C	C	C	C	C	C	C	C	C	C	A	C	C	C	C	C	C	C	C	C	C	C	C	C	M	C	A	C	C	M	C	C	C
S1_521945424	G/A	1	128142750	+	G	G	A	G	G	G	G	G	G	G	G	A	G	G	G	G	G	G	G	G	G	G	A	G	G	G	G	G	G	G	G	G	N	G	G	G	G	G	A	G	G	G	G	G	G
S1_521956331	G/A	1	128153657	+	G	G	A	G	G	G	G	G	G	G	G	A	G	G	G	G	G	G	G	G	G	G	G	G	G	G	G	G	G	G	G	G	G	G	G	G	G	G	A	G	A	G	G	G	G
S1_521994303	A/G	1	128191629	+	A	A	A	A	A	N	A	A	A	A	A	G	N	A	A	A	A	A	A	N	A	A	A	N	A	A	A	A	A	A	A	A	A	A	A	A	A	N	N	A	A	A	A	A	A
S1_522459831	T/C	1	128657157	+	T	T	T	T	T	T	T	T	T	T	T	T	T	T	T	T	T	T	T	T	T	T	T	T	T	T	T	T	T	T	T	T	T	T	T	T	T	T	T	T	T	T	T	T	T
S1_522460660	T/C	1	128657986	+	T	T	T	T	T	T	T	T	T	T	T	T	T	T	T	T	T	N	T	T	T	T	T	T	T	T	T	T	T	T	T	T	N	T	T	T	T	T	N	T	T	T	T	T	T
S1_522483966	A/G	1	128681292	+	A	A	A	A	A	A	A	A	A	A	A	A	A	A	A	A	A	A	A	A	A	A	G	A	A	A	A	A	A	A	A	A	A	G	A	A	A	G	G	G	A	A	A	A	A
S1_522483996	G/T	1	128681322	+	G	G	G	G	G	G	G	G	G	G	G	G	G	G	G	G	G	G	G	G	G	G	T	G	G	G	G	G	G	G	G	G	G	N	G	G	G	T	T	T	G	G	G	G	G
S1_522484092	T/C	1	128681418	+	T	T	T	T	T	T	T	T	T	T	T	T	T	T	T	T	T	T	T	T	T	T	C	T	T	T	T	N	T	T	T	T	N	C	T	T	T	C	C	C	T	N	T	T	T
S1_522530196	C/A	1	128727522	+	C	C	C	C	C	C	C	C	C	C	C	C	C	C	C	C	C	C	C	C	C	C	M	C	C	C	C	C	C	C	C	C	C	M	C	C	C	C	M	M	C	C	C	C	C
S1_522538888	G/A	1	128736214	+	A	A	G	G	G	G	G	G	G	G	G	G	G	G	A	G	G	G	G	G	G	G	G	G	G	G	G	G	G	G	G	A	A	G	G	G	G	A	G	A	G	G	G	G	G
S1_522538892	A/G	1	128736218	+	G	G	A	A	A	A	A	A	A	A	A	A	A	A	G	A	A	A	A	A	A	A	A	A	A	A	A	A	A	A	A	G	G	A	A	A	A	G	A	G	A	A	A	A	A
S1_522538930	A/G	1	128736256	+	G	G	A	A	A	A	A	A	A	A	A	A	A	A	G	A	A	A	A	A	A	A	A	A	A	A	A	A	A	A	A	G	G	A	A	A	A	G	A	G	A	A	A	A	A
S1_522538966	G/C	1	128736292	+	C	C	G	G	G	G	G	G	G	G	G	G	G	G	C	G	G	G	G	G	G	G	G	G	G	G	G	G	G	G	G	C	C	G	G	G	G	C	G	C	G	G	G	G	G
S1_522538994	A/G	1	128736320	+	G	G	A	A	A	A	A	A	A	A	A	A	A	A	G	A	A	A	A	A	A	A	A	A	A	A	A	A	A	A	A	G	N	A	A	A	A	G	A	G	A	A	A	A	A
S1_522864563	G/A	1	129061889	+	G	G	A	A	G	G	G	G	G	G	G	G	G	G	N	G	G	G	G	N	G	A	G	N	G	G	G	G	G	G	G	G	N	A	G	A	N	G	G	G	G	G	G	G	A
S1_523781681	A/G	1	129979007	+	G	G	A	A	A	A	A	A	G	A	A	A	A	A	A	A	A	A	A	A	A	A	A	A	A	A	A	A	A	A	A	A	A	G	A	A	G	G	G	G	A	G	A	A	A
S1_523781682	A/G	1	129979008	+	G	G	A	A	A	A	A	A	G	A	A	A	A	A	A	A	A	A	A	A	A	A	A	A	A	A	A	A	A	A	A	A	A	G	A	A	G	G	G	G	A	G	A	A	A
S1_523781687	A/G	1	129979013	+	G	G	A	A	A	A	A	A	G	A	A	A	A	A	A	A	A	A	A	A	A	A	A	A	A	A	A	A	A	A	A	A	A	G	A	A	G	G	G	G	A	G	A	A	A
S1_523781743	T/C	1	129979069	+	C	C	T	T	T	T	T	T	C	T	T	T	T	T	T	T	T	T	T	T	T	T	Y	T	T	T	T	T	T	T	T	T	N	C	T	T	C	C	C	C	T	C	T	T	T
S1_523785667	A/G	1	129982993	+	G	G	A	A	A	A	A	A	G	A	A	A	A	A	A	A	A	A	A	A	A	A	A	A	A	A	A	A	A	A	A	A	A	G	A	A	G	G	G	G	A	G	A	A	A
S1_523864186	T/A	1	130061512	+	A	A	T	T	T	T	T	T	A	T	T	T	T	T	T	A	T	A	T	N	T	T	A	T	T	T	T	T	T	T	T	A	N	A	T	T	A	A	A	A	T	T	T	T	T
S1_525950671	A/C	1	132147997	+	A	A	A	A	A	A	A	N	A	A	A	A	A	A	C	A	A	N	A	A	A	A	C	A	A	A	A	A	A	A	A	A	N	A	A	A	A	C	C	C	A	A	A	A	A
S1_526872081	G/A	1	133069407	+	A	A	G	G	A	A	G	G	A	A	A	A	A	G	A	A	A	A	G	A	A	G	A	A	A	A	A	G	G	G	G	A	A	G	G	G	A	A	A	A	A	G	A	A	G
S1_526880166	C/T	1	133077492	+	C	C	C	T	C	C	C	C	C	C	C	C	C	C	C	C	C	C	T	C	C	T	C	C	N	C	C	T	C	C	C	C	N	T	T	T	C	C	C	C	C	C	C	C	T
S1_527268814	C/T	1	133466140	+	C	C	N	C	N	C	C	C	C	C	C	C	C	C	T	N	C	C	C	N	C	C	C	C	C	C	C	C	C	C	C	C	N	C	C	C	N	T	C	N	C	C	C	C	C
S1_527364555	G/C	1	133561881	+	G	G	G	G	G	G	G	G	G	G	G	G	G	G	C	G	G	N	G	N	G	G	G	G	N	G	N	G	G	G	G	G	G	G	G	G	G	C	G	C	G	G	G	G	G
S1_527609847	G/A	1	133807173	+	N	G	G	G	G	G	G	A	G	G	G	G	G	G	G	G	G	G	G	G	G	G	A	N	G	G	G	N	G	G	G	G	N	G	G	G	G	G	A	G	G	N	G	G	G
S1_527632922	C/A	1	133830248	+	C	C	C	C	C	C	C	A	C	C	C	C	C	C	C	C	C	C	C	C	C	C	A	C	C	C	C	C	C	C	C	C	C	C	C	C	C	C	A	C	C	C	C	C	C
S1_527704604	A/G	1	133901930	+	A	A	A	A	A	A	A	A	A	A	A	A	A	A	G	A	A	A	A	A	A	A	A	A	A	A	A	A	A	A	A	A	N	A	A	A	A	G	A	G	A	A	A	A	A
S1_528573987	C/A	1	134771313	+	C	C	C	C	C	C	C	A	C	C	C	C	C	C	C	A	C	C	A	C	C	A	C	C	C	C	C	C	C	C	C	A	A	C	C	C	C	A	A	A	A	C	C	C	C
S1_528652545	C/T	1	134849871	+	C	C	C	C	C	C	C	T	C	C	C	C	C	C	C	T	C	C	C	C	C	C	C	C	C	C	C	C	C	C	C	T	N	C	T	C	T	T	T	T	T	T	C	C	C
S1_528652613	C/G	1	134849939	+	C	C	C	G	C	C	C	G	C	C	C	C	C	C	C	G	C	C	C	C	C	C	C	C	C	C	C	C	C	C	C	G	N	C	G	G	G	G	G	G	G	G	C	C	C
S1_528652785	T/A	1	134850111	+	T	T	T	T	T	T	T	A	T	T	T	T	T	T	T	A	T	T	T	T	T	T	T	T	T	T	T	T	T	T	T	A	A	T	A	T	A	A	A	A	A	A	T	T	T
S1_528654646	G/T	1	134851972	+	G	G	G	T	G	G	G	T	G	G	G	G	G	G	G	G	G	G	G	G	G	G	G	G	G	G	G	N	G	G	G	G	G	G	G	T	T	T	T	T	T	G	G	G	G
S1_528769288	G/C	1	134966614	+	G	G	G	G	G	C	C	G	G	G	G	G	G	G	C	G	G	G	G	G	G	G	G	G	G	G	G	C	C	G	G	G	N	G	G	G	G	G	C	G	G	N	G	G	N
S1_528770357	G/A	1	134967683	+	G	G	G	G	G	A	A	G	G	G	G	G	G	G	A	G	G	G	G	G	G	G	G	G	G	G	G	A	G	G	G	G	N	G	G	G	G	G	A	G	G	G	G	G	G
S1_528897291	G/C	1	135094617	+	G	G	C	G	G	N	C	G	C	C	C	G	G	G	G	G	C	G	G	C	C	C	C	C	C	C	G	G	G	G	G	G	N	C	G	G	G	C	C	C	G	G	G	G	G
S1_528897317	G/A	1	135094643	+	G	G	A	G	G	N	A	G	A	A	A	G	G	G	G	G	A	G	G	A	A	A	A	A	A	A	G	G	G	G	G	G	N	A	G	G	G	A	A	A	G	G	G	G	G
S1_528913468	A/C	1	135110794	+	A	A	A	A	A	M	A	M	A	A	N	A	A	A	A	A	A	A	A	A	A	N	A	A	A	A	M	M	A	A	A	A	N	A	A	A	A	A	A	A	A	A	M	A	A
S1_528913479	A/C	1	135110805	+	C	C	A	A	A	A	A	A	A	A	N	A	A	A	A	C	A	A	C	A	A	N	A	A	A	A	A	A	A	A	A	C	N	A	A	C	A	A	A	A	C	A	A	A	A
S1_528931175	G/T	1	135128501	+	G	G	T	T	T	T	G	G	G	T	T	G	T	G	T	G	G	G	G	G	G	T	G	T	T	G	T	T	T	G	G	G	G	G	T	G	G	T	G	T	G	T	T	T	T
S1_528974578	A/G	1	135171904	+	A	A	A	A	G	N	A	A	G	A	N	A	A	G	G	A	G	A	A	N	G	A	A	N	G	G	G	N	N	G	G	A	N	A	A	A	N	N	A	A	A	A	G	G	G
S1_529015032	C/T	1	135212358	+	C	C	C	C	C	C	C	C	C	C	C	C	C	C	C	C	C	C	C	C	C	C	C	C	C	C	C	C	C	C	C	C	C	C	C	C	C	C	C	C	C	C	C	C	C
S1_529043874	C/T	1	135241200	+	C	C	C	N	C	T	C	C	C	C	N	C	T	T	C	C	T	C	C	T	T	T	T	N	N	T	T	C	C	T	Y	C	C	Y	T	C	C	C	C	C	C	T	T	T	N
S1_529043882	G/A	1	135241208	+	G	G	G	A	G	A	G	G	G	G	G	G	A	A	G	G	A	G	G	A	A	A	A	N	N	A	A	G	G	A	R	G	G	R	A	G	G	G	G	G	G	A	A	A	A
S1_529129043	G/C	1	135326369	+	C	C	C	G	G	G	G	C	G	C	G	C	G	G	G	C	G	G	C	G	G	G	G	N	G	G	G	G	G	G	G	C	N	G	G	C	G	C	G	C	C	G	G	G	G
S1_529161026	A/C	1	135358352	+	A	A	C	A	C	C	A	A	C	A	N	C	N	C	C	A	N	A	C	C	C	A	A	A	A	C	C	C	A	C	C	A	A	A	A	A	A	A	N	A	A	A	C	C	N
S1_529176760	C/T	1	135374086	+	T	T	C	C	C	C	C	T	C	T	C	C	T	C	C	T	C	N	C	C	C	C	T	C	C	C	C	C	C	C	C	T	T	T	C	C	C	T	T	T	T	C	C	C	C
S1_529202199	A/G	1	135399525	+	G	G	A	A	A	A	A	G	A	G	A	A	G	A	A	G	A	G	A	A	A	A	G	A	A	A	A	A	A	A	A	G	G	G	A	A	G	G	G	G	G	N	A	A	A
S1_529202222	A/C	1	135399548	+	C	C	A	A	A	A	A	C	A	C	A	A	C	A	A	C	A	C	A	A	A	A	C	A	A	A	A	A	A	A	A	C	C	C	A	A	C	C	C	C	C	N	A	A	A
S1_529216613	A/C	1	135413939	+	A	A	A	A	A	A	A	A	A	A	A	A	A	M	M	A	A	A	M	A	A	A	A	A	M	A	A	M	A	A	A	A	A	A	A	M	A	M	A	M	A	A	N	A	M
S1_529216618	A/C	1	135413944	+	A	A	M	A	A	A	M	A	A	A	A	A	A	A	A	A	A	A	A	A	A	A	A	A	A	A	A	A	A	A	M	A	A	A	M	A	A	A	A	M	A	A	N	A	A
S1_529242586	A/G	1	135439912	+	A	A	A	A	A	G	A	G	A	A	A	A	A	A	A	G	G	A	A	A	A	A	A	A	A	A	A	A	A	A	A	A	N	A	A	A	A	A	A	A	A	A	A	A	A
S1_529251266	A/C	1	135448592	+	A	A	A	A	A	N	A	N	A	A	M	N	A	A	N	M	A	N	A	A	A	A	A	A	M	A	A	N	N	M	M	A	N	A	A	C	N	A	N	A	A	N	A	A	A
S1_529251267	A/C	1	135448593	+	A	A	A	C	A	N	A	N	A	A	A	N	A	A	N	A	A	N	A	A	A	A	M	A	A	A	A	N	N	A	A	A	N	A	A	A	N	A	N	A	A	N	A	M	A
S1_529261858	C/G	1	135459184	+	C	C	C	C	C	C	C	C	C	C	G	C	C	C	C	C	C	C	S	C	C	C	C	C	C	C	C	C	C	C	C	C	N	C	C	C	C	C	C	C	C	C	C	C	C
S1_529264969	G/A	1	135462295	+	G	R	G	R	G	G	G	G	G	G	R	R	G	G	G	G	G	G	G	G	G	G	G	N	R	G	G	R	G	G	G	G	G	G	G	R	G	G	G	G	G	G	G	G	G
S1_529264979	G/A	1	135462305	+	G	R	G	G	G	G	G	G	G	R	G	G	G	G	G	G	G	G	G	G	G	R	G	N	R	G	R	G	G	G	G	G	G	G	G	G	G	R	R	R	A	G	R	G	G
S1_529270912	A/G	1	135468238	+	N	A	N	A	A	A	A	A	A	A	G	N	A	A	A	A	A	A	A	A	A	A	A	A	A	A	A	A	A	A	A	A	N	A	A	A	A	N	N	A	A	A	A	A	A
S1_529309305	C/T	1	135506631	+	C	C	C	C	C	T	T	C	C	C	T	T	T	T	C	C	C	T	C	T	T	C	C	C	C	C	C	T	T	T	T	C	C	C	C	C	C	C	C	C	C	C	C	C	T
S1_529395770	C/G	1	135593096	+	C	C	G	C	C	G	G	G	G	C	G	C	C	C	G	G	G	G	C	C	C	C	C	C	C	C	G	G	G	C	C	G	N	C	C	C	C	C	C	C	C	C	G	G	C
S1_529395854	G/A	1	135593180	+	G	G	G	G	G	A	A	A	A	G	A	G	G	G	A	A	A	A	G	G	G	G	G	G	G	G	A	A	A	G	G	A	N	G	G	G	G	G	G	G	G	G	A	A	G
S1_529407713	A/G	1	135605039	+	A	A	A	A	A	A	A	A	A	A	A	A	A	A	A	A	A	A	A	A	A	A	A	A	A	A	A	A	A	A	A	A	A	A	A	A	A	A	A	A	A	A	A	A	A
S1_529418472	T/C	1	135615798	+	T	T	T	T	T	C	T	C	T	T	T	T	T	T	T	T	T	T	T	T	T	T	T	C	C	C	C	T	C	T	T	T	T	T	C	T	T	T	T	T	T	C	C	C	T
S1_529425309	A/T	1	135622635	+	A	A	A	A	A	T	T	A	A	A	A	A	T	T	A	A	A	T	A	A	A	A	A	T	T	T	T	A	T	T	W	T	T	A	T	A	T	A	A	A	A	T	N	T	A
S1_529425336	A/G	1	135622662	+	A	A	A	A	A	G	G	A	A	A	A	A	G	G	A	A	A	G	A	A	A	A	A	G	G	G	G	A	G	G	R	G	G	A	G	A	G	A	A	A	A	G	N	G	A
S1_529455419	T/C	1	135652745	+	T	T	T	T	Y	T	T	T	T	T	T	T	T	T	T	T	T	T	T	T	T	T	T	T	T	T	T	T	T	T	T	T	T	T	T	T	T	T	T	T	T	N	T	T	T
S1_529455533	T/C	1	135652859	+	T	T	T	T	Y	N	T	T	T	T	T	T	T	T	T	T	T	T	T	T	T	T	T	T	T	T	T	T	T	T	T	T	T	T	T	T	T	T	T	T	T	T	T	T	T
S1_529468930	T/C	1	135666256	+	C	C	C	C	C	C	T	C	C	T	C	C	C	C	C	C	C	T	T	C	C	C	T	C	C	C	C	C	C	C	C	T	N	T	T	T	T	T	T	T	C	T	C	C	C
S1_529504023	T/G	1	135701349	+	N	T	T	N	G	N	N	T	G	T	G	G	T	G	G	T	T	G	N	G	G	T	N	G	G	T	T	T	T	G	G	G	N	T	T	G	T	T	T	T	T	N	T	T	G
S1_529596336	A/G	1	135793662	+	A	A	A	A	A	A	A	A	A	G	A	A	A	A	A	A	A	A	A	A	A	A	A	A	A	A	A	A	A	A	A	A	A	A	A	A	A	G	A	G	A	A	A	A	A
S1_529596408	C/T	1	135793734	+	C	C	C	C	C	C	C	C	C	T	C	C	C	C	C	C	C	C	C	C	C	C	C	C	C	C	C	C	C	C	C	C	N	C	C	C	C	T	C	T	C	C	C	C	C
S1_529601763	C/T	1	135799089	+	C	N	C	T	N	C	C	C	C	T	C	C	C	C	C	C	C	C	C	C	C	T	C	N	C	C	C	N	C	N	C	C	N	N	C	C	N	T	C	T	T	N	N	C	C
S1_529656169	G/A	1	135853495	+	G	G	G	A	G	G	G	G	G	A	G	G	G	G	G	G	G	G	G	G	G	R	G	G	G	G	G	G	G	G	G	G	G	G	G	G	G	A	G	A	A	G	G	G	G
S1_529656259	A/C	1	135853585	+	A	A	C	A	A	C	C	A	A	A	C	A	C	C	A	C	C	C	C	C	C	A	A	C	C	C	A	C	C	C	C	A	A	A	C	C	A	A	A	A	A	C	A	A	C
S1_529658447	G/C	1	135855773	+	G	G	G	C	G	G	G	G	G	C	G	G	G	G	G	G	G	G	G	G	G	C	G	G	G	G	G	G	G	G	G	G	G	G	G	G	G	C	G	C	C	G	G	G	G
S1_529658491	G/A	1	135855817	+	G	G	G	A	G	G	G	N	G	A	G	G	G	G	G	G	G	N	G	N	G	A	G	G	G	G	G	G	G	G	G	N	N	N	G	G	G	A	G	N	A	G	G	G	G
S1_529658957	A/C	1	135856283	+	A	A	A	A	A	A	A	A	A	C	A	A	A	A	A	A	N	A	A	A	A	A	A	A	A	A	A	A	A	A	A	A	N	A	A	A	A	C	A	C	A	A	A	A	A
S1_529659051	C/G	1	135856377	+	C	N	C	C	C	C	C	C	C	G	C	C	C	C	N	C	C	C	C	C	N	C	C	N	C	C	C	N	C	C	C	C	N	C	C	C	C	G	C	G	C	C	C	C	C
S1_529885765	T/C	1	136083091	+	T	T	T	T	T	T	N	T	T	T	T	T	N	T	T	T	T	N	T	T	T	T	T	N	T	T	T	T	T	T	T	T	T	T	T	T	T	T	N	T	T	N	T	T	T
S1_531188936	A/G	1	137386262	+	A	A	G	G	A	A	G	A	A	G	A	A	G	A	A	A	A	G	A	A	A	A	A	A	A	A	A	A	A	A	A	A	A	A	G	G	A	A	A	A	A	G	A	A	A
S1_531191262	G/A	1	137388588	+	G	G	A	A	G	G	A	G	G	R	G	G	A	G	G	G	G	A	G	G	G	G	G	G	G	G	G	G	G	G	G	G	N	G	A	A	G	G	G	G	G	A	G	G	G
S1_531216079	A/C	1	137413405	+	A	A	A	A	A	A	A	A	A	A	A	A	A	A	M	A	A	M	A	A	A	A	A	A	M	A	A	A	A	A	A	A	A	A	A	A	M	A	A	A	A	A	M	A	A
S1_531216095	A/C	1	137413421	+	C	A	A	A	A	A	M	A	A	M	A	A	A	A	A	A	A	A	A	A	M	A	A	A	A	A	A	A	A	A	A	M	A	A	A	A	A	A	A	A	A	A	A	A	A
S1_531216098	A/C	1	137413424	+	A	M	M	A	A	A	A	A	A	A	A	A	A	A	A	M	A	A	A	A	A	A	A	A	A	A	A	A	A	A	A	M	A	M	A	A	A	A	A	A	A	A	A	A	A
S1_531250263	A/G	1	137447589	+	A	A	A	A	R	G	A	A	A	A	A	A	A	G	G	A	G	A	A	A	A	A	A	G	G	A	G	G	G	G	G	A	A	A	A	A	A	A	A	A	A	A	G	G	G
S1_531903618	C/A	1	138100944	+	C	C	C	C	A	C	C	A	C	C	C	C	C	A	C	C	C	A	C	C	C	C	A	C	C	C	C	C	C	A	A	C	C	C	C	C	A	C	A	C	C	C	C	C	C
S1_531935057	C/T	1	138132383	+	C	C	C	C	T	C	C	T	T	C	C	C	N	T	C	C	C	T	C	C	C	C	T	C	C	T	C	T	T	T	T	C	N	C	C	C	T	N	N	T	T	T	C	C	T
S1_531936086	G/A	1	138133412	+	A	A	A	A	G	G	A	G	G	A	G	A	G	G	G	G	G	G	A	G	A	A	G	G	G	G	G	G	G	G	G	A	A	A	A	A	G	G	G	G	G	G	G	G	G
S1_532019183	C/A	1	138216509	+	C	C	C	C	A	C	C	A	A	C	A	C	A	A	A	A	A	A	M	A	C	C	A	C	C	A	A	A	A	A	A	C	N	C	C	C	A	A	A	A	A	A	A	A	A
S1_532019235	T/C	1	138216561	+	T	T	T	T	C	T	T	C	C	T	C	T	C	C	C	C	C	C	Y	C	T	T	C	T	T	C	C	C	C	C	C	T	N	T	T	T	C	C	C	C	C	C	C	C	C
S1_532338623	G/A	1	138535949	+	G	G	G	G	A	A	G	A	G	G	A	G	A	A	A	A	A	G	G	A	A	G	A	G	G	A	A	A	A	A	A	G	G	G	G	G	A	G	A	G	G	G	A	A	A
S1_532338666	G/A	1	138535992	+	G	G	N	G	A	A	G	A	G	G	A	G	A	A	A	A	A	G	G	A	A	G	A	N	G	A	A	A	A	A	A	G	N	G	G	G	A	N	A	G	G	N	A	A	A
S1_532338844	G/A	1	138536170	+	N	G	G	G	A	A	N	A	G	G	A	G	A	A	A	A	A	G	G	A	A	G	A	N	G	A	A	A	A	A	A	G	N	G	G	N	N	G	A	G	G	N	A	A	N
S1_532364903	A/T	1	138562229	+	A	A	A	A	T	N	A	T	A	A	T	A	N	T	T	T	T	N	A	T	T	N	T	N	A	T	T	T	N	T	T	A	N	A	A	A	T	A	N	A	A	A	T	T	T
S1_532443515	G/A	1	138640841	+	A	A	A	G	G	G	A	G	A	G	A	A	N	G	G	A	A	A	A	A	G	N	G	N	G	G	G	G	G	G	G	A	N	A	A	G	G	A	G	A	A	A	N	G	G
S1_532447407	C/A	1	138644733	+	A	A	A	C	C	C	A	C	A	C	A	A	A	C	C	A	A	A	A	A	C	C	C	C	C	C	C	C	C	C	C	A	A	A	A	C	C	A	C	A	A	A	C	C	C
S1_532448507	T/C	1	138645833	+	C	C	C	T	T	T	C	T	C	T	C	C	N	T	T	N	C	C	C	C	T	T	T	T	T	T	T	T	T	T	T	C	N	C	C	T	T	C	T	C	C	C	T	T	T
S1_532448770	T/G	1	138646096	+	G	G	G	T	T	T	G	T	G	T	G	G	G	T	T	G	G	G	G	G	T	T	T	T	T	T	T	T	T	T	T	G	N	G	K	T	T	G	T	G	G	G	T	T	T
S1_532498151	C/T	1	138695477	+	T	T	T	C	C	C	T	C	T	C	T	T	T	C	T	T	T	T	T	T	C	C	C	C	C	C	C	C	C	C	C	T	T	T	T	C	C	T	C	T	T	T	C	C	C
S1_532630784	G/A	1	138828110	+	A	A	A	G	G	N	N	G	A	N	N	N	A	G	R	A	A	N	R	N	G	G	G	N	G	G	G	G	G	G	G	A	N	A	A	G	G	A	G	N	A	N	G	G	G
S1_532630795	C/T	1	138828121	+	T	T	T	C	C	N	N	C	T	N	N	N	T	C	Y	T	T	N	Y	N	C	C	C	N	C	C	C	C	C	C	C	T	N	T	T	C	C	T	C	N	T	N	C	C	C
S1_532740970	G/A	1	138938296	+	A	A	A	G	G	G	A	G	A	G	A	A	A	G	A	A	A	A	A	A	G	G	G	G	G	G	G	G	G	G	G	A	N	A	A	G	G	A	G	A	A	A	G	G	G
S1_532741009	A/T	1	138938335	+	T	T	T	A	A	A	T	A	T	A	T	T	T	A	T	T	T	T	T	T	A	A	A	A	A	A	A	A	A	A	A	T	T	T	T	A	A	T	A	T	T	T	A	A	A
S1_532835055	C/T	1	139032381	+	C	C	C	C	T	T	C	T	C	C	T	C	C	T	T	T	T	C	C	T	T	C	T	C	C	T	T	T	T	T	T	C	N	C	C	C	T	C	T	C	C	C	T	T	T
S1_533661613	T/C	1	139858939	+	C	C	T	T	C	C	N	T	T	T	C	T	T	C	C	C	C	T	T	N	T	T	T	N	C	C	C	C	C	C	C	T	T	T	T	T	T	T	T	T	T	T	C	C	C
S1_533661665	A/G	1	139858991	+	G	G	A	A	G	G	N	A	A	A	G	A	A	G	G	G	G	A	A	N	A	A	A	N	G	G	G	G	G	G	G	A	A	A	A	A	A	A	A	A	A	A	G	G	G
S1_533686723	G/A	1	139884049	+	G	G	G	G	G	G	G	G	G	R	G	G	G	G	G	G	G	G	G	G	G	A	G	N	G	G	G	G	G	G	G	G	N	G	G	G	A	G	G	G	G	G	G	G	G
S1_533803695	A/C	1	140001021	+	A	A	A	M	A	A	A	M	A	A	A	M	A	A	A	A	A	A	A	M	N	N	M	A	A	A	A	A	A	A	A	A	A	A	A	A	A	A	A	A	A	N	A	A	A
S1_533803699	T/A	1	140001025	+	T	T	T	T	W	T	T	T	T	T	T	T	T	T	T	T	T	T	T	W	N	N	W	T	W	T	T	T	T	W	T	T	T	T	T	T	T	T	T	T	T	N	T	T	T
S1_533803719	T/A	1	140001045	+	T	T	T	T	W	T	T	T	T	T	T	T	T	T	T	T	T	T	W	T	N	N	T	T	W	T	T	T	T	T	W	W	T	T	W	W	A	T	T	T	T	N	T	T	W
S1_533803725	A/C	1	140001051	+	A	A	A	A	A	A	A	A	A	A	A	A	A	A	A	A	A	A	A	A	N	N	A	A	A	A	A	A	M	A	A	A	A	A	A	A	A	A	M	A	A	N	A	A	A
S1_533811693	G/T	1	140009019	+	G	G	G	G	G	G	G	T	T	G	G	G	G	G	G	G	G	G	G	G	G	G	G	G	G	G	G	G	G	G	G	G	G	G	G	G	G	G	G	G	G	T	G	G	G
S1_534091098	G/C	1	140288424	+	G	G	N	G	C	G	G	G	G	C	C	C	G	C	G	G	G	G	G	G	G	G	G	G	G	G	G	G	C	C	C	G	N	G	G	G	G	G	G	G	G	G	G	G	G
S1_534091099	G/C	1	140288425	+	G	G	N	G	C	G	G	G	G	C	C	C	G	C	G	G	G	G	G	G	G	G	G	G	G	G	G	G	C	C	C	G	N	G	G	G	G	G	G	G	G	G	G	G	G
S1_534219955	C/T	1	140417281	+	C	C	C	C	C	C	C	C	T	C	T	T	C	C	C	C	C	T	T	C	C	T	T	C	C	C	C	C	C	C	C	C	C	T	T	T	T	T	T	T	C	T	C	C	C
S1_534234010	T/C	1	140431336	+	C	C	C	T	T	T	T	T	C	T	C	T	T	T	C	T	T	C	C	T	T	C	T	T	T	T	T	T	T	T	T	T	T	T	C	T	C	T	C	T	C	C	T	T	T
S1_534772435	G/A	1	140969761	+	G	G	G	G	G	A	G	G	A	A	A	A	G	G	G	G	G	G	A	G	G	G	G	A	A	A	A	A	G	G	G	A	A	G	G	G	G	G	A	A	G	G	A	A	A
S1_534774099	C/T	1	140971425	+	C	C	C	C	C	T	C	C	C	T	T	T	C	C	C	C	C	C	T	C	C	C	C	C	C	T	T	T	C	C	C	T	N	C	C	C	C	C	C	T	C	C	T	T	T
S1_535137140	C/T	1	141334466	+	C	C	T	C	C	C	C	C	C	C	C	C	C	C	C	C	C	C	C	C	C	C	T	C	C	C	C	T	C	C	C	C	N	T	C	C	C	C	T	C	T	C	C	C	C
S1_535179714	A/G	1	141377040	+	A	A	A	N	G	G	G	G	A	G	A	N	A	G	N	A	A	A	G	A	A	A	A	A	N	A	A	A	A	G	G	G	G	A	A	A	A	G	N	G	A	A	A	A	A
S1_535202803	T/C	1	141400129	+	T	T	T	T	T	C	C	T	T	C	T	C	T	T	T	T	T	T	C	T	T	T	T	T	T	T	T	T	T	T	T	C	C	T	T	T	T	C	T	C	T	T	T	T	T
S1_535202820	C/T	1	141400146	+	C	C	C	C	C	T	T	C	C	T	C	T	C	C	C	C	C	C	T	C	C	C	C	C	C	C	C	C	C	C	C	T	T	C	C	C	C	T	C	T	C	C	C	C	C
S1_535206445	A/T	1	141403771	+	A	A	A	A	A	T	A	A	A	A	A	T	A	A	A	A	A	A	A	A	A	A	A	A	A	A	A	A	A	A	A	A	A	A	A	A	A	A	A	A	A	A	A	A	A
S1_535293842	A/G	1	141491168	+	A	A	A	A	A	A	N	N	A	A	A	A	A	A	A	A	A	A	A	A	A	A	G	N	A	N	A	N	A	A	A	A	N	G	G	G	A	A	G	A	A	N	A	A	A
S1_535812053	G/A	1	142009379	+	G	G	A	G	A	A	G	A	G	G	A	A	A	A	G	N	A	N	G	G	G	G	A	A	A	A	A	A	A	A	A	G	N	G	G	G	G	G	A	G	A	G	A	A	A
S1_536854299	T/C	1	143051625	+	C	C	T	T	C	C	T	T	T	T	C	T	T	C	C	C	C	T	T	C	N	T	T	C	C	C	C	C	C	C	C	T	T	T	T	T	T	T	T	T	T	T	C	C	C
S1_537133382	A/C	1	143330708	+	A	M	A	M	A	A	A	M	A	A	A	M	M	A	A	N	N	A	N	N	A	A	A	A	A	A	A	M	A	A	A	M	N	A	A	A	A	A	A	A	A	M	A	N	A
S1_537169035	T/G	1	143366361	+	T	T	T	T	T	K	T	T	T	T	T	T	T	T	K	K	K	T	T	T	T	T	T	T	T	K	T	T	T	T	T	T	T	T	T	T	K	K	K	T	T	T	T	T	N
S1_537169053	T/G	1	143366379	+	T	T	K	T	T	T	T	T	T	T	K	T	T	T	T	T	T	K	T	T	T	T	T	T	K	K	T	T	T	K	T	T	T	T	K	T	K	T	T	K	T	T	T	T	N
S1_537169067	T/G	1	143366393	+	T	T	T	T	T	T	T	T	T	T	T	T	T	T	T	T	T	T	T	T	T	T	T	T	T	K	T	T	T	T	T	T	T	T	T	T	T	T	T	T	T	T	T	K	N
S1_234201854	G/A	2	1112883	+	G	G	A	G	G	G	G	A	G	G	G	G	G	G	G	G	G	G	G	G	G	G	G	G	G	G	G	G	G	G	G	G	N	G	G	G	G	A	G	A	G	G	G	G	N
S1_234723748	T/A	2	1634777	+	T	N	A	T	T	N	T	T	T	T	T	W	T	T	T	W	W	W	T	T	T	N	T	N	T	T	T	N	W	T	T	N	N	T	N	T	T	W	N	T	T	N	T	W	T
S1_234723752	G/T	2	1634781	+	G	N	T	G	G	N	G	G	G	G	G	K	G	G	G	K	K	K	G	G	G	N	G	N	G	G	G	N	K	G	G	N	N	G	N	G	G	K	N	G	G	N	G	K	G
S1_234723788	C/T	2	1634817	+	C	N	T	C	C	N	C	C	C	C	C	Y	C	C	C	Y	Y	Y	C	C	C	N	C	N	C	C	C	N	Y	C	C	N	N	C	N	C	C	Y	N	C	C	N	C	Y	C
S1_234723796	A/G	2	1634825	+	A	N	G	A	A	N	A	A	A	A	A	R	A	A	A	R	R	R	A	A	A	N	A	N	A	A	A	N	R	A	A	N	N	A	N	A	G	R	N	A	A	N	A	R	A
S1_235095164	C/T	2	2006193	+	T	T	C	C	C	C	C	T	T	C	C	T	T	C	T	C	C	C	C	C	T	C	C	N	C	N	C	C	C	C	C	C	N	C	C	C	C	T	C	T	C	C	C	C	N
S1_235095598	C/G	2	2006627	+	N	G	C	C	C	C	C	N	G	C	C	G	N	C	G	C	C	C	C	C	N	C	C	C	C	C	C	C	C	C	C	C	C	C	C	C	C	G	C	G	C	C	C	C	C
S1_235168278	A/C	2	2079307	+	C	C	A	A	A	A	A	C	C	A	A	C	C	A	C	A	A	A	A	A	C	A	A	A	A	A	N	A	A	A	A	A	A	A	A	A	A	C	A	C	A	A	A	A	A
S1_235547276	T/A	2	2458305	+	A	A	T	N	A	T	T	A	A	N	T	A	A	T	N	A	N	T	T	T	A	T	T	T	T	T	T	T	T	N	W	A	N	T	T	T	T	A	T	A	T	N	T	T	T
S1_235547296	T/C	2	2458325	+	C	C	T	N	C	T	T	C	C	N	T	C	C	T	N	C	N	T	T	T	C	T	T	T	T	T	T	T	T	N	Y	C	N	T	T	T	T	C	T	C	T	N	T	T	T
S1_235642873	T/C	2	2553902	+	C	C	T	N	C	T	T	C	C	T	T	C	C	C	C	C	C	T	T	N	N	T	T	N	C	C	T	T	C	C	C	C	N	T	T	T	T	C	T	C	T	N	T	T	T
S1_238313221	C/T	2	5224250	+	T	T	N	T	T	N	C	C	N	C	C	C	C	C	C	C	C	C	C	C	N	T	T	T	T	C	T	C	T	Y	C	T	N	T	C	C	T	C	T	C	C	C	T	T	C
S1_238409881	T/A	2	5320910	+	T	T	T	T	T	T	T	T	T	T	T	T	T	T	T	T	T	T	T	T	T	N	T	T	T	T	T	T	T	T	T	T	N	N	A	A	T	A	T	A	N	N	N	T	N
S1_238534362	A/G	2	5445391	+	G	G	A	A	A	G	A	G	A	A	A	G	A	G	G	G	G	G	A	G	G	A	A	G	G	G	A	A	A	G	G	A	A	A	A	A	A	A	A	A	A	G	G	G	G
S1_238693159	G/A	2	5604188	+	A	A	G	G	G	G	G	G	G	A	G	A	A	G	G	G	G	G	G	G	G	G	G	G	G	G	G	G	G	G	N	A	N	G	G	G	G	G	G	G	N	G	G	G	G
S1_238788993	G/C	2	5700022	+	G	G	G	G	G	G	C	G	G	G	C	G	G	G	G	G	G	G	C	N	G	G	G	G	G	G	G	G	G	G	G	G	G	G	C	C	G	G	G	G	C	G	G	G	G
S1_238980358	G/C	2	5891387	+	G	G	G	G	G	C	C	G	G	G	N	G	G	C	N	C	C	G	C	N	N	G	C	N	C	N	C	C	N	C	S	G	G	C	C	N	G	G	N	G	C	G	C	C	N
S1_242362972	C/T	2	9274001	+	T	T	T	C	C	C	T	T	C	T	N	C	C	C	C	C	N	C	Y	N	C	N	C	C	C	C	C	C	C	C	C	C	C	C	C	C	C	T	C	T	T	N	C	C	C
S1_242751123	T/A	2	9662152	+	T	T	N	T	W	T	T	T	T	N	T	T	T	T	T	W	T	N	T	T	T	T	T	W	W	T	T	T	T	T	T	T	N	T	T	T	T	T	W	T	T	T	T	T	T
S1_243675028	C/A	2	10586057	+	C	C	C	A	C	C	C	C	C	A	C	C	C	C	C	C	C	A	C	C	C	A	A	C	C	A	C	C	C	C	C	A	N	A	A	A	C	C	A	C	C	C	C	C	A
S1_243675359	A/C	2	10586388	+	A	M	A	N	A	N	M	A	M	A	A	M	N	A	A	A	A	A	A	N	A	A	A	N	N	A	M	M	M	A	A	M	N	A	A	A	A	A	C	A	A	A	A	M	A
S1_244969392	T/C	2	11880421	+	C	C	T	T	C	C	C	C	C	C	T	C	T	T	T	T	T	T	T	C	N	T	C	T	N	C	T	C	T	N	T	T	T	C	T	T	C	C	C	C	T	T	C	C	C
S1_245062433	A/T	2	11973462	+	A	A	A	A	W	A	A	W	W	W	A	A	A	A	A	A	A	A	A	N	A	A	A	A	A	A	A	A	N	A	W	A	N	A	W	A	A	A	A	A	W	A	A	A	A
S1_245062447	C/T	2	11973476	+	C	C	C	Y	C	Y	C	C	C	C	C	C	C	C	C	C	C	C	C	N	C	C	C	C	Y	C	C	C	N	Y	C	C	N	C	C	C	C	C	C	C	C	C	C	C	C
S1_245062453	A/T	2	11973482	+	A	A	A	A	A	A	A	A	W	A	A	A	A	A	A	A	A	A	A	N	A	A	W	A	W	A	A	A	N	A	W	A	N	A	A	A	A	A	A	A	A	A	A	A	A
S1_245727550	T/G	2	12638579	+	T	T	T	T	T	T	T	T	T	K	T	T	T	T	T	T	T	T	T	T	T	T	T	T	T	T	T	K	T	T	K	T	N	T	T	T	T	N	T	T	T	T	T	K	T
S1_246502769	C/T	2	13413798	+	C	Y	C	N	C	Y	C	Y	C	C	C	Y	C	C	C	C	C	C	C	C	C	C	C	C	C	C	C	Y	N	C	C	Y	N	C	C	C	C	C	C	C	C	Y	N	Y	C
S1_247067584	A/C	2	13978613	+	A	A	A	M	A	M	A	A	A	A	N	A	A	M	A	A	A	A	A	N	M	A	A	A	N	A	M	M	A	A	A	A	N	A	A	A	A	A	A	A	A	N	A	A	A
S1_249868438	A/T	2	16779467	+	A	A	A	A	A	A	A	A	A	A	T	A	A	A	A	A	A	N	A	A	A	A	A	N	A	A	A	A	A	A	A	A	N	A	A	A	A	A	A	A	A	A	A	A	A
S1_250028612	A/T	2	16939641	+	A	A	N	A	A	T	T	A	A	A	T	A	T	T	A	A	A	A	T	A	A	A	A	A	A	T	A	A	W	T	W	A	N	A	A	A	T	A	A	A	A	N	A	A	A
S1_251134732	T/G	2	18045761	+	T	T	K	T	K	T	T	K	T	T	T	T	T	T	K	K	T	T	T	T	T	T	T	N	K	T	K	T	T	T	T	K	N	K	T	T	T	T	T	T	T	T	T	T	T
S1_251552368	G/A	2	18463397	+	A	A	G	A	A	A	A	A	G	G	A	G	A	A	A	A	A	A	A	A	A	G	G	A	A	A	A	A	A	A	A	G	N	G	G	G	G	A	G	A	G	A	A	A	A
S1_252018601	T/G	2	18929630	+	T	T	N	T	T	T	K	K	T	T	T	T	T	T	T	T	G	T	T	T	T	K	T	T	T	K	T	T	T	T	T	T	N	T	T	T	T	T	T	N	T	T	T	T	T
S1_253027199	T/A	2	19938228	+	T	T	T	T	T	T	T	T	W	T	W	T	T	T	T	T	T	T	T	T	T	T	T	T	T	T	T	T	W	T	T	T	N	T	T	T	T	W	T	T	T	T	T	T	N
S1_253466259	A/C	2	20377288	+	A	A	A	A	A	A	A	A	M	A	A	A	A	A	A	A	M	A	A	A	M	A	M	A	A	M	A	A	A	M	A	A	N	A	A	A	A	A	M	A	M	A	A	A	A
S1_253466260	A/C	2	20377289	+	A	A	M	A	A	M	A	A	A	A	A	A	A	A	A	A	M	A	A	A	A	A	A	A	A	A	A	M	A	A	A	A	N	A	A	A	A	A	A	A	A	A	A	A	M
S1_253534250	T/C	2	20445279	+	T	T	Y	C	T	T	T	T	T	T	T	T	T	T	T	T	C	T	Y	C	C	C	T	C	C	T	C	T	C	T	T	T	N	T	T	T	T	T	T	T	T	C	C	C	C
S1_253690809	G/A	2	20601838	+	G	G	A	G	G	G	A	A	A	A	G	G	G	G	G	G	G	N	G	G	G	G	A	G	G	G	G	G	G	G	G	G	G	A	R	A	A	A	A	A	A	G	G	G	G
S1_253690979	T/C	2	20602008	+	T	T	C	T	T	T	C	C	C	C	T	T	T	T	T	T	T	C	T	T	T	T	C	T	T	T	T	T	T	T	T	T	T	C	C	C	C	N	N	C	C	T	T	T	T
S1_253711250	A/G	2	20622279	+	A	A	N	G	A	N	A	A	A	A	G	G	G	G	G	G	G	G	A	G	G	G	A	N	G	G	G	G	G	G	G	G	N	A	A	A	A	A	A	A	A	G	G	G	G
S1_253774694	T/C	2	20685723	+	T	T	T	T	T	N	T	T	N	T	T	T	C	C	C	T	C	T	T	N	C	T	T	N	C	C	C	C	C	N	Y	T	N	N	T	T	T	T	T	T	T	T	N	C	C
S1_253780399	T/G	2	20691428	+	T	T	T	T	T	G	T	T	T	T	T	T	G	G	G	T	G	N	T	G	G	T	T	N	G	G	G	G	G	G	G	T	T	T	T	T	T	T	T	T	T	T	G	G	G
S1_253801894	T/G	2	20712923	+	T	T	T	T	T	G	T	T	T	T	T	T	G	G	G	T	G	T	T	G	G	T	T	G	G	G	G	G	G	G	G	T	N	T	T	T	T	T	T	T	T	T	G	G	G
S1_253843004	A/G	2	20754033	+	A	A	N	A	A	G	A	A	A	A	A	A	G	G	G	A	G	A	A	N	G	A	A	G	G	G	G	G	G	G	R	A	N	A	A	A	A	A	A	A	A	A	G	G	G
S1_253844102	C/G	2	20755131	+	C	C	C	C	C	G	C	C	C	C	C	C	G	G	G	C	G	C	C	G	G	C	C	G	G	G	G	G	G	G	G	C	C	C	C	C	C	C	C	C	C	C	G	G	G
S1_253925797	G/A	2	20836826	+	G	G	G	G	G	A	G	G	G	G	A	G	A	A	A	G	A	G	G	A	A	G	G	A	A	A	A	A	A	A	A	G	G	G	G	G	G	G	G	G	G	G	A	A	A
S1_253925812	G/C	2	20836841	+	G	G	G	G	G	C	G	G	G	G	C	G	C	C	C	G	C	G	G	C	C	G	G	C	C	C	C	C	C	C	C	G	G	G	G	G	G	G	G	G	G	G	C	C	C
S1_253925921	C/T	2	20836950	+	C	C	Y	C	C	T	C	C	C	C	T	C	T	T	T	C	T	C	C	T	T	C	C	T	T	T	T	T	T	T	T	C	N	C	C	C	C	C	C	C	C	N	T	T	T
S1_253926010	G/T	2	20837039	+	G	G	G	G	G	T	G	G	G	G	T	G	T	T	T	G	T	G	G	T	T	G	G	T	T	T	T	T	T	T	T	G	N	G	G	G	G	G	G	G	G	G	T	T	T
S1_253926011	A/G	2	20837040	+	A	A	A	A	A	G	A	A	A	A	G	A	G	G	G	A	G	A	A	G	G	A	A	G	G	G	G	G	G	G	G	A	N	A	A	A	A	A	A	A	A	A	G	G	G
S1_253926012	G/T	2	20837041	+	G	G	G	G	G	T	G	G	G	G	T	G	T	T	T	G	T	G	G	T	T	G	G	T	T	T	T	T	T	T	T	G	N	G	G	G	G	G	G	G	G	G	T	T	T
S1_253926013	C/T	2	20837042	+	C	C	C	C	C	T	C	C	C	C	T	C	T	T	T	C	T	C	C	T	T	C	C	T	T	T	T	T	T	T	T	C	N	C	C	C	C	C	C	C	C	C	T	T	T
S1_253927422	G/A	2	20838451	+	G	G	G	G	G	A	G	G	G	G	A	G	A	A	A	G	A	G	G	A	A	G	G	A	A	A	A	A	A	A	A	G	N	G	G	G	G	G	G	G	G	G	A	A	A
S1_253934747	C/T	2	20845776	+	C	C	C	C	C	T	C	C	C	C	T	C	T	T	T	C	T	C	C	T	T	C	C	T	T	T	T	T	T	T	T	C	N	C	C	C	C	C	C	C	C	C	T	T	T
S1_253942417	C/T	2	20853446	+	C	C	C	C	C	T	C	C	C	C	T	C	C	T	T	C	T	C	C	T	T	C	C	T	T	T	T	T	T	T	T	C	C	C	C	C	C	C	C	C	C	C	T	T	T
S1_253942441	G/A	2	20853470	+	G	G	G	G	G	A	G	G	G	G	A	G	A	A	A	G	A	G	G	A	A	G	G	A	A	A	A	A	A	A	A	G	G	G	G	G	G	G	G	G	G	G	A	A	A
S1_253990233	A/T	2	20901262	+	A	A	T	A	A	N	A	A	A	A	N	A	T	T	T	A	T	A	A	T	N	A	A	T	T	N	T	T	T	N	T	A	N	A	A	A	N	N	A	A	T	A	T	T	T
S1_253993888	G/A	2	20904917	+	G	G	A	N	G	A	G	G	G	G	A	G	A	A	A	G	A	G	G	A	A	G	G	N	N	A	A	N	A	A	A	G	N	N	N	G	G	G	G	G	A	G	A	A	N
S1_253994139	G/A	2	20905168	+	G	G	A	G	G	N	N	G	G	G	A	G	A	A	A	G	A	G	G	A	A	G	G	A	N	A	A	A	A	A	A	G	N	G	G	G	N	G	G	G	A	G	N	A	A
S1_254046561	C/T	2	20957590	+	C	C	C	C	C	C	C	C	C	C	C	C	C	T	T	C	T	C	C	C	C	C	C	C	C	C	C	T	C	T	T	C	N	C	C	C	C	C	C	C	C	C	C	C	T
S1_256932411	T/C	2	23843440	+	T	T	T	C	T	T	T	T	T	T	T	T	T	T	N	T	T	N	T	T	T	C	T	N	N	C	T	T	T	Y	T	T	T	T	T	T	T	T	T	T	T	N	T	T	N
S1_258621030	C/T	2	25532059	+	Y	N	N	C	C	C	Y	C	C	C	C	C	C	C	C	C	C	N	C	C	C	C	Y	N	N	C	N	C	C	C	C	C	C	C	Y	C	C	C	C	C	Y	N	N	C	C
S1_260472546	T/G	2	27383575	+	T	T	T	T	T	T	T	T	T	T	K	T	T	K	T	T	T	T	T	T	N	N	T	T	T	T	T	T	T	T	T	T	T	T	T	T	T	T	T	K	T	T	T	T	T
S1_260472550	T/G	2	27383579	+	T	T	T	T	T	T	T	T	K	T	T	T	T	T	T	T	T	T	T	T	N	N	T	T	T	T	T	K	T	T	T	T	G	T	T	T	T	T	T	T	T	T	T	T	T
S1_260472555	C/A	2	27383584	+	C	C	C	C	C	C	C	C	M	C	C	C	C	C	C	C	C	C	C	C	N	N	C	C	C	C	C	M	C	C	C	C	C	C	C	C	C	C	C	C	C	C	M	C	C
S1_260508204	T/G	2	27419233	+	G	G	T	T	G	T	T	G	T	G	G	G	T	T	G	T	T	T	T	T	T	T	G	T	T	T	T	T	T	T	K	T	N	T	T	T	T	G	G	T	T	N	T	T	T
S1_260673998	C/A	2	27585027	+	C	C	C	C	A	C	C	C	C	C	C	C	C	A	C	C	C	C	C	A	C	C	C	A	A	C	C	A	A	A	A	C	N	C	C	C	C	C	C	C	C	C	C	C	A
S1_261381722	G/A	2	28292751	+	G	G	G	G	A	A	G	G	G	G	G	G	A	A	A	G	A	A	G	A	A	G	G	A	A	A	A	A	A	A	A	G	G	G	G	G	G	G	G	G	G	G	A	A	A
S1_262444018	G/A	2	29355047	+	A	A	G	G	G	G	G	G	G	G	G	G	G	G	G	G	G	G	G	N	G	G	G	N	G	G	G	G	G	G	G	G	N	G	G	G	G	G	G	G	G	G	G	G	G
S1_262451391	T/C	2	29362420	+	T	T	C	T	C	T	C	C	C	T	T	T	T	T	T	T	T	C	T	T	T	T	T	T	T	T	T	T	T	T	T	T	N	T	C	C	C	T	T	T	C	C	T	T	T
S1_262451862	A/C	2	29362891	+	M	A	A	A	A	A	A	A	M	A	A	A	A	A	A	A	A	M	A	A	A	A	A	A	A	A	A	A	A	A	M	A	A	M	A	A	A	A	M	A	A	A	A	A	M
S1_266231593	G/A	2	33142622	+	A	A	G	N	A	A	A	A	A	A	G	A	N	G	G	G	G	G	G	N	N	G	A	N	N	A	N	A	G	N	G	G	N	A	G	N	A	N	A	A	G	G	A	A	N
S1_266407490	T/G	2	33318519	+	T	T	T	T	T	K	K	N	T	T	T	T	T	T	T	T	T	T	T	T	T	T	T	T	T	T	T	T	T	T	T	T	N	T	T	T	K	T	T	T	T	T	T	T	T
S1_266407514	T/G	2	33318543	+	T	T	K	T	T	T	T	N	T	T	K	T	T	K	T	T	T	T	K	T	T	T	T	T	T	T	T	T	T	T	T	T	N	K	T	T	T	T	T	K	T	K	T	T	K
S1_266407523	T/G	2	33318552	+	T	K	T	T	T	T	T	N	T	T	T	T	T	K	T	T	T	T	T	T	T	K	T	T	T	T	T	T	T	T	T	T	N	T	K	T	T	T	T	T	T	K	T	T	T
S1_266608852	G/A	2	33519881	+	G	G	G	G	G	G	G	G	G	G	G	G	G	G	G	G	G	G	G	G	G	G	G	G	G	G	G	G	G	G	G	G	N	G	G	G	G	G	G	G	G	G	G	G	G
S1_266608928	T/A	2	33519957	+	T	T	T	T	T	T	T	T	T	T	T	T	T	T	T	T	T	T	T	T	T	T	T	T	T	T	T	T	T	T	T	T	T	T	T	T	T	T	T	T	T	T	T	T	T
S1_266631098	T/C	2	33542127	+	T	T	T	T	T	T	T	T	T	T	T	T	T	T	T	T	T	T	T	T	T	T	T	T	T	T	T	T	T	T	T	T	N	T	T	T	T	T	T	T	T	T	T	T	T
S1_266690348	T/C	2	33601377	+	N	T	T	T	T	T	T	T	T	T	T	T	T	T	T	T	T	T	T	T	T	N	T	N	T	T	T	T	T	T	T	N	N	T	T	T	T	T	T	T	T	T	T	T	T
S1_266690517	G/A	2	33601546	+	G	G	G	A	G	G	G	G	G	G	G	G	G	G	G	G	G	G	G	G	G	N	G	G	G	G	G	G	G	G	G	G	N	G	G	G	G	G	G	G	G	G	G	G	G
S1_266773222	C/G	2	33684251	+	C	C	C	C	C	C	C	C	C	C	C	C	C	C	C	C	C	C	C	C	C	C	C	C	C	C	C	C	C	C	C	C	C	C	C	C	C	C	C	C	C	C	C	C	C
S1_266773226	C/G	2	33684255	+	C	C	C	C	C	C	C	C	C	C	C	C	C	C	C	C	C	C	C	C	C	C	C	C	C	C	C	C	C	C	C	C	C	C	C	C	C	C	C	C	C	C	C	C	C
S1_267106385	T/G	2	34017414	+	T	T	T	T	T	T	T	T	T	T	T	K	K	T	N	T	T	K	K	T	T	T	K	N	T	T	T	T	T	N	T	T	N	T	T	K	T	T	T	K	T	K	T	T	N
S1_268060383	G/A	2	34971412	+	G	G	G	A	G	G	G	N	G	G	G	G	G	G	G	G	G	N	G	G	G	A	G	N	N	G	G	G	G	G	G	G	G	G	G	G	G	A	G	A	G	A	G	G	G
S1_268199423	T/C	2	35110452	+	T	T	N	C	C	T	T	T	T	T	T	T	N	T	T	T	T	T	T	N	T	N	T	N	T	T	C	T	C	T	Y	T	T	T	T	T	N	C	T	C	T	N	T	T	N
S1_269756399	G/A	2	36667428	+	G	G	G	A	G	G	G	G	G	G	A	G	G	G	G	A	G	G	G	G	G	N	A	N	G	R	G	G	G	N	G	A	N	A	A	A	G	A	A	G	G	A	G	G	G
S1_270668834	G/A	2	37579863	+	G	G	G	A	G	G	G	G	G	N	G	G	N	G	N	G	G	G	G	N	G	A	G	N	G	G	N	A	A	G	G	G	G	N	G	G	G	A	G	A	G	N	A	A	G
S1_271080694	A/G	2	37991723	+	A	A	A	G	R	A	A	A	A	A	A	A	A	A	A	A	A	A	A	N	A	G	A	N	A	A	G	G	G	A	A	N	A	A	A	A	A	G	A	G	A	G	G	G	A
S1_272392548	A/T	2	39303577	+	A	A	N	A	A	T	T	A	A	A	A	A	N	T	N	A	T	T	T	T	T	A	A	T	N	N	N	T	T	T	T	N	N	A	A	A	A	A	A	A	T	A	T	T	T
S1_272394675	A/G	2	39305704	+	A	A	A	A	A	G	G	A	A	A	A	A	G	G	A	A	G	G	G	G	G	A	A	G	G	G	G	G	G	G	G	A	N	A	A	A	A	A	A	A	G	A	G	G	G
S1_272439907	C/A	2	39350936	+	C	C	C	A	C	A	A	C	C	C	C	C	A	A	C	C	A	A	A	A	A	C	C	A	A	A	A	A	A	A	M	C	N	C	C	C	C	C	C	C	A	C	A	A	A
S1_272475267	A/T	2	39386296	+	A	N	N	T	N	T	A	A	A	A	T	A	T	T	A	A	N	T	A	T	T	A	A	T	T	T	T	T	T	T	T	A	N	A	A	N	A	A	A	A	T	A	T	N	T
S1_272475367	G/T	2	39386396	+	N	G	G	T	G	T	G	G	G	G	T	G	T	T	G	G	T	T	G	T	T	G	G	T	T	T	T	T	T	T	T	G	N	G	G	T	G	G	G	G	T	G	T	T	T
S1_272476164	T/C	2	39387193	+	T	T	T	C	T	C	T	T	T	T	C	T	C	C	T	T	C	C	T	C	C	T	T	C	C	C	C	C	C	C	C	T	N	T	T	C	T	T	T	T	C	T	C	C	C
S1_274662672	G/C	2	41573701	+	G	G	G	G	G	G	G	G	G	G	N	G	G	G	G	G	G	G	G	G	G	G	G	N	G	G	G	G	G	G	G	G	N	N	G	G	G	G	G	G	G	N	G	G	N
S1_275604063	A/G	2	42515092	+	G	G	A	A	A	A	N	G	N	A	G	G	A	A	G	A	A	G	G	N	N	A	A	N	N	A	A	A	A	A	A	G	N	A	G	G	A	A	A	A	A	N	A	A	A
S1_275956333	G/C	2	42867362	+	C	C	C	G	C	G	G	C	G	C	C	G	G	G	G	G	G	G	C	G	G	G	G	G	G	G	G	G	G	G	S	G	G	G	G	G	C	G	G	G	C	G	G	G	G
S1_275956349	T/C	2	42867378	+	C	C	C	T	C	T	T	C	T	C	C	T	T	T	T	T	T	T	C	T	T	T	T	T	T	T	T	T	T	T	Y	T	T	T	T	T	C	T	T	T	C	T	T	T	T
S1_275968109	T/C	2	42879138	+	C	C	C	T	C	T	T	C	T	C	C	T	T	T	T	T	T	T	Y	N	N	T	T	T	T	T	T	T	T	T	T	T	N	T	T	T	C	T	T	T	C	T	T	T	T
S1_276045716	A/T	2	42956745	+	A	A	A	A	T	T	A	A	A	A	A	A	T	T	T	T	T	A	A	T	T	A	T	T	T	T	T	T	T	T	T	A	A	T	T	T	A	A	T	A	A	A	T	T	T
S1_276706151	G/A	2	43617180	+	R	A	N	G	R	G	G	A	G	N	N	N	G	G	R	G	N	G	G	N	G	N	R	N	G	G	G	N	G	G	G	G	G	G	G	G	G	N	G	G	G	G	G	G	G
S1_276950804	C/A	2	43861833	+	A	C	C	N	C	N	N	C	C	C	C	C	C	C	C	C	C	C	C	N	C	C	C	C	C	C	C	C	C	C	C	C	N	C	C	C	M	C	C	C	C	C	C	M	C
S1_279751660	G/A	2	46662689	+	G	G	G	G	A	A	G	G	A	G	G	A	A	A	A	G	G	N	G	G	G	G	A	A	N	A	A	A	A	A	A	A	A	A	G	G	G	G	A	G	G	N	A	N	A
S1_281221432	A/G	2	48132461	+	R	A	A	A	A	A	A	R	R	A	A	A	A	A	A	A	A	A	A	A	A	A	A	A	A	A	A	A	A	A	A	A	A	A	A	A	A	A	A	A	A	A	A	A	A
S1_281254685	T/G	2	48165714	+	T	T	T	T	T	K	T	T	T	K	T	T	T	T	T	T	T	T	T	T	T	T	T	T	T	T	T	T	K	T	T	T	T	T	T	T	T	T	T	K	T	T	T	T	T
S1_281316379	T/C	2	48227408	+	C	C	T	T	T	T	T	T	C	C	T	C	T	T	T	T	T	C	T	T	T	T	C	N	T	T	T	T	T	T	T	T	T	C	C	C	T	T	C	T	T	T	T	T	T
S1_281427430	T/G	2	48338459	+	K	K	T	K	T	K	T	T	T	G	T	K	T	T	T	T	T	T	T	T	T	K	K	T	T	K	K	T	K	T	T	T	N	K	T	T	T	T	T	T	T	T	T	T	T
S1_281427438	T/G	2	48338467	+	T	T	T	T	T	T	T	T	T	T	T	T	T	T	K	K	K	T	K	T	T	T	T	T	T	K	T	T	T	T	T	K	N	K	T	T	T	K	T	T	T	T	T	T	T
S1_281896430	T/G	2	48807459	+	T	T	T	T	T	T	K	T	T	T	K	T	T	T	T	T	T	T	T	T	T	T	T	T	T	T	T	T	T	T	T	T	N	K	K	T	T	T	T	N	T	T	T	T	T
S1_281896442	C/A	2	48807471	+	C	C	M	C	C	M	C	C	C	C	C	C	C	C	C	C	C	C	C	C	C	C	C	C	C	C	C	C	C	C	M	C	N	C	C	C	C	C	C	N	C	C	C	C	C
S1_286898789	A/G	2	53809818	+	A	A	A	A	G	G	G	A	A	A	A	G	G	G	G	G	G	N	G	N	N	A	A	G	G	G	G	G	G	G	G	G	G	A	A	A	G	A	A	A	A	N	G	G	N
S1_287427646	A/G	2	54338675	+	A	A	A	N	G	G	G	A	A	A	A	G	G	G	G	G	G	N	G	N	G	A	A	G	G	G	G	G	G	N	G	G	N	N	N	A	G	A	A	A	A	N	G	G	G
S1_287435130	T/A	2	54346159	+	A	A	A	T	T	T	T	T	T	A	A	T	T	T	T	T	T	T	T	T	T	T	A	T	T	T	T	T	T	T	T	T	N	T	T	T	T	A	A	A	T	T	T	T	T
S1_287731954	A/C	2	54642983	+	A	A	A	A	A	C	A	A	A	A	A	A	N	A	A	A	A	A	C	C	A	A	A	A	A	C	C	A	C	A	A	N	A	A	A	A	C	N	A	N	A	A	C	C	A
S1_287732204	C/T	2	54643233	+	C	C	C	C	C	T	C	C	C	C	C	C	N	C	C	C	C	C	T	N	C	C	C	C	C	T	T	C	T	C	C	N	C	C	C	C	T	N	C	N	C	C	T	T	C
S1_287732206	A/G	2	54643235	+	A	A	A	A	A	G	A	A	A	A	A	A	N	A	A	A	A	A	G	N	A	A	A	A	A	G	G	A	G	A	A	N	A	A	A	A	G	N	A	N	A	A	G	G	A
S1_288616612	A/T	2	55527641	+	A	A	A	A	A	T	A	A	A	A	A	A	A	T	T	T	T	N	W	T	T	A	A	T	T	T	T	T	T	T	T	A	N	A	A	A	A	A	A	A	A	W	T	T	T
S1_288624596	T/C	2	55535625	+	T	T	T	T	T	C	T	T	T	T	T	T	T	C	C	C	C	T	T	C	C	T	T	C	C	C	C	C	C	C	C	T	N	T	T	T	T	T	T	T	T	T	C	C	C
S1_288624630	G/A	2	55535659	+	G	G	N	G	G	G	G	G	G	R	G	N	G	G	G	G	G	G	G	G	G	G	G	G	G	G	G	G	G	G	G	G	N	G	G	G	G	G	G	G	G	R	G	G	G
S1_288624631	T/G	2	55535660	+	T	K	T	N	T	T	T	T	T	N	T	T	T	T	T	T	T	T	T	T	T	N	T	T	T	T	T	T	T	T	T	T	N	T	T	N	T	N	N	T	T	T	T	T	T
S1_288707314	A/T	2	55618343	+	A	A	A	A	A	T	A	A	A	A	A	A	A	T	T	T	T	A	W	T	T	A	A	T	T	T	T	T	T	T	W	A	A	A	A	A	A	A	A	A	A	A	T	T	T
S1_288711492	T/C	2	55622521	+	T	T	T	T	T	C	T	T	T	T	T	T	T	C	C	C	C	T	T	C	C	T	T	C	C	C	C	C	C	C	C	T	T	T	T	T	T	T	T	T	T	T	C	C	N
S1_289073318	A/C	2	55984347	+	A	A	A	A	A	A	A	A	A	A	A	M	A	A	A	A	A	A	A	A	A	A	A	A	A	A	A	M	A	A	A	A	C	A	A	A	M	A	A	A	M	A	A	M	A
S1_289077048	G/C	2	55988077	+	C	C	C	G	C	G	C	C	C	G	G	G	G	G	G	G	G	G	G	G	G	G	C	G	G	G	G	G	G	G	G	G	G	C	C	C	C	G	C	G	C	C	G	G	G
S1_289262331	G/A	2	56173360	+	G	G	G	G	G	G	G	G	A	G	G	G	N	N	G	G	A	G	G	A	G	G	G	N	A	A	A	R	A	G	G	G	G	G	G	G	G	G	G	G	G	G	A	A	A
S1_289875134	A/C	2	56786163	+	A	A	A	A	A	A	A	A	A	A	A	A	A	A	A	A	A	A	A	M	A	A	A	A	A	A	A	A	A	A	A	A	N	A	A	A	A	A	A	A	A	M	N	M	A
S1_293651185	A/G	2	60562214	+	A	A	N	A	A	N	G	A	A	A	A	A	A	A	A	A	A	A	A	A	A	A	A	A	A	A	A	A	A	A	A	A	N	A	A	A	A	A	A	A	A	A	A	A	A
S1_293651333	C/G	2	60562362	+	C	C	C	N	C	C	N	N	G	C	C	C	C	C	C	C	C	C	C	C	C	G	C	C	C	C	C	C	C	C	C	C	N	C	C	C	C	C	C	C	C	C	C	C	N
S1_293652532	G/A	2	60563561	+	G	G	G	A	G	G	G	G	A	G	G	G	G	G	G	G	G	G	G	G	G	A	G	G	G	G	G	G	G	G	G	G	G	G	G	G	G	G	G	G	G	G	G	G	G
S1_293723031	T/C	2	60634060	+	T	T	T	N	T	T	T	T	C	T	T	T	T	T	T	T	T	T	T	N	T	C	T	T	N	T	T	N	T	T	T	T	N	T	T	T	T	N	T	T	T	T	T	T	T
S1_293725138	C/A	2	60636167	+	C	C	C	A	C	C	C	C	A	C	C	C	C	C	C	C	N	C	C	C	C	N	C	C	C	C	C	C	C	C	C	C	C	C	C	C	C	C	C	C	C	C	C	N	C
S1_293725139	A/T	2	60636168	+	A	A	A	T	A	A	A	A	T	A	A	A	A	A	A	A	N	A	A	A	A	N	A	A	A	A	A	A	A	A	A	A	A	A	A	A	A	A	A	A	A	A	A	N	A
S1_293725150	C/T	2	60636179	+	C	C	N	T	C	C	C	C	T	C	C	C	C	C	C	C	C	C	C	C	C	T	C	C	C	C	C	C	C	N	C	C	N	C	C	C	C	C	C	C	C	C	C	C	C
S1_293757353	C/G	2	60668382	+	G	G	C	G	C	C	C	C	G	C	G	C	C	C	C	C	C	C	G	C	C	G	C	C	C	C	C	C	C	C	C	C	C	C	C	C	G	C	C	C	G	C	C	C	C
S1_293757395	G/C	2	60668424	+	C	C	G	C	G	G	G	G	C	G	C	G	G	G	G	G	G	G	C	G	G	C	G	G	G	G	G	G	G	G	G	G	G	G	G	G	C	G	G	G	C	G	G	G	G
S1_293757397	A/G	2	60668426	+	G	G	A	G	A	A	A	A	G	A	G	A	A	A	A	A	A	A	G	A	A	G	A	A	A	A	A	A	A	A	A	A	A	A	A	A	G	A	A	A	G	A	A	A	A
S1_293757425	C/T	2	60668454	+	T	T	C	T	C	C	C	C	T	C	T	C	C	C	C	C	C	C	T	C	C	T	C	C	C	C	C	C	C	C	C	C	C	C	C	C	T	C	C	C	T	C	C	C	C
S1_293913651	A/C	2	60824680	+	A	A	N	A	A	A	A	A	M	A	A	M	A	M	A	A	A	A	A	A	A	A	A	A	A	A	A	A	A	M	A	A	N	A	A	A	M	A	A	A	M	A	A	A	M
S1_294454135	T/C	2	61365164	+	T	T	T	T	C	C	T	T	T	T	T	T	C	C	C	C	C	T	T	C	C	T	T	T	T	C	T	T	T	C	C	T	T	T	T	T	T	T	T	T	T	T	C	C	Y
S1_294532387	C/T	2	61443416	+	N	C	C	C	C	C	T	C	C	T	T	C	C	C	C	C	C	C	Y	N	C	C	T	C	C	C	C	C	C	C	C	C	N	T	C	C	T	T	T	T	C	N	N	C	C
S1_294654291	T/C	2	61565320	+	N	C	T	N	T	T	C	C	T	C	C	C	C	T	N	N	T	N	C	N	T	T	C	N	N	T	N	T	C	T	T	C	C	N	T	T	T	T	C	T	C	N	T	T	C
S1_298204298	G/A	2	65115327	+	G	G	G	G	G	G	G	G	G	G	G	G	G	G	G	G	G	G	G	G	G	G	G	G	G	G	G	G	G	G	G	G	G	G	R	G	G	A	G	A	G	A	G	G	G
S1_298923100	A/G	2	65834129	+	A	A	N	A	A	A	A	A	G	A	A	A	A	A	A	A	A	A	A	A	A	A	A	A	A	A	A	A	A	A	A	A	N	A	A	A	A	A	A	A	A	A	A	A	A
S1_298966000	T/C	2	65877029	+	T	T	T	T	C	C	T	C	C	C	T	T	C	C	C	T	C	C	C	C	C	T	C	C	C	C	C	C	C	C	C	T	N	C	C	C	C	C	C	C	T	T	C	C	C
S1_298966056	G/T	2	65877085	+	G	G	G	G	T	T	G	T	T	T	G	G	T	T	T	G	T	T	T	T	T	G	T	T	T	T	T	T	T	T	T	G	G	T	T	T	T	T	T	T	G	G	T	N	T
S1_298967138	T/C	2	65878167	+	T	T	T	T	C	C	T	C	C	C	T	T	C	C	C	T	C	C	C	C	C	T	C	C	C	C	C	C	C	C	C	T	T	C	C	C	C	C	C	C	T	T	C	C	C
S1_298967171	T/C	2	65878200	+	T	T	T	T	C	C	T	C	C	C	T	T	C	C	C	T	C	C	C	C	C	T	C	C	C	C	C	C	C	C	C	T	T	C	C	C	C	C	C	C	T	T	C	C	C
S1_298967607	G/C	2	65878636	+	G	G	G	G	C	C	G	C	C	C	G	G	C	C	C	G	C	C	C	C	C	G	C	C	C	C	C	C	C	C	C	G	N	C	C	C	C	C	C	C	G	G	C	C	C
S1_298969982	A/C	2	65881011	+	A	A	A	A	C	C	A	C	C	C	A	A	C	C	C	A	C	C	C	C	C	A	C	C	C	C	C	C	C	C	C	A	A	C	C	C	C	C	C	C	A	A	C	C	C
S1_299187927	C/A	2	66098956	+	C	C	C	C	A	C	C	N	C	C	C	C	C	C	A	N	C	C	C	C	C	C	C	N	C	C	C	C	C	C	C	C	N	C	N	C	A	C	C	C	C	C	N	C	C
S1_299314277	C/G	2	66225306	+	C	C	C	C	C	C	G	G	C	C	G	C	C	C	C	C	C	G	C	C	C	C	C	C	C	C	C	C	C	C	C	C	N	C	C	C	C	C	C	C	C	G	C	C	C
S1_299427233	G/A	2	66338262	+	A	A	G	G	G	G	G	G	G	G	G	G	G	G	G	A	G	N	G	G	G	G	A	G	G	G	G	G	G	G	G	A	N	A	G	G	G	G	G	G	G	G	N	G	G
S1_299679663	T/A	2	66590692	+	A	A	A	T	T	A	T	A	A	T	T	T	T	A	T	T	T	T	T	A	A	T	A	T	T	A	A	A	A	A	A	T	N	A	A	A	T	T	N	T	A	T	A	A	T
S1_299829126	C/T	2	66740155	+	C	C	C	C	T	T	T	C	C	T	T	T	T	C	T	T	T	T	T	T	T	C	C	T	T	T	T	T	T	C	C	T	Y	C	C	C	T	T	C	T	C	T	T	T	T
S1_299974127	C/A	2	66885156	+	C	C	N	C	A	C	C	C	C	C	C	C	N	A	C	M	A	C	C	C	N	C	C	N	C	A	A	A	C	A	A	N	N	C	C	C	N	C	C	C	C	C	C	C	A
S1_299974397	G/T	2	66885426	+	G	G	G	N	T	G	G	G	G	G	G	G	G	T	G	G	T	G	G	N	G	G	G	G	G	N	T	N	G	T	T	G	N	N	G	G	G	G	G	G	G	G	G	G	T
S1_299974398	A/C	2	66885427	+	A	A	A	N	C	A	A	A	A	A	A	A	A	C	A	A	C	A	A	N	A	A	A	A	A	N	C	N	A	C	C	A	N	N	A	A	A	A	A	A	A	A	A	A	C
S1_299979867	G/T	2	66890896	+	N	G	G	N	T	N	G	G	G	G	G	G	G	T	N	K	T	G	G	G	G	G	N	G	G	T	T	T	G	T	T	G	N	G	G	G	G	G	G	G	N	G	N	G	T
S1_299979900	C/T	2	66890929	+	N	C	C	N	T	N	C	C	C	C	C	C	C	T	N	Y	T	C	C	C	C	C	N	C	C	T	T	T	C	T	T	C	N	C	C	C	C	C	C	C	N	C	N	C	T
S1_300020251	G/A	2	66931280	+	G	G	G	G	A	A	G	G	G	G	A	G	G	A	G	R	A	G	G	G	G	G	G	G	G	A	A	G	G	A	A	G	N	G	G	G	G	G	G	G	G	G	G	G	G
S1_300020500	T/A	2	66931529	+	T	T	T	T	A	A	T	T	T	T	A	T	T	A	T	W	A	T	T	T	T	T	T	T	T	A	A	T	T	A	A	T	T	T	T	T	T	T	T	T	T	T	T	T	T
S1_300093795	G/C	2	67004824	+	C	C	C	G	G	C	G	C	G	G	C	C	C	G	G	G	G	C	C	C	C	G	C	G	G	G	G	G	G	G	G	C	N	C	G	G	C	C	G	C	G	G	G	G	G
S1_300098457	G/A	2	67009486	+	G	G	N	N	A	A	A	G	N	G	A	A	A	N	A	A	A	G	G	A	A	G	G	A	A	A	A	A	A	A	A	G	N	G	G	G	N	G	A	G	A	G	A	A	A
S1_300147618	G/A	2	67058647	+	G	G	G	A	A	G	A	G	G	G	G	G	G	A	G	A	A	A	A	G	G	A	G	G	G	G	G	G	G	R	A	A	A	G	A	A	A	G	G	G	G	A	G	G	G
S1_300147664	A/T	2	67058693	+	A	A	A	T	T	A	T	A	A	A	A	A	A	T	N	T	T	T	T	A	A	T	A	N	A	A	A	A	A	N	T	T	T	A	T	T	T	A	A	A	A	T	A	A	A
S1_300147684	T/A	2	67058713	+	T	T	T	T	T	A	T	T	T	A	A	A	A	T	N	T	T	T	T	A	A	T	T	N	A	A	A	A	A	N	T	T	T	T	T	T	T	A	A	A	A	T	A	A	A
S1_300147732	A/G	2	67058761	+	A	A	A	N	G	A	G	A	A	N	A	A	A	G	N	G	G	G	G	A	A	A	A	A	A	A	A	A	A	G	G	G	N	A	G	G	G	A	A	A	A	N	A	A	A
S1_300165659	A/T	2	67076688	+	A	A	A	T	T	A	A	A	A	A	A	A	A	T	A	T	T	T	T	A	N	T	A	A	A	A	A	A	A	T	T	T	T	A	T	T	T	A	A	A	A	T	A	A	A
S1_300440894	C/G	2	67351923	+	C	N	C	N	C	G	C	C	C	C	G	C	C	C	G	C	C	C	C	N	C	C	N	N	G	G	G	G	G	C	C	C	C	C	C	C	C	C	C	C	C	N	G	G	C
S1_300468414	T/A	2	67379443	+	T	T	A	T	A	A	A	T	T	T	A	T	A	A	A	W	A	A	T	A	A	T	A	A	A	A	A	A	A	A	A	T	T	A	T	T	T	T	T	T	T	T	A	A	A
S1_300897136	C/T	2	67808165	+	C	C	C	T	C	C	C	C	C	C	C	C	C	C	C	C	C	C	C	C	C	T	C	C	C	C	C	C	C	C	C	C	C	C	C	C	N	C	C	C	C	C	C	C	C
S1_301294089	G/T	2	68205118	+	G	G	G	G	G	G	G	G	G	G	G	G	G	G	G	T	G	G	G	G	G	G	G	G	G	G	G	G	G	G	G	T	T	G	G	G	G	G	G	G	G	G	G	G	G
S1_301377234	G/A	2	68288263	+	G	G	G	N	G	A	G	G	G	G	N	G	G	A	A	G	A	G	G	N	N	G	G	N	N	A	A	A	A	A	A	G	N	G	G	G	N	N	G	G	G	G	A	A	A
S1_301377247	C/T	2	68288276	+	T	T	C	N	C	C	Y	C	C	C	N	C	C	C	C	C	C	C	C	N	N	C	C	N	N	C	C	C	C	C	C	C	N	C	C	C	N	N	C	C	C	C	C	C	C
S1_301492191	G/C	2	68403220	+	G	G	G	G	G	G	G	C	C	G	G	G	G	G	G	G	G	G	G	G	G	G	G	G	G	G	G	G	G	G	G	G	G	G	G	G	G	G	G	G	C	G	G	G	G
S1_301501968	T/C	2	68412997	+	T	T	T	T	T	T	T	C	T	T	T	T	T	T	T	T	T	T	T	T	T	T	T	T	T	T	T	T	T	T	T	T	N	T	T	T	T	T	T	T	C	T	T	T	T
S1_301641668	G/T	2	68552697	+	T	T	G	G	T	G	T	T	G	G	G	N	G	G	N	T	G	T	G	G	G	G	T	G	G	G	G	G	T	G	K	T	N	T	G	G	G	G	G	G	G	T	N	G	N
S1_301646477	T/C	2	68557506	+	C	C	N	T	C	T	C	C	T	T	T	N	T	T	C	C	T	N	T	T	N	T	C	T	T	T	T	T	C	T	Y	C	C	C	T	T	C	T	T	T	T	C	T	T	T
S1_301680576	T/C	2	68591605	+	T	T	T	T	T	C	T	T	C	T	C	C	T	C	T	C	C	C	Y	C	C	T	T	C	C	C	C	C	C	C	C	C	N	T	T	T	T	T	T	T	T	T	C	C	C
S1_301712295	C/T	2	68623324	+	C	C	C	C	C	C	C	C	C	C	T	C	C	C	C	C	C	T	C	T	T	C	C	T	T	T	T	T	C	C	C	C	C	C	C	C	C	C	C	C	C	C	T	T	T
S1_301849302	T/C	2	68760331	+	T	T	T	T	T	T	T	T	T	T	C	T	T	T	T	T	T	T	T	T	T	T	C	T	T	T	T	T	T	T	T	T	T	C	T	T	T	T	T	T	T	T	T	T	T
S1_301849349	G/A	2	68760378	+	G	G	G	G	G	G	G	G	G	G	A	G	G	G	G	G	G	G	G	G	G	G	A	G	G	G	G	G	G	G	G	G	G	A	G	G	G	G	G	G	G	G	G	G	G
S1_301974771	A/C	2	68885800	+	C	C	C	A	C	C	C	C	A	A	A	C	A	A	C	C	A	A	C	C	C	A	C	A	A	A	A	A	A	A	A	C	N	C	A	A	C	N	C	A	C	N	A	M	A
S1_301994549	A/C	2	68905578	+	C	C	A	A	M	A	C	C	A	A	A	A	A	A	C	C	A	C	A	A	A	A	A	A	A	A	A	A	A	A	M	C	C	A	A	A	C	C	C	C	A	C	A	A	A
S1_301994766	C/T	2	68905795	+	T	T	C	C	T	C	T	T	C	C	C	C	C	C	T	T	C	T	C	C	C	C	C	C	C	C	C	C	C	C	C	T	T	C	C	C	T	T	T	T	C	T	C	C	C
S1_302049093	A/C	2	68960122	+	A	A	A	A	M	A	M	M	A	M	A	A	M	A	A	M	A	M	A	A	A	A	A	M	M	A	A	A	A	A	A	M	M	A	A	A	A	A	M	A	A	A	A	A	A
S1_302049527	G/C	2	68960556	+	G	G	G	G	S	G	S	S	G	S	G	G	S	N	G	S	G	G	G	G	G	G	N	N	S	G	G	N	N	G	G	S	C	G	G	G	N	G	S	G	G	G	G	G	G
S1_302090778	A/G	2	69001807	+	A	A	A	A	A	A	A	G	A	N	N	A	A	A	A	A	N	A	A	A	A	A	A	A	A	A	A	A	A	A	A	A	N	A	A	A	A	A	A	A	N	A	A	A	A
S1_302092674	C/T	2	69003703	+	C	C	C	C	C	C	C	C	C	C	N	C	C	C	C	C	C	C	C	C	C	C	C	C	C	C	C	C	C	C	C	C	C	C	C	C	T	C	C	C	T	T	C	C	C
S1_302200783	C/A	2	69111812	+	C	C	C	C	C	C	C	C	C	C	A	A	C	C	C	C	A	C	C	A	A	C	C	C	C	C	C	A	A	C	C	C	N	C	C	C	N	C	C	C	C	C	C	C	C
S1_302201001	G/A	2	69112030	+	G	G	G	G	R	G	G	G	G	A	A	A	G	A	G	G	A	G	G	A	A	G	G	G	G	N	N	A	A	A	R	G	N	G	G	G	G	G	G	G	G	A	A	A	A
S1_302257612	G/A	2	69168641	+	G	G	G	G	G	G	N	R	G	G	N	N	G	G	G	G	G	G	G	G	G	G	R	G	G	G	G	G	G	G	G	G	N	G	G	G	G	N	A	R	G	G	G	G	G
S1_302257628	C/T	2	69168657	+	C	C	C	C	C	C	N	Y	C	C	N	N	C	C	C	C	C	C	C	C	C	C	Y	C	C	C	C	C	C	C	C	C	N	C	C	C	C	N	T	Y	C	C	C	C	C
S1_302283769	G/T	2	69194798	+	G	G	G	G	G	T	G	T	G	T	G	G	G	G	G	G	G	G	G	T	T	G	G	G	G	G	G	G	G	G	G	G	N	G	G	G	G	G	G	G	G	G	G	G	T
S1_302395988	C/G	2	69307017	+	C	C	C	C	S	G	G	C	C	C	C	C	C	G	C	C	G	C	C	G	G	C	C	C	C	G	G	G	C	G	G	C	C	C	C	C	C	C	G	C	C	C	G	G	G
S1_302400987	G/C	2	69312016	+	G	G	G	G	S	C	G	G	G	G	G	G	G	C	G	G	C	G	C	C	C	G	G	C	C	C	C	C	C	C	C	G	G	G	G	G	G	G	C	G	G	G	C	C	C
S1_302428477	T/G	2	69339506	+	T	T	T	T	K	G	T	G	G	G	G	G	T	T	T	T	G	T	G	G	T	T	G	G	G	T	T	G	G	K	T	T	N	T	T	T	G	T	T	G	G	G	T	T	G
S1_302476014	T/C	2	69387043	+	T	T	C	N	C	T	T	T	C	T	T	C	T	T	T	T	T	T	T	T	N	C	C	T	T	T	T	T	T	T	T	T	N	C	C	C	T	T	C	T	C	T	T	T	T
S1_302476050	A/C	2	69387079	+	C	C	A	N	A	A	C	C	A	C	A	A	C	C	C	C	C	C	C	A	N	A	A	A	A	A	A	A	M	C	C	C	N	A	A	A	C	C	A	C	A	C	A	A	C
S1_302529680	T/C	2	69440709	+	T	T	T	T	Y	T	C	N	T	N	T	T	T	C	T	C	T	C	T	T	T	T	T	T	T	T	T	T	T	C	C	C	N	T	T	N	N	T	T	T	T	T	T	T	Y
S1_302529788	T/G	2	69440817	+	N	N	T	T	T	T	G	T	T	T	T	T	T	G	T	G	T	G	T	T	T	T	T	N	T	T	T	T	T	G	G	G	G	T	T	T	T	T	T	T	T	T	T	T	T
S1_302529907	A/G	2	69440936	+	A	A	A	A	R	A	G	A	A	A	A	A	A	G	A	G	A	G	A	A	A	A	A	A	A	A	A	A	A	G	G	G	N	A	A	A	A	A	A	A	A	A	A	A	G
S1_302530338	A/T	2	69441367	+	A	A	A	A	A	A	T	A	A	A	A	A	A	T	A	T	A	T	A	A	A	A	A	A	A	A	A	A	A	T	T	T	T	A	A	A	A	A	A	A	A	A	A	A	T
S1_302604404	A/G	2	69515433	+	A	A	A	A	A	A	N	A	A	N	N	G	A	A	N	N	A	G	A	A	N	N	G	N	A	A	A	A	A	A	A	A	N	A	A	A	N	A	A	A	G	G	A	A	A
S1_302604416	C/T	2	69515445	+	C	C	C	C	C	C	N	C	C	N	N	T	C	C	N	N	C	T	C	C	N	N	T	N	C	C	C	C	C	C	C	C	N	C	C	C	N	C	C	C	T	T	C	C	C
S1_302604428	A/G	2	69515457	+	A	A	A	A	A	A	N	A	A	N	N	G	A	A	N	N	A	G	A	A	N	N	G	N	A	A	A	A	A	A	A	A	N	A	A	A	N	A	A	A	G	G	A	A	A
S1_302604696	A/G	2	69515725	+	A	N	A	A	A	A	A	A	A	A	A	G	A	A	A	N	A	N	A	N	N	N	G	N	A	A	A	A	A	A	A	N	A	A	A	A	G	A	A	A	N	N	A	A	A
S1_302643424	G/C	2	69554453	+	G	N	N	N	G	G	N	C	N	G	G	G	G	G	N	G	G	G	S	G	G	G	G	N	G	G	G	G	G	G	G	G	G	G	G	G	N	N	G	C	N	G	G	G	N
S1_302694137	T/G	2	69605166	+	T	T	T	T	T	K	T	T	T	T	T	T	T	T	T	K	T	T	T	T	T	T	T	T	T	K	T	T	T	T	K	T	T	K	T	T	T	T	T	T	T	T	T	T	T
S1_302730883	G/A	2	69641912	+	G	G	G	G	G	G	G	G	G	G	G	G	G	G	G	G	G	A	G	G	G	G	G	G	G	G	G	G	G	G	G	G	G	G	G	G	G	G	G	G	G	A	G	G	G
S1_302730929	A/G	2	69641958	+	A	A	A	A	A	G	A	A	A	A	A	A	A	G	A	G	G	G	A	G	G	G	G	G	G	G	G	G	G	G	R	G	G	A	A	G	A	A	A	A	G	G	G	G	G
S1_302738171	G/T	2	69649200	+	G	G	G	G	G	G	T	G	G	G	G	T	G	G	G	T	G	G	G	G	G	G	G	G	G	G	G	G	G	G	G	T	N	G	G	G	G	G	G	G	G	N	G	G	G
S1_302738399	T/G	2	69649428	+	T	T	T	T	T	T	N	T	T	T	T	T	T	T	T	G	T	T	T	T	T	T	T	T	T	T	T	T	T	T	T	G	N	T	T	T	T	T	T	T	T	N	T	T	T
S1_302750803	C/T	2	69661832	+	C	C	C	C	C	C	T	C	C	C	C	C	C	C	C	T	C	C	C	C	N	C	C	C	C	C	C	C	C	C	C	T	N	C	C	C	C	C	C	C	C	C	C	C	C
S1_302904622	C/A	2	69815651	+	C	C	A	C	C	C	C	C	C	C	A	A	A	C	C	A	C	N	C	C	C	N	A	C	C	C	C	C	C	C	C	A	A	C	C	C	A	C	C	C	C	A	C	C	C
S1_302904658	G/C	2	69815687	+	G	G	C	G	G	G	G	G	G	G	C	C	C	G	G	C	G	N	G	G	G	N	C	G	G	G	G	G	G	G	G	C	C	G	G	G	C	G	G	G	G	C	G	G	G
S1_302930605	G/A	2	69841634	+	G	G	A	G	N	N	G	G	G	G	A	A	A	N	G	A	N	N	G	N	N	G	A	N	N	N	N	N	N	N	N	A	A	G	G	G	A	G	G	G	G	A	N	N	N
S1_302945830	A/G	2	69856859	+	A	A	A	A	G	G	A	A	A	A	A	G	A	G	A	G	G	A	A	G	G	A	A	G	G	G	G	G	G	G	G	G	N	A	A	A	G	A	A	A	A	G	G	G	G
S1_302945880	A/C	2	69856909	+	A	A	A	A	C	C	A	A	A	A	A	C	A	C	A	C	C	A	A	C	C	A	A	C	C	C	C	C	C	C	C	C	C	A	A	A	C	A	A	A	A	C	C	C	C
S1_302945898	C/G	2	69856927	+	C	C	C	C	G	G	C	C	C	C	C	G	C	G	C	G	G	C	C	G	G	C	C	G	G	G	G	G	G	G	G	G	G	C	C	C	G	C	C	C	C	G	G	G	G
S1_303011346	G/A	2	69922375	+	G	G	G	G	A	G	A	A	G	A	A	G	A	A	G	A	A	G	A	G	G	A	G	A	A	A	A	G	A	A	A	A	A	G	G	G	G	A	G	A	G	G	A	A	A
S1_303047538	C/T	2	69958567	+	C	C	C	C	C	C	C	T	T	T	C	C	T	C	C	C	C	C	C	C	C	C	C	C	C	C	C	C	C	C	C	C	N	C	C	C	C	C	C	T	C	C	C	C	C
S1_303138212	G/A	2	70049241	+	G	G	G	G	G	G	G	G	G	G	G	A	G	G	G	G	G	G	A	G	G	G	A	G	G	G	G	G	G	G	G	G	G	G	G	G	A	A	G	G	A	G	G	G	G
S1_303174048	C/T	2	70085077	+	C	C	C	C	C	C	C	C	C	C	C	C	C	C	C	C	C	C	C	C	C	C	T	C	C	C	C	C	C	C	C	C	C	C	C	C	C	C	C	C	C	C	C	C	C
S1_303189184	A/G	2	70100213	+	A	A	G	A	A	A	G	A	A	A	A	A	A	A	A	A	G	A	G	G	G	A	A	A	A	G	G	G	A	A	A	A	A	A	A	A	A	A	A	A	A	A	G	G	A
S1_303235354	C/A	2	70146383	+	C	C	A	C	C	A	C	C	C	C	C	A	C	C	C	C	C	A	C	C	C	C	C	C	C	C	C	C	C	C	C	C	C	C	C	C	C	A	A	C	C	C	C	C	C
S1_303275998	A/T	2	70187027	+	N	T	A	T	A	A	N	A	T	A	N	A	A	A	T	T	A	N	A	A	A	A	T	N	A	A	A	N	A	A	A	T	N	N	T	T	A	T	T	A	A	A	N	A	A
S1_303276017	A/C	2	70187046	+	N	A	A	A	A	M	N	N	A	A	N	A	M	A	A	A	A	N	M	A	A	A	A	N	A	A	A	N	A	M	M	A	N	N	A	A	A	M	M	A	C	A	N	A	A
S1_303276036	T/C	2	70187065	+	N	C	T	C	T	T	N	T	C	T	N	T	T	T	C	C	T	N	T	T	T	T	C	N	T	T	T	N	T	T	T	C	N	N	C	C	T	C	C	T	T	T	N	T	T
S1_303288861	T/G	2	70199890	+	G	G	T	T	T	T	T	T	G	T	T	T	T	T	G	T	T	G	T	T	T	T	T	T	T	T	T	T	T	T	T	T	T	T	T	T	T	T	G	T	T	T	T	T	T
S1_303288979	A/G	2	70200008	+	G	G	A	A	A	A	A	A	G	A	A	A	A	A	G	A	A	N	A	A	A	A	A	N	A	A	A	A	A	A	A	A	N	A	A	A	N	A	G	A	A	A	A	A	A
S1_303289037	A/G	2	70200066	+	G	G	A	A	A	A	A	A	G	A	A	A	A	A	G	A	A	G	A	A	A	A	A	A	A	A	A	A	A	A	A	A	A	A	A	A	A	A	G	A	A	A	A	A	A
S1_303293003	T/A	2	70204032	+	A	A	T	T	T	T	T	T	A	T	T	T	T	T	A	T	T	A	T	T	T	T	T	T	T	T	T	T	T	T	T	T	T	T	T	T	T	T	A	T	T	T	T	T	T
S1_303370435	G/A	2	70281464	+	G	G	A	A	G	G	A	G	G	G	G	A	G	G	G	G	G	A	R	G	G	A	G	G	G	G	G	G	G	G	G	G	N	A	A	A	A	A	G	G	G	G	G	G	G
S1_303390955	C/T	2	70301984	+	C	C	N	T	C	N	C	T	T	T	N	C	C	N	C	C	C	T	T	C	C	T	C	N	C	C	C	C	C	C	C	C	N	N	T	T	T	T	C	C	T	C	C	C	N
S1_303404911	T/A	2	70315940	+	T	T	T	T	T	T	A	A	A	N	T	A	A	T	T	T	T	A	A	T	T	A	T	T	T	T	T	T	T	T	T	T	T	T	T	T	A	T	A	T	A	T	T	T	T
S1_303405237	G/A	2	70316266	+	G	G	N	G	G	G	A	A	A	A	G	A	A	G	G	G	G	N	A	G	G	A	G	N	G	N	G	G	G	G	G	G	N	G	G	G	N	G	N	G	A	G	G	N	G
S1_303409186	A/T	2	70320215	+	A	A	A	A	A	A	T	T	T	T	A	T	T	A	A	A	A	T	T	A	A	T	A	A	A	A	A	A	A	A	A	A	A	A	A	A	T	A	T	A	T	A	A	A	A
S1_303409223	T/A	2	70320252	+	T	T	T	T	T	T	A	A	A	A	T	A	A	T	T	T	A	A	A	A	A	A	T	A	A	T	T	A	T	T	T	T	T	T	T	T	A	T	A	T	A	T	T	T	T
S1_303409353	T/C	2	70320382	+	T	T	T	T	T	T	C	C	C	C	T	C	C	T	T	T	C	C	C	C	C	C	T	C	C	T	T	C	T	T	T	T	T	T	T	T	C	T	C	T	C	T	T	T	Y
S1_303409383	T/C	2	70320412	+	T	T	T	T	T	T	C	C	C	C	T	C	C	T	T	T	T	C	C	T	T	C	T	T	T	T	T	T	T	T	T	T	T	T	T	T	C	T	C	T	C	T	T	T	Y
S1_303438007	A/C	2	70349036	+	A	A	C	A	A	A	A	A	A	A	A	C	C	A	A	C	A	A	A	A	A	A	A	A	A	A	A	A	A	A	A	C	C	A	A	A	A	A	C	A	A	A	A	A	A
S1_303438228	G/A	2	70349257	+	N	G	A	G	G	G	G	G	G	G	G	A	G	G	G	A	G	G	G	G	G	G	G	G	G	G	G	G	G	G	G	A	A	G	G	G	G	G	A	G	G	G	G	G	G
S1_303438245	G/A	2	70349274	+	N	G	A	G	G	G	G	G	G	G	G	A	G	G	G	A	G	G	G	G	G	G	G	G	G	G	G	G	G	G	G	A	A	G	G	G	G	G	A	G	G	G	G	G	G
S1_303438353	A/G	2	70349382	+	A	A	G	A	A	A	A	A	A	A	A	G	A	A	A	G	A	N	A	A	A	A	A	A	A	A	A	A	A	A	A	G	N	A	A	A	A	A	G	A	A	A	A	A	A
S1_303447201	C/T	2	70358230	+	C	C	T	C	C	C	C	C	C	N	N	C	T	C	C	T	C	N	C	N	C	C	C	N	C	C	C	C	C	C	C	T	N	C	C	C	C	C	T	N	C	C	C	C	C
S1_303447375	T/C	2	70358404	+	T	T	C	T	T	T	T	T	T	T	T	T	C	T	T	C	T	T	T	T	T	T	T	N	T	T	T	T	T	T	T	C	N	T	T	T	T	T	C	T	T	T	N	T	T
S1_303466061	T/G	2	70377090	+	T	T	G	G	G	G	T	T	T	T	T	T	T	G	T	T	G	G	T	N	G	T	G	T	T	G	G	T	G	G	G	T	T	G	G	G	T	G	G	G	T	T	G	G	T
S1_303480602	G/C	2	70391631	+	G	G	C	G	G	G	G	G	G	G	G	C	G	G	G	G	G	C	G	G	C	G	C	G	G	G	G	G	G	G	G	G	N	G	G	G	G	C	G	C	G	G	G	G	G
S1_303480613	G/A	2	70391642	+	G	G	A	G	G	G	G	G	G	G	G	A	G	G	G	G	G	A	G	G	A	G	A	G	G	G	G	G	G	G	G	G	N	G	G	G	G	A	G	A	G	G	G	G	G
S1_303481778	A/C	2	70392807	+	A	M	A	M	A	A	A	A	M	A	A	M	A	A	A	A	A	M	A	M	A	M	A	A	A	M	M	A	A	A	A	A	A	A	A	A	A	A	A	A	A	A	A	M	A
S1_303489894	T/C	2	70400923	+	T	T	C	T	T	T	T	T	T	T	T	C	T	T	T	T	T	T	T	T	C	T	C	T	T	T	T	C	T	T	T	T	T	T	T	T	T	C	T	C	T	T	T	T	Y
S1_303501817	G/C	2	70412846	+	G	G	C	C	G	G	G	G	G	G	G	C	G	G	G	G	G	G	G	G	G	G	C	G	G	G	G	G	G	G	G	G	G	G	C	C	G	C	C	G	G	G	G	G	G
S1_303505134	C/T	2	70416163	+	C	C	T	T	C	C	C	C	C	C	C	T	C	C	C	C	C	C	C	C	C	C	T	C	C	C	C	C	C	C	C	C	C	C	T	T	C	C	T	C	C	C	C	C	C
S1_303505259	G/A	2	70416288	+	G	G	A	A	G	G	G	G	G	G	G	A	G	G	G	G	G	N	G	G	G	G	A	N	G	G	G	G	G	G	G	G	N	G	A	A	G	G	A	G	G	G	G	G	G
S1_303505269	A/C	2	70416298	+	A	A	C	C	A	A	A	A	A	A	A	C	A	A	A	A	A	A	A	A	A	A	C	N	A	A	A	A	A	A	A	A	N	A	C	C	A	A	C	A	A	A	A	A	A
S1_303507674	C/T	2	70418703	+	C	C	T	T	C	C	C	C	C	C	C	T	C	C	C	C	C	C	C	C	C	C	T	C	C	C	C	C	C	C	C	C	C	C	T	T	C	C	T	C	C	C	C	C	C
S1_303507711	A/G	2	70418740	+	A	A	G	G	A	A	A	A	A	A	A	G	A	A	A	A	A	A	A	A	A	A	G	A	A	A	A	A	A	A	A	A	A	A	G	G	A	A	G	A	A	A	A	A	A
S1_303507789	C/T	2	70418818	+	C	C	C	C	T	T	C	C	C	C	T	C	C	T	C	C	T	C	C	T	C	C	C	T	T	C	C	T	T	T	T	C	C	C	C	C	C	C	C	C	C	C	C	C	Y
S1_303507839	T/G	2	70418868	+	T	T	G	G	T	T	T	T	T	T	T	G	T	T	T	T	T	T	T	T	T	T	G	T	T	T	T	T	T	T	T	T	T	T	G	G	T	T	G	T	T	K	T	T	T
S1_303521838	T/C	2	70432867	+	T	T	T	T	C	C	C	T	T	T	C	T	T	C	T	T	C	N	C	C	C	T	C	C	C	C	C	C	C	C	C	T	T	T	T	T	T	T	T	T	T	T	C	C	C
S1_303538434	T/C	2	70449463	+	C	C	T	C	T	T	T	C	T	T	T	T	T	T	C	C	C	T	T	C	T	T	T	C	C	C	T	C	C	T	T	C	C	T	C	C	C	T	T	T	T	T	T	T	Y
S1_303538481	A/G	2	70449510	+	A	A	A	A	G	G	A	A	A	A	G	A	A	G	A	A	A	A	A	A	G	A	A	A	A	A	G	A	A	G	G	A	A	A	A	A	A	A	A	A	A	A	G	G	A
S1_303555155	T/C	2	70466184	+	T	T	T	T	T	T	T	T	T	T	T	T	C	T	T	T	T	T	T	T	C	T	T	C	C	C	C	C	C	T	T	T	T	T	T	T	T	T	T	T	T	T	C	C	C
S1_303565706	C/A	2	70476735	+	C	C	C	C	C	C	C	C	C	C	C	C	A	C	C	C	C	C	M	C	A	C	C	A	A	A	A	A	A	C	C	C	C	C	C	C	C	C	C	C	C	C	A	A	A
S1_303572811	A/C	2	70483840	+	A	A	A	A	A	A	A	A	A	A	A	A	C	A	A	A	A	A	A	A	C	A	A	C	C	C	C	C	C	A	A	A	N	A	A	A	A	A	N	A	A	A	N	C	C
S1_303578677	A/G	2	70489706	+	A	A	A	A	A	G	A	A	A	A	A	A	G	A	A	A	G	A	A	A	G	A	A	G	G	G	G	G	G	R	A	A	N	A	A	A	A	A	A	A	A	A	G	G	G
S1_303580606	C/T	2	70491635	+	C	C	C	C	C	T	C	C	C	C	C	C	T	C	C	C	T	C	C	C	T	C	C	T	T	T	T	T	T	C	C	C	C	C	C	C	C	C	C	C	C	C	T	T	T
S1_303580912	G/A	2	70491941	+	G	G	G	G	G	A	G	G	G	G	G	G	A	G	G	G	A	G	G	N	A	G	G	N	A	A	A	A	A	G	G	G	N	G	G	G	G	G	G	G	G	G	A	A	A
S1_303591747	A/G	2	70502776	+	A	A	A	A	A	G	A	A	A	A	A	A	G	A	A	A	G	A	A	A	G	A	A	G	G	G	G	G	G	A	A	A	A	A	A	A	A	A	A	A	A	N	G	G	G
S1_303591849	C/T	2	70502878	+	C	C	C	C	C	T	C	C	C	C	C	C	T	C	C	C	T	C	C	C	T	C	C	T	T	T	T	T	T	C	C	C	N	C	C	C	C	C	C	C	C	C	T	T	T
S1_303624508	C/T	2	70535537	+	C	C	C	C	C	T	C	C	C	C	C	C	T	C	C	C	T	C	C	C	T	C	C	T	T	T	T	T	Y	C	C	C	N	C	C	C	N	C	C	C	C	C	T	T	T
S1_304965058	C/A	2	71876087	+	M	C	C	C	C	C	C	M	C	C	C	C	N	C	C	C	M	N	C	C	N	N	M	C	C	C	C	C	C	C	C	M	N	C	C	C	C	C	C	M	C	C	C	C	M
S1_307897700	G/A	2	74808729	+	G	G	G	G	G	A	G	G	G	G	A	G	G	A	G	R	A	A	A	A	G	G	G	G	G	A	A	A	G	A	R	G	G	G	G	G	G	G	G	G	G	G	A	A	R
S1_307986513	T/G	2	74897542	+	T	T	T	T	T	T	T	T	T	T	T	T	T	T	T	T	T	T	T	T	T	T	T	K	T	T	T	K	T	T	T	T	N	T	T	T	K	T	T	T	K	T	K	T	T
S1_307998212	C/T	2	74909241	+	C	C	C	C	C	T	C	C	C	C	C	C	C	C	C	Y	T	C	T	T	C	C	C	C	C	C	C	T	T	C	C	C	C	C	C	C	C	C	C	C	C	C	C	C	T
S1_309951318	C/A	2	76862347	+	A	A	A	C	C	C	N	N	C	A	A	C	C	C	C	C	C	C	A	N	C	N	C	N	C	C	C	N	C	C	C	C	C	C	C	C	C	A	C	A	A	N	C	C	C
S1_311535646	A/G	2	78446675	+	G	G	G	A	A	A	G	G	A	G	G	A	A	A	A	A	A	A	G	A	A	A	A	A	A	A	A	A	A	A	A	G	G	A	A	A	A	G	A	G	G	N	A	A	A
S1_312499354	T/C	2	79410383	+	T	T	N	N	T	T	T	T	T	T	N	T	T	T	T	T	T	T	T	T	T	T	T	N	T	T	T	Y	T	T	T	T	T	T	T	T	T	T	T	T	T	N	T	T	T
S1_312499356	G/T	2	79410385	+	G	G	N	N	G	G	G	G	G	G	N	G	G	G	G	G	K	T	K	G	G	G	G	N	G	G	G	G	G	G	K	K	G	G	G	G	G	G	G	G	G	N	K	G	G
S1_312499366	G/A	2	79410395	+	G	G	N	N	G	G	G	G	R	G	N	R	A	R	G	G	G	G	G	A	G	G	G	N	G	G	G	G	G	G	R	G	G	G	G	G	G	G	G	G	G	N	G	G	G
S1_313504263	T/C	2	80415292	+	C	C	T	T	C	C	T	C	T	C	C	C	T	C	C	T	C	C	C	C	T	T	C	C	C	C	C	C	C	C	C	T	T	T	T	T	T	C	C	T	T	T	C	C	C
S1_313938237	T/G	2	80849266	+	T	T	T	T	T	T	K	T	N	T	T	T	K	T	T	T	T	T	T	T	T	T	T	T	T	T	T	T	T	T	K	T	T	T	T	T	T	T	T	K	T	T	T	T	T
S1_314671023	C/A	2	81582052	+	A	A	A	C	C	C	N	A	C	A	A	C	C	C	C	C	C	N	A	C	C	C	C	C	C	C	C	C	C	C	C	C	N	C	C	C	N	A	C	A	A	N	C	C	A
S1_315499726	C/T	2	82410755	+	C	C	C	T	C	N	C	C	C	C	C	N	C	C	C	T	T	N	C	T	T	T	C	C	C	C	C	C	C	C	C	C	N	N	T	T	C	C	C	C	C	N	C	N	C
S1_316563891	A/C	2	83474920	+	A	A	A	A	A	A	A	A	A	A	A	M	M	A	A	A	A	A	A	A	M	M	A	A	A	A	A	M	A	A	A	A	A	A	A	A	A	A	A	A	M	A	A	A	A
S1_317644034	A/G	2	84555063	+	A	A	G	A	A	A	A	A	G	A	N	A	A	A	G	A	A	A	A	A	A	N	A	A	A	G	A	A	A	N	A	A	N	A	G	G	A	A	N	A	G	A	A	A	A
S1_317830555	G/T	2	84741584	+	T	T	G	G	G	G	G	T	G	N	G	T	T	G	G	G	G	G	G	G	G	G	G	N	G	G	G	G	G	G	G	G	N	G	G	G	G	T	G	N	G	T	G	G	G
S1_317846300	C/T	2	84757329	+	C	C	C	C	C	C	C	C	C	C	C	C	C	T	C	C	C	C	C	T	T	C	C	C	C	C	C	C	C	T	T	C	C	C	C	C	C	C	C	C	C	C	C	C	C
S1_318298379	C/G	2	85209408	+	G	G	C	C	G	G	C	G	G	C	C	G	G	G	G	G	G	C	C	G	G	C	C	G	G	G	G	G	G	G	G	C	C	C	C	C	C	G	C	G	C	G	G	G	G
S1_318437090	A/C	2	85348119	+	A	A	A	A	A	C	A	A	C	A	C	A	A	C	C	C	C	A	A	C	C	A	A	C	C	C	C	C	C	C	C	C	N	A	A	A	A	A	A	A	A	A	C	C	C
S1_318483221	A/C	2	85394250	+	M	A	A	A	A	A	A	A	A	A	A	A	M	A	A	A	A	M	A	A	A	A	A	A	A	M	A	A	A	A	A	A	A	A	A	A	A	A	A	A	A	A	A	A	A
S1_318638762	T/C	2	85549791	+	T	T	T	T	T	T	C	T	T	T	T	T	T	T	T	T	T	T	T	T	T	C	T	T	T	T	T	T	T	T	T	T	T	T	T	T	T	T	T	T	T	C	T	T	T
S1_318640272	G/T	2	85551301	+	G	G	G	G	G	G	T	G	G	G	N	G	G	G	G	G	G	N	G	N	N	T	G	G	G	G	G	G	G	G	G	G	N	G	G	G	G	G	G	G	G	T	G	G	N
S1_318641640	C/T	2	85552669	+	C	C	C	C	C	C	T	C	C	C	C	C	C	C	C	C	C	N	C	C	C	T	C	N	N	C	C	C	C	C	C	C	C	C	C	C	C	C	C	C	C	T	C	C	N
S1_318642045	G/A	2	85553074	+	G	G	G	G	G	G	A	G	G	N	G	G	G	G	G	G	G	N	G	N	G	A	G	G	G	G	G	G	G	G	G	G	G	G	G	G	G	G	G	G	G	A	G	G	G
S1_318715675	G/C	2	85626704	+	G	G	G	G	C	C	G	G	G	G	G	G	C	C	C	C	C	G	G	C	C	G	G	C	C	C	C	C	C	C	C	G	G	G	G	G	G	G	G	G	G	G	C	C	C
S1_319116591	C/T	2	86027620	+	C	C	C	C	C	T	C	C	C	C	C	C	C	C	T	T	T	C	C	C	C	C	C	T	T	C	C	C	C	C	C	C	C	C	C	C	C	C	C	C	C	C	C	C	C
S1_322138214	C/T	2	89049243	+	C	C	N	C	T	N	C	N	T	C	C	N	T	T	C	T	T	N	Y	N	N	N	T	N	T	T	T	T	T	T	T	T	N	T	C	C	T	C	T	C	C	N	T	T	N
S1_322961106	G/A	2	89872135	+	G	G	G	G	G	G	A	G	G	G	A	G	G	G	G	G	G	G	A	G	G	G	G	G	G	G	G	G	G	G	G	G	G	G	G	G	G	G	G	G	G	G	G	G	G
S1_324898073	A/T	2	91809102	+	A	A	A	T	A	A	A	A	A	A	A	A	A	A	A	A	A	A	A	T	T	T	A	A	A	A	A	T	A	A	A	A	A	A	T	T	A	A	A	A	A	A	A	A	A
S1_325044861	T/C	2	91955890	+	T	T	N	T	C	T	T	T	N	T	T	T	T	C	C	Y	T	C	T	C	N	T	T	N	N	C	C	C	C	C	C	T	N	T	C	T	T	T	T	N	T	N	C	C	T
S1_328976014	A/G	2	95887043	+	A	A	G	A	A	A	A	A	G	A	A	A	N	A	G	A	N	A	A	A	A	A	A	N	N	G	A	A	A	A	A	A	N	A	G	G	A	A	A	A	G	N	A	A	A
S1_328976021	G/A	2	95887050	+	G	G	A	G	G	G	G	G	A	G	G	G	N	G	A	G	N	G	G	G	G	G	G	N	N	A	G	G	G	G	G	G	N	G	A	A	G	G	G	G	A	N	G	G	G
S1_329277765	A/C	2	96188794	+	N	A	C	N	A	A	A	A	C	A	A	A	A	A	C	A	A	N	A	A	A	A	A	A	A	C	A	A	A	A	N	A	N	A	C	C	A	A	N	N	C	A	A	A	A
S1_331382747	A/G	2	98293776	+	A	A	A	A	A	A	A	A	A	A	A	A	A	A	A	A	A	N	A	A	A	A	A	A	A	A	A	A	A	A	A	A	N	A	A	A	A	A	N	A	A	N	A	A	G
S1_332321457	C/T	2	99232486	+	T	T	T	C	C	C	T	T	C	T	T	C	C	C	C	C	C	C	T	C	C	C	C	N	C	C	C	C	C	C	C	C	C	C	C	C	C	T	C	T	T	T	C	C	C
S1_1211194376	G/A	3	34919	+	G	G	G	G	G	G	G	G	G	G	G	G	G	G	G	G	G	G	G	N	G	G	G	N	G	G	G	G	G	R	G	G	N	R	G	G	G	G	G	G	G	G	G	G	G
S1_1211663745	T/C	3	504288	+	C	C	T	N	C	T	T	T	T	T	C	C	T	T	C	C	T	T	T	T	T	T	N	N	T	N	N	T	T	N	T	C	N	T	C	T	C	T	T	T	T	T	T	T	T
S1_1211798608	C/T	3	639151	+	C	C	C	C	C	T	C	C	C	C	C	C	C	C	C	C	C	C	C	C	C	C	C	T	T	C	C	T	T	C	C	C	C	C	C	C	C	C	C	C	C	C	C	C	T
S1_1211798691	T/G	3	639234	+	T	T	G	G	T	T	T	T	T	T	T	T	T	T	T	T	T	T	T	T	T	G	T	T	T	G	T	T	T	T	T	T	T	G	T	G	G	T	T	T	G	G	T	T	T
S1_1211878433	C/T	3	718976	+	T	T	T	C	T	T	C	T	T	C	T	C	C	T	T	T	T	T	T	T	C	C	T	T	T	T	C	C	C	T	T	T	T	C	C	C	C	C	T	C	C	T	C	C	C
S1_1212654912	C/A	3	1495455	+	C	C	C	C	C	A	C	C	C	C	C	C	A	C	C	A	A	A	C	A	A	C	C	A	A	A	C	A	A	C	C	A	A	C	C	C	C	C	C	C	C	C	C	C	A
S1_1212654955	C/T	3	1495498	+	C	C	C	C	C	T	C	C	C	C	C	C	T	C	C	T	T	T	C	T	T	C	C	T	T	T	C	T	T	C	C	T	T	C	C	C	C	C	C	C	C	C	C	C	T
S1_1212686876	C/T	3	1527419	+	C	C	C	C	C	T	C	C	C	C	C	C	T	C	C	T	T	T	C	T	T	C	C	T	T	T	T	C	C	C	C	T	T	C	C	C	C	C	C	C	C	T	T	T	T
S1_1213017532	G/T	3	1858075	+	N	G	G	G	T	G	G	G	G	G	G	G	G	T	G	G	G	N	G	N	G	G	G	G	G	G	G	G	T	T	T	G	N	G	G	G	N	G	G	G	G	N	G	G	G
S1_1214994250	C/A	3	3834793	+	C	C	C	C	C	C	C	C	C	C	C	C	C	C	M	C	C	C	C	N	C	M	C	M	C	C	C	C	C	C	C	C	C	C	C	C	C	C	M	C	C	C	C	C	C
S1_1214994282	T/G	3	3834825	+	T	T	K	T	T	K	T	T	T	T	T	T	T	T	T	T	T	K	T	N	T	K	T	T	T	T	T	T	T	T	T	T	T	T	T	T	K	T	T	T	T	T	T	T	T
S1_1215261703	T/G	3	4102246	+	T	K	K	T	T	T	T	T	T	K	T	T	T	T	T	K	T	T	K	T	T	N	T	T	T	T	T	T	T	T	K	T	N	T	K	T	T	T	T	T	T	T	T	T	N
S1_1215261706	T/G	3	4102249	+	T	T	T	T	T	T	T	T	T	T	T	K	T	G	T	T	T	T	T	T	T	N	T	T	T	T	T	T	T	T	T	T	N	T	T	T	T	T	T	T	K	T	T	T	N
S1_1215316533	A/T	3	4157076	+	A	A	A	A	A	A	A	A	A	A	A	T	A	A	A	A	A	A	A	A	A	A	A	A	A	A	A	A	A	A	A	A	A	A	A	A	A	A	A	A	A	A	A	A	A
S1_1215821152	A/T	3	4661695	+	A	A	A	A	A	N	A	A	A	A	A	A	A	A	T	A	A	A	N	N	A	A	T	A	A	A	A	A	A	T	A	A	N	A	A	A	N	A	A	A	A	A	A	A	A
S1_1220412354	G/A	3	9252897	+	G	G	G	A	G	G	A	G	A	G	A	A	G	G	G	G	G	A	G	G	G	R	G	G	G	G	G	G	G	G	G	G	G	A	G	G	G	G	G	G	A	G	G	G	G
S1_1220412432	C/T	3	9252975	+	C	C	C	C	T	C	C	C	C	C	C	C	T	T	C	Y	T	C	C	T	T	C	C	C	C	C	C	C	T	T	T	C	C	C	C	C	C	C	C	C	C	C	C	C	C
S1_1220543877	C/T	3	9384420	+	C	C	C	N	C	C	C	C	C	C	C	C	C	C	C	C	C	C	C	C	C	N	N	C	C	C	C	N	C	C	C	C	N	C	C	C	C	C	N	C	C	C	N	C	N
S1_1220551347	T/C	3	9391890	+	T	T	T	T	T	C	C	T	C	T	T	T	C	T	T	Y	C	C	C	T	C	T	T	T	T	C	C	C	C	T	T	T	T	T	T	T	C	C	T	C	T	T	C	C	T
S1_1220594476	A/G	3	9435019	+	G	G	A	A	A	A	A	G	N	G	A	A	A	A	G	R	A	A	A	N	N	A	G	N	A	A	A	A	A	A	A	G	N	A	G	G	A	A	G	A	A	A	A	A	A
S1_1220595435	A/G	3	9435978	+	G	G	A	A	A	A	A	G	A	G	A	A	A	A	G	R	A	A	A	A	A	A	G	A	A	A	A	A	A	A	A	G	G	A	G	G	A	A	G	A	A	A	A	A	A
S1_1220595439	G/A	3	9435982	+	G	G	G	G	G	A	A	G	A	G	G	A	G	G	G	G	G	A	G	A	G	G	G	G	G	A	A	A	G	G	G	G	G	G	G	G	A	A	G	A	G	A	A	A	A
S1_1220608902	C/T	3	9449445	+	T	T	C	C	C	C	C	T	C	T	C	C	C	C	T	Y	C	C	C	C	C	C	T	C	C	C	C	C	C	C	C	T	T	C	T	T	C	C	T	C	C	C	C	C	C
S1_1220608946	T/C	3	9449489	+	C	C	T	T	T	T	T	C	T	C	T	T	T	T	C	Y	T	T	T	T	T	T	C	T	T	T	T	T	T	T	T	C	N	T	C	C	T	T	C	T	T	T	T	T	T
S1_1220653211	T/G	3	9493754	+	T	T	T	T	T	N	T	T	T	T	N	T	T	T	T	T	T	T	T	N	T	T	T	N	T	T	T	N	K	T	T	T	N	T	T	T	T	T	T	T	K	T	T	T	N
S1_1220665431	T/A	3	9505974	+	T	T	N	T	A	T	T	N	T	T	T	T	A	A	T	T	T	T	T	N	A	T	T	A	A	T	N	T	T	A	A	T	N	T	T	T	T	T	T	T	T	N	T	N	A
S1_1220698145	G/C	3	9538688	+	C	C	G	G	G	G	G	C	G	C	N	G	G	G	C	G	G	G	G	N	G	N	C	N	G	N	G	G	G	G	G	G	N	G	N	C	G	C	C	C	G	N	G	G	G
S1_1221146248	G/A	3	9986791	+	G	G	G	G	A	A	G	G	G	G	G	G	A	A	G	G	A	N	A	N	A	G	G	N	N	A	G	G	A	A	A	G	G	G	G	G	G	G	G	G	G	G	A	A	N
S1_1222361386	C/G	3	11201929	+	C	C	C	C	G	G	G	C	G	C	C	C	C	G	C	S	G	C	G	G	C	C	C	G	G	C	G	G	G	G	G	C	C	C	C	G	C	G	C	G	C	C	G	G	G
S1_1222837431	A/C	3	11677974	+	A	A	A	A	A	A	C	C	C	A	C	A	A	A	A	A	A	A	A	A	A	A	A	A	A	A	A	A	A	A	A	A	N	C	A	A	A	A	A	A	A	A	A	A	A
S1_1222840130	C/T	3	11680673	+	C	C	C	C	C	C	T	T	T	C	T	C	C	C	C	C	C	C	C	C	C	C	C	C	C	C	C	C	C	C	C	C	C	T	C	C	C	C	C	C	C	C	C	C	C
S1_1223740158	T/G	3	12580701	+	T	T	T	T	K	T	N	T	T	T	T	T	K	T	T	K	T	N	T	N	T	T	T	T	T	T	T	T	K	K	K	T	N	N	T	K	T	T	K	N	T	N	N	T	T
S1_1223740161	T/G	3	12580704	+	T	T	T	T	K	T	N	K	T	T	T	T	T	T	T	K	K	N	T	N	K	T	T	T	K	T	T	T	T	K	T	T	N	N	T	T	T	T	T	N	T	N	N	T	T
S1_1223740171	T/G	3	12580714	+	T	T	T	T	K	T	N	T	T	T	T	T	T	T	T	K	T	N	T	N	T	K	T	T	T	T	T	T	K	T	T	T	N	N	T	T	G	T	K	N	T	N	N	T	T
S1_1223775116	G/T	3	12615659	+	G	G	G	G	G	G	G	G	G	G	G	T	G	G	G	G	G	G	G	G	G	G	G	G	G	G	G	G	G	G	G	G	N	G	G	G	G	G	G	G	G	G	G	G	G
S1_1223775154	C/A	3	12615697	+	C	C	C	C	C	C	C	C	C	C	C	A	C	C	C	C	C	C	C	C	C	C	C	C	C	C	C	C	C	C	C	C	N	C	C	C	C	C	C	C	C	C	C	C	C
S1_1223792057	T/A	3	12632600	+	T	T	T	T	T	T	T	T	T	T	T	A	T	T	T	T	T	T	T	T	T	T	T	T	T	T	T	T	T	T	T	T	T	T	T	T	T	T	T	T	T	T	T	T	T
S1_1223953318	T/G	3	12793861	+	T	T	T	T	N	T	T	K	T	T	N	T	T	T	T	T	T	T	N	T	T	T	T	T	N	T	T	T	T	T	T	T	T	T	T	T	T	T	T	T	T	T	T	T	T
S1_1223986922	A/C	3	12827465	+	A	A	A	A	A	A	A	A	A	A	N	A	A	A	N	N	A	N	A	N	A	A	A	A	A	A	A	N	A	C	M	A	N	A	A	A	M	N	A	A	A	N	A	A	A
S1_1223991805	T/A	3	12832348	+	A	A	A	T	A	A	A	A	T	A	T	T	A	A	A	W	A	A	T	A	A	T	A	A	A	A	A	A	A	A	A	A	N	T	T	T	A	A	T	A	T	T	A	A	A
S1_1224050376	T/C	3	12890919	+	T	T	T	C	T	T	T	T	C	T	C	C	T	T	T	Y	T	T	C	T	T	C	T	T	T	T	T	T	T	T	T	T	C	C	T	C	T	T	C	T	C	C	T	T	T
S1_1224050401	A/G	3	12890944	+	A	A	A	G	A	A	A	A	G	A	G	G	A	A	A	R	A	A	G	A	A	G	A	A	A	A	A	A	A	A	A	A	G	G	A	G	A	A	G	A	G	G	A	A	A
S1_1224121111	A/G	3	12961654	+	A	A	A	G	A	A	A	A	G	A	G	A	A	A	A	R	A	A	G	A	A	G	A	A	A	A	A	A	A	A	A	A	G	G	A	G	A	A	A	A	G	A	A	A	A
S1_1224127328	T/G	3	12967871	+	T	T	T	G	T	T	T	T	G	T	G	T	T	T	T	K	T	T	G	T	T	G	T	T	T	T	T	T	T	T	T	T	G	G	T	G	T	T	T	T	G	T	T	T	T
S1_1224131737	G/C	3	12972280	+	G	G	G	C	G	G	G	G	C	G	C	G	G	G	G	S	G	G	C	G	G	C	G	G	G	G	G	G	G	G	G	G	N	C	G	C	G	G	G	G	C	G	G	G	G
S1_1224132519	A/C	3	12973062	+	A	A	A	C	A	A	A	A	C	A	C	A	A	A	A	M	A	A	C	A	A	C	A	A	A	A	A	A	A	A	A	A	C	C	A	C	A	A	A	A	C	A	A	A	A
S1_1224150043	T/G	3	12990586	+	T	T	T	G	T	T	T	T	T	T	G	T	T	T	T	T	T	T	N	T	T	K	T	T	T	T	T	T	T	T	T	T	G	K	T	K	T	T	T	T	K	T	T	T	T
S1_1224150050	A/T	3	12990593	+	A	A	A	A	A	A	A	A	A	A	A	A	A	A	A	A	A	A	A	A	A	W	A	A	A	A	A	A	A	A	A	A	A	W	A	A	A	A	A	A	W	A	A	A	A
S1_1224150051	A/T	3	12990594	+	A	A	A	T	A	A	A	A	A	A	T	A	A	A	A	W	A	A	T	A	A	T	A	A	A	A	A	A	A	A	A	A	N	T	A	T	A	A	A	A	T	A	A	A	A
S1_1224150063	G/T	3	12990606	+	G	G	K	K	G	G	K	G	G	G	G	K	G	G	G	K	G	G	G	G	G	K	G	G	G	G	K	G	G	G	G	G	N	G	G	G	G	G	G	G	G	G	G	G	G
S1_1224159325	C/G	3	12999868	+	C	C	C	C	C	G	C	C	C	C	C	C	G	C	N	S	G	G	C	G	G	C	C	G	G	G	G	G	G	C	C	C	N	C	C	C	C	C	C	C	C	C	N	G	G
S1_1224159388	T/A	3	12999931	+	T	T	T	A	T	T	T	T	T	T	A	T	T	T	T	W	T	T	A	T	T	A	T	T	T	T	T	T	T	T	T	T	N	A	T	A	T	T	T	T	A	T	T	T	T
S1_1224159389	T/C	3	12999932	+	T	T	T	C	T	T	T	T	T	T	C	T	T	T	T	Y	T	T	C	T	T	C	T	T	T	T	T	T	T	T	T	T	N	C	T	C	T	T	T	T	C	T	T	T	T
S1_1224163241	T/A	3	13003784	+	T	T	T	A	T	T	T	T	T	T	A	T	T	T	T	W	T	T	A	T	T	A	T	T	T	T	T	T	T	T	T	T	A	A	T	A	T	T	T	T	A	T	T	T	T
S1_1224171137	T/A	3	13011680	+	T	T	T	A	T	T	T	T	T	N	A	T	T	T	T	A	T	T	A	N	T	A	T	T	T	T	T	T	N	N	T	T	N	A	T	A	T	T	T	T	N	T	T	T	N
S1_1224238261	G/T	3	13078804	+	G	G	G	N	G	G	G	G	G	G	T	G	G	G	G	G	G	G	T	G	G	N	G	G	G	G	G	G	G	G	G	G	N	N	G	T	G	G	G	G	N	G	G	G	G
S1_1224238729	C/T	3	13079272	+	C	C	C	T	C	C	C	C	C	C	C	C	C	C	C	Y	Y	C	C	C	C	T	C	C	C	C	C	C	C	C	C	C	N	T	C	Y	C	C	C	C	T	C	C	C	C
S1_1224247680	G/A	3	13088223	+	G	G	G	A	G	G	G	G	G	G	A	G	G	G	G	N	G	G	N	G	G	A	G	G	G	G	G	G	G	G	G	G	N	A	G	N	G	G	G	G	A	G	G	G	G
S1_1224249138	A/G	3	13089681	+	A	A	A	G	A	A	A	A	A	A	G	A	A	A	A	R	A	A	G	A	A	G	A	A	A	A	A	A	A	A	A	A	N	G	A	G	A	A	A	A	G	A	A	A	A
S1_1224284640	G/C	3	13125183	+	G	G	G	C	G	G	G	G	G	G	G	G	G	G	G	S	G	G	G	G	G	C	G	G	G	G	G	G	G	G	G	G	C	C	G	C	G	G	G	G	C	G	G	G	G
S1_1224284744	G/A	3	13125287	+	G	G	G	A	G	G	G	G	G	N	G	G	G	G	G	R	G	G	A	G	G	A	G	G	G	G	G	G	G	G	G	G	N	A	G	A	G	G	G	G	A	G	G	G	G
S1_1224289908	A/G	3	13130451	+	A	A	A	N	N	A	A	A	A	A	A	A	A	A	A	R	A	N	R	A	A	G	A	N	A	A	A	N	A	A	A	A	N	G	A	G	A	A	A	A	G	N	A	A	A
S1_1224328486	T/G	3	13169029	+	T	T	T	G	T	T	T	T	T	T	T	T	T	T	T	T	T	T	G	T	T	G	T	T	T	T	T	T	T	T	T	T	T	G	T	G	T	T	T	T	G	T	T	T	T
S1_1224444788	G/C	3	13285331	+	G	G	G	G	G	G	G	G	G	G	G	G	G	G	G	S	G	G	C	G	G	G	G	G	G	G	G	G	G	G	G	G	N	G	G	G	G	G	C	G	G	G	G	G	G
S1_1224471721	T/C	3	13312264	+	T	T	C	T	T	T	C	T	T	T	T	T	T	T	T	Y	T	T	T	T	T	T	T	T	T	T	T	T	T	T	T	T	C	T	T	T	T	T	C	T	T	T	T	T	T
S1_1224570721	G/A	3	13411264	+	G	G	A	G	G	G	A	A	A	G	G	G	G	G	G	R	G	G	G	N	G	G	G	N	G	G	G	G	G	G	G	G	A	G	G	G	N	G	A	G	G	N	G	G	G
S1_1225400759	C/A	3	14241302	+	C	C	C	C	A	A	C	C	C	C	C	C	A	A	C	M	A	N	N	A	A	N	N	N	N	A	N	A	A	A	A	C	N	A	C	C	C	C	C	C	C	N	A	A	A
S1_1225888170	C/G	3	14728713	+	C	C	C	C	G	G	C	C	C	C	C	C	G	G	C	G	G	G	C	G	G	C	C	G	G	G	G	C	G	G	G	C	G	G	C	C	C	C	C	C	C	C	G	G	G
S1_1226209258	G/A	3	15049801	+	A	A	G	G	G	G	A	G	G	G	G	A	G	G	N	G	G	G	A	G	G	G	A	G	G	G	G	G	G	G	G	G	N	G	G	G	G	A	G	A	G	G	G	G	G
S1_1226226769	G/A	3	15067312	+	G	G	G	G	A	A	G	G	G	G	G	G	A	A	G	G	G	G	R	A	A	G	G	N	N	A	A	A	G	A	A	G	G	G	G	G	G	G	G	G	G	N	A	A	A
S1_1226322075	T/G	3	15162618	+	T	T	T	T	T	T	T	T	T	T	T	T	T	T	K	T	T	K	T	T	N	K	T	T	T	T	K	T	K	T	T	K	N	T	K	T	T	T	T	T	T	T	T	T	T
S1_1226322087	T/G	3	15162630	+	T	T	T	T	T	T	K	T	T	T	T	T	T	T	T	T	T	K	T	T	N	K	T	T	T	T	K	T	T	K	T	T	N	T	T	K	T	T	T	T	T	T	T	T	T
S1_1226758067	T/G	3	15598610	+	T	T	T	T	G	G	N	T	T	T	T	T	G	G	T	K	G	G	T	G	G	T	T	G	G	G	T	T	G	G	G	T	T	T	T	T	T	T	T	T	T	T	T	T	G
S1_1229162041	A/C	3	18002584	+	A	A	A	A	A	M	A	A	A	A	M	A	A	M	A	A	A	A	A	A	A	A	A	A	A	A	A	M	A	A	A	M	A	M	M	M	A	A	M	A	A	A	M	A	M
S1_1229340381	T/C	3	18180924	+	T	T	T	T	T	T	C	C	C	T	C	T	T	T	T	C	T	T	T	T	T	T	T	T	T	T	T	T	T	T	T	C	C	C	T	T	T	T	T	T	T	T	T	T	T
S1_1230205541	G/A	3	19046084	+	R	N	N	G	N	G	G	G	G	N	G	G	G	G	G	G	G	G	G	G	G	N	G	G	R	N	G	G	G	G	G	R	N	G	G	G	G	G	G	R	G	G	G	N	N
S1_1230205548	A/C	3	19046091	+	A	N	N	A	N	M	A	A	A	N	A	A	A	A	A	A	A	A	A	A	A	N	A	A	A	N	A	A	M	A	A	A	N	A	A	A	M	A	A	A	M	A	A	N	N
S1_1230396241	A/T	3	19236784	+	W	A	A	A	A	W	A	A	A	A	A	A	A	N	A	W	N	A	W	T	A	N	W	N	A	A	A	A	A	A	A	A	N	A	A	A	A	A	A	A	N	A	A	A	A
S1_1230396244	G/T	3	19236787	+	K	G	G	G	G	K	G	G	G	G	G	G	G	N	K	G	N	G	K	G	G	N	G	N	G	G	G	G	G	G	G	G	N	G	G	G	K	G	G	G	N	G	G	G	K
S1_1230443886	A/C	3	19284429	+	A	A	A	A	A	N	A	A	A	A	A	M	A	N	A	A	A	N	A	A	A	A	A	N	A	A	A	M	A	A	A	N	N	A	A	A	A	A	A	A	A	C	A	A	A
S1_1231094103	A/C	3	19934646	+	A	A	M	A	A	A	N	A	A	A	A	N	N	N	A	A	A	A	A	A	A	A	A	A	A	A	A	A	M	N	A	N	N	A	A	A	A	A	A	M	A	N	A	A	A
S1_1231174084	A/C	3	20014627	+	A	A	N	C	A	A	A	A	C	A	N	C	A	A	A	A	A	A	C	A	A	C	A	A	A	N	A	N	A	A	A	A	N	A	C	C	C	A	A	A	C	A	N	A	N
S1_1231175289	T/G	3	20015832	+	T	T	T	G	T	T	T	T	G	N	T	G	T	T	T	T	T	T	G	T	T	G	T	T	T	T	T	N	T	N	T	T	T	T	G	G	G	T	T	T	G	T	N	T	T
S1_1231390974	T/A	3	20231517	+	T	T	T	A	T	T	T	T	A	T	A	T	T	T	N	T	A	N	A	T	T	A	T	T	T	T	T	T	T	T	T	T	N	T	A	A	A	T	T	T	A	N	T	T	A
S1_1231483308	G/A	3	20323851	+	G	G	G	G	G	G	G	G	G	G	A	G	G	G	A	G	G	G	G	G	G	G	G	G	G	G	G	G	G	G	G	G	G	G	G	G	G	G	G	G	G	G	G	G	A
S1_1232059981	C/A	3	20900524	+	C	C	C	C	C	A	C	C	C	C	C	C	A	C	A	C	A	A	C	A	A	C	C	A	A	A	A	A	A	C	C	C	C	C	C	C	C	C	C	C	C	C	A	A	A
S1_1233081948	A/C	3	21922491	+	M	A	A	M	A	N	A	A	A	A	A	M	N	A	A	A	A	A	A	N	A	A	M	A	A	A	A	A	A	A	A	M	N	A	M	A	A	A	A	A	A	N	A	A	A
S1_1233142971	C/A	3	21983514	+	C	C	C	N	C	C	C	N	N	N	C	C	M	C	C	C	M	C	N	C	C	C	A	C	C	C	M	C	C	C	M	C	N	C	C	C	C	C	C	C	C	C	A	M	C
S1_1233142973	C/A	3	21983516	+	C	C	C	N	C	C	C	N	N	N	C	C	M	C	C	C	M	C	N	C	C	C	A	C	C	C	M	C	C	C	M	C	N	C	C	C	C	C	C	C	C	C	A	M	C
S1_1233340586	T/A	3	22181129	+	T	T	T	T	T	T	T	T	T	T	T	T	T	T	T	T	T	T	T	T	T	A	T	T	T	T	T	T	T	T	T	T	N	T	A	T	T	T	T	T	T	T	T	T	T
S1_1233375444	T/C	3	22215987	+	T	T	T	T	T	T	T	T	T	T	N	T	T	T	T	T	T	T	C	N	T	N	T	N	T	N	T	T	T	T	T	T	N	T	T	T	T	T	T	T	T	C	N	T	T
S1_1233420837	A/G	3	22261380	+	A	A	A	A	G	G	A	A	A	A	A	A	A	G	G	A	A	A	A	G	A	A	A	A	A	G	G	G	G	G	G	A	A	A	A	A	A	A	A	A	A	A	G	G	G
S1_1233520951	A/T	3	22361494	+	A	A	A	A	A	A	A	A	A	T	A	A	A	A	A	A	A	A	T	A	A	T	A	A	A	A	A	T	A	A	A	A	A	A	T	A	A	A	A	A	A	A	A	A	A
S1_1233587782	T/G	3	22428325	+	T	T	T	T	T	K	K	T	T	K	T	T	T	T	T	T	T	K	T	T	T	T	T	K	T	T	T	T	K	T	K	T	T	K	T	T	T	T	T	T	T	K	T	T	T
S1_1234218132	T/C	3	23058675	+	T	T	T	T	T	T	T	T	T	T	T	T	T	T	T	T	T	T	T	T	T	T	T	T	T	T	T	T	T	T	T	T	T	T	T	T	T	T	T	T	T	N	T	T	T
S1_1234245995	A/C	3	23086538	+	A	A	A	A	M	A	A	A	A	A	M	A	A	M	A	A	A	A	M	A	A	A	A	A	A	A	A	A	A	M	A	A	A	M	A	A	A	A	M	A	A	A	A	A	A
S1_1234246009	A/C	3	23086552	+	A	A	M	A	M	M	M	A	A	A	A	A	A	A	A	A	A	A	A	A	A	A	A	A	M	M	A	A	A	A	A	A	C	A	M	A	C	A	M	A	A	A	A	A	A
S1_1234484980	C/G	3	23325523	+	G	G	C	G	C	C	C	G	G	C	C	C	C	C	G	C	C	C	C	C	C	C	C	C	C	C	C	C	C	C	C	G	G	C	C	C	C	G	C	G	C	C	C	C	C
S1_1234488725	C/T	3	23329268	+	C	C	T	N	Y	C	N	C	N	T	C	N	C	C	C	C	C	C	T	C	C	T	N	C	C	C	C	C	C	C	C	T	T	T	C	C	T	C	N	T	T	T	C	C	C
S1_1234639916	C/T	3	23480459	+	C	C	C	C	T	T	C	C	C	C	N	T	T	T	C	T	T	N	T	T	T	C	C	T	T	T	T	T	T	T	T	C	N	C	C	C	C	C	C	C	C	T	T	T	T
S1_1234856382	G/T	3	23696925	+	G	G	T	G	G	G	G	G	G	G	G	G	G	T	G	G	G	G	G	G	G	G	G	G	G	G	G	G	G	T	T	G	G	G	G	G	G	G	G	G	G	G	G	G	G
S1_1234856413	A/G	3	23696956	+	A	A	G	A	A	A	A	A	A	A	A	A	A	G	A	A	A	A	A	A	A	A	A	A	A	A	A	A	A	G	G	A	G	A	A	A	A	A	A	A	A	A	A	A	A
S1_1234856436	C/A	3	23696979	+	C	C	A	C	M	C	C	C	C	C	C	C	C	A	C	C	C	C	C	C	C	C	C	C	C	C	C	C	C	A	A	C	N	C	C	C	C	C	C	C	C	C	C	C	C
S1_1234856457	G/T	3	23697000	+	G	G	T	G	K	G	G	G	G	G	G	G	G	T	G	G	G	G	G	G	G	G	G	G	G	G	G	G	G	T	T	G	N	G	G	G	G	G	G	G	G	G	G	G	G
S1_1234879041	A/C	3	23719584	+	A	A	A	A	A	A	A	A	A	A	A	A	A	A	A	A	A	C	A	A	A	A	C	A	A	A	A	A	A	A	A	A	A	C	A	A	A	A	C	C	A	A	A	A	A
S1_1234879049	A/G	3	23719592	+	A	A	A	G	A	A	A	A	A	A	A	A	A	A	A	A	A	A	A	A	A	G	A	A	A	A	A	A	A	A	A	A	A	A	A	A	A	A	A	A	A	A	A	A	A
S1_1234879134	T/C	3	23719677	+	T	N	T	C	T	T	T	N	T	T	T	N	T	T	T	T	T	T	T	T	T	C	T	T	N	T	T	T	T	N	T	T	N	T	T	T	N	T	T	T	T	T	T	T	T
S1_1235327520	A/T	3	24168063	+	T	T	A	A	A	A	A	A	A	A	A	A	A	A	A	A	A	A	A	A	A	A	A	A	A	A	A	A	A	A	A	A	N	A	A	A	A	A	A	A	A	A	A	A	A
S1_1235328538	C/T	3	24169081	+	T	T	C	C	C	C	C	C	C	C	C	C	C	C	C	C	C	C	C	N	C	C	C	N	C	C	C	C	C	C	C	C	N	C	C	C	C	C	C	C	C	C	C	C	C
S1_1235343264	G/C	3	24183807	+	C	C	G	G	G	G	G	G	G	G	G	G	G	G	G	G	G	G	G	G	G	G	G	N	G	G	G	G	G	G	G	G	G	G	G	G	G	G	G	G	G	G	G	G	G
S1_1235343411	T/C	3	24183954	+	C	C	T	T	T	T	T	T	T	T	T	T	T	T	T	T	T	T	T	T	T	N	T	T	T	T	T	T	T	T	T	T	T	T	T	T	T	T	T	T	T	T	T	T	T
S1_1235343869	T/G	3	24184412	+	G	G	T	T	T	T	T	T	T	T	T	T	T	T	T	T	T	T	T	T	T	T	T	T	T	T	T	T	T	T	T	T	T	T	T	T	T	T	T	T	T	T	T	T	T
S1_1235389489	C/T	3	24230032	+	C	C	T	C	T	C	N	C	C	N	C	T	C	C	C	Y	C	N	C	C	C	N	T	C	N	C	C	C	C	C	C	T	N	T	C	C	C	C	T	C	C	T	C	C	C
S1_1235390442	A/G	3	24230985	+	A	A	G	A	G	A	A	A	A	N	N	G	A	A	A	R	A	G	A	A	N	A	G	A	A	A	A	A	A	A	A	N	G	G	N	A	A	A	N	A	A	N	A	A	A
S1_1235394489	C/T	3	24235032	+	C	C	C	C	Y	C	C	C	C	C	C	T	C	C	C	Y	C	T	C	C	C	C	T	C	C	C	C	C	C	C	Y	T	T	T	C	C	C	C	T	C	C	T	C	C	C
S1_1235396596	G/A	3	24237139	+	G	G	G	G	A	G	G	G	G	G	G	A	G	G	G	R	G	A	G	G	G	G	A	G	G	G	G	G	G	G	G	A	A	A	G	G	G	G	A	G	G	A	G	G	G
S1_1235430750	A/C	3	24271293	+	A	A	A	C	C	A	A	A	A	A	C	A	A	A	A	C	C	A	A	A	A	C	A	A	A	A	C	A	A	A	A	C	C	A	A	C	C	A	A	A	C	A	C	C	A
S1_1235430793	T/C	3	24271336	+	T	T	T	C	C	C	T	T	T	T	C	T	C	T	T	C	C	T	T	T	C	C	T	C	C	C	C	C	C	T	T	C	C	T	T	C	C	T	T	T	C	T	C	C	T
S1_1235550638	G/C	3	24391181	+	C	C	G	G	G	G	N	G	G	G	G	G	G	C	G	G	N	G	G	N	G	G	G	G	G	G	G	G	G	C	C	G	N	C	G	G	G	G	G	G	N	G	G	G	G
S1_1235559897	G/A	3	24400440	+	A	A	G	G	G	G	G	G	G	G	G	G	G	G	G	G	G	N	G	G	G	G	G	G	G	G	G	G	G	G	G	G	N	A	G	G	G	G	G	N	G	A	G	G	G
S1_1235559984	C/T	3	24400527	+	T	T	C	C	C	C	C	C	C	C	C	C	C	C	C	C	C	T	C	C	C	C	C	C	C	C	C	C	C	C	C	C	N	T	C	C	C	C	C	N	C	T	C	C	C
S1_1235860602	C/G	3	24701145	+	C	C	C	C	C	C	C	C	C	C	C	C	C	C	C	C	C	C	C	G	C	C	C	C	C	C	C	C	C	C	C	C	C	C	C	C	C	C	C	C	C	C	C	C	C
S1_1235867727	G/A	3	24708270	+	N	G	G	G	G	G	G	G	G	G	G	G	G	G	G	G	G	G	G	A	G	G	G	N	N	G	G	G	G	G	G	G	G	G	G	G	N	G	G	G	G	N	G	G	G
S1_1235867728	C/T	3	24708271	+	N	C	C	C	C	C	C	C	C	C	C	C	C	C	C	C	C	C	C	T	C	C	C	N	N	C	C	C	C	C	C	C	C	C	C	C	N	C	C	C	C	N	C	C	C
S1_1235867862	T/G	3	24708405	+	T	T	T	N	T	T	T	T	T	T	T	T	T	T	T	T	T	T	T	G	T	T	T	N	T	T	T	T	T	T	T	T	T	T	T	T	T	T	T	T	T	G	T	T	T
S1_1235867935	T/C	3	24708478	+	T	T	T	T	T	T	T	T	T	T	T	T	T	T	T	T	T	T	T	C	T	T	T	N	N	T	T	T	T	T	T	T	N	T	T	T	T	T	T	T	T	N	T	T	T
S1_1235913147	C/G	3	24753690	+	C	C	C	N	C	C	C	C	C	C	C	C	C	C	C	C	C	C	C	G	C	C	C	C	N	C	C	C	C	C	C	C	N	C	C	C	C	C	C	C	C	N	C	C	C
S1_1235920495	A/G	3	24761038	+	A	A	A	A	A	A	A	A	A	A	A	A	R	A	A	A	A	A	A	G	A	A	A	A	A	A	A	A	A	A	A	A	N	A	A	A	A	A	A	A	A	G	A	A	A
S1_1235942141	A/T	3	24782684	+	A	A	A	A	A	A	A	A	A	A	A	A	A	A	A	A	A	A	A	A	A	A	A	A	A	A	A	A	A	A	A	A	N	A	A	A	A	A	A	A	A	T	A	A	A
S1_1235965605	T/G	3	24806148	+	T	T	T	T	T	T	T	T	T	T	T	T	T	T	T	T	T	T	T	T	T	T	T	T	T	T	T	T	T	T	T	T	T	T	T	T	T	T	T	T	T	G	T	T	T
S1_1236093974	A/G	3	24934517	+	A	A	A	A	G	G	A	A	A	N	A	A	G	G	A	G	G	G	G	A	G	A	A	A	A	G	G	N	G	G	G	G	N	A	A	A	A	A	A	A	A	A	G	G	G
S1_1236208559	T/C	3	25049102	+	T	T	T	C	C	C	T	N	T	C	T	T	C	C	N	C	C	C	C	C	C	C	T	C	C	C	C	C	C	C	C	C	C	T	C	C	C	T	T	T	C	T	C	C	C
S1_1236210923	A/T	3	25051466	+	A	A	A	T	T	T	A	A	A	T	A	A	T	T	A	T	T	T	T	T	T	T	A	T	T	T	T	T	T	T	T	T	T	A	T	T	T	A	A	A	T	A	T	T	T
S1_1236322862	A/T	3	25163405	+	A	A	A	A	T	T	A	A	A	A	N	A	T	T	A	A	T	N	W	T	T	A	A	T	T	T	T	T	T	T	T	A	N	A	A	A	A	A	A	A	A	A	T	T	T
S1_1237575315	C/G	3	26415858	+	C	C	C	C	C	G	C	C	C	C	C	C	G	C	G	C	G	G	C	G	G	C	C	N	G	G	G	G	S	C	C	C	C	C	C	C	C	C	C	C	C	C	G	G	G
S1_1237771458	T/C	3	26612001	+	T	T	T	T	T	T	T	T	T	T	T	T	T	T	T	T	T	T	T	T	T	T	T	T	T	T	T	T	T	T	T	T	T	C	T	T	C	T	T	T	T	T	T	T	T
S1_1237922430	A/C	3	26762973	+	M	A	A	A	A	A	M	A	A	A	A	A	A	A	A	A	A	A	A	A	A	A	A	A	A	A	A	A	A	A	A	A	M	A	A	A	A	A	M	A	A	A	A	A	A
S1_1237924837	T/A	3	26765380	+	T	T	T	T	T	T	T	T	T	T	T	T	T	T	T	W	T	T	W	T	T	T	N	N	T	T	T	T	W	N	T	T	T	T	T	T	T	T	T	T	T	T	A	T	T
S1_1237966300	G/C	3	26806843	+	G	G	G	G	G	C	G	G	G	G	G	G	C	G	N	G	G	G	G	C	C	G	G	C	C	G	C	C	C	G	G	G	G	G	G	G	G	G	G	G	G	G	C	C	G
S1_1237977157	G/A	3	26817700	+	G	G	G	G	A	A	N	G	N	G	A	A	A	N	G	G	G	N	G	N	N	N	G	N	A	A	A	A	A	A	A	G	G	G	G	G	A	G	G	G	G	A	A	A	G
S1_1238998071	A/G	3	27838614	+	A	A	A	A	G	A	A	A	A	A	G	A	G	G	A	A	G	G	A	A	G	A	A	G	G	G	G	G	G	G	G	A	N	A	A	A	A	A	A	A	N	A	G	G	A
S1_1239005824	C/T	3	27846367	+	C	C	T	C	T	T	T	T	T	T	T	T	T	T	T	C	T	T	C	T	T	C	C	T	T	T	T	T	T	T	T	C	N	C	C	C	C	T	T	T	C	C	T	T	T
S1_1239045081	G/C	3	27885624	+	C	C	G	C	G	G	G	G	G	G	C	G	G	G	G	C	G	G	C	G	G	C	G	G	G	G	G	G	G	G	G	C	C	C	C	C	C	G	G	G	C	C	G	G	G
S1_1239052317	G/T	3	27892860	+	G	G	N	G	G	G	G	G	G	G	G	G	T	G	N	G	T	T	N	N	T	N	T	N	T	T	G	T	G	G	G	G	N	G	N	G	G	G	G	G	G	N	N	G	T
S1_1239056057	A/C	3	27896600	+	M	A	A	A	A	A	M	A	A	A	A	M	A	A	A	M	A	A	A	A	A	A	A	A	A	A	A	A	A	M	A	A	M	A	A	A	A	A	A	A	A	M	M	A	A
S1_1239057494	G/C	3	27898037	+	G	G	G	G	G	G	G	G	G	G	G	G	G	G	G	G	C	G	G	G	G	G	G	G	G	G	G	G	G	G	G	G	G	G	G	G	G	G	G	G	G	G	G	G	G
S1_1239062735	A/C	3	27903278	+	A	A	A	A	A	A	M	A	A	A	A	A	A	A	A	A	A	A	A	A	M	A	A	A	A	A	A	A	A	A	A	A	M	M	A	A	A	A	A	A	A	A	A	A	A
S1_1239062753	C/G	3	27903296	+	C	C	C	C	C	C	C	C	C	C	C	C	C	C	C	C	C	G	C	C	C	C	C	G	G	G	G	G	G	C	C	C	C	C	C	C	C	C	C	C	C	C	G	G	G
S1_1239062761	A/C	3	27903304	+	A	M	A	A	A	A	A	A	A	A	A	A	M	A	A	A	A	A	A	A	A	M	A	A	A	A	M	A	A	A	A	A	A	A	A	A	A	A	A	A	A	A	A	M	A
S1_1239067737	T/C	3	27908280	+	T	T	T	T	T	T	T	T	T	T	T	T	T	T	T	T	C	T	T	T	T	T	T	T	T	T	T	T	T	T	T	T	T	T	T	T	T	T	T	T	T	T	T	T	T
S1_1239067774	A/C	3	27908317	+	A	A	M	A	A	A	A	A	A	M	A	A	A	A	A	A	A	M	A	M	A	A	A	A	M	A	A	A	A	A	A	A	A	A	A	M	A	A	A	A	A	A	A	A	M
S1_1239345377	T/A	3	28185920	+	T	N	N	A	T	T	T	T	T	T	T	T	T	T	T	A	T	T	W	N	T	A	A	T	T	T	N	T	T	T	T	A	N	A	A	N	A	T	T	T	A	T	N	T	N
S1_1240525829	A/C	3	29366372	+	A	A	A	A	A	A	A	A	A	A	A	A	N	A	A	A	A	A	A	A	A	A	A	A	A	A	A	A	A	A	A	M	A	A	A	A	A	N	A	A	A	A	A	M	A
S1_1241408005	G/A	3	30248548	+	G	G	G	R	G	G	G	G	G	G	G	G	N	R	G	G	G	G	N	G	G	N	G	G	G	G	G	G	G	R	G	R	N	G	G	G	G	G	G	G	R	G	G	G	G
S1_1242062697	A/G	3	30903240	+	A	A	A	A	A	A	A	A	A	A	A	A	A	A	A	A	A	A	A	A	A	A	A	A	A	A	A	A	A	A	A	A	N	A	A	A	A	A	A	A	A	A	A	A	A
S1_1242230654	T/G	3	31071197	+	T	T	T	N	T	T	T	T	T	T	T	N	T	T	T	N	T	T	T	N	T	T	T	T	T	T	T	T	T	T	T	T	N	T	T	T	T	T	T	T	N	T	T	T	T
S1_1242301470	A/G	3	31142013	+	G	G	G	G	A	A	G	A	A	A	G	A	A	A	G	N	A	N	A	A	N	G	G	N	A	A	A	A	A	A	A	A	N	A	A	G	G	G	G	G	G	A	A	A	A
S1_1244030834	C/T	3	32871377	+	C	C	C	N	T	T	C	N	C	C	C	T	C	T	C	C	C	N	C	N	N	C	C	N	N	N	C	T	C	T	T	C	N	C	C	C	C	C	C	C	C	N	C	C	T
S1_1244749233	C/A	3	33589776	+	C	C	C	C	C	C	A	A	A	C	A	C	C	C	C	C	C	C	A	C	C	C	C	C	C	C	C	C	C	C	C	C	C	A	C	C	C	C	C	C	C	C	C	C	C
S1_1245260388	G/A	3	34100931	+	G	G	N	N	G	G	G	G	G	N	G	G	R	G	G	G	N	N	G	N	N	G	G	N	G	R	G	N	A	G	G	G	N	G	R	G	G	G	A	G	R	G	R	G	G
S1_1246468509	A/C	3	35309052	+	N	A	A	A	A	A	N	A	A	A	A	A	A	A	M	N	M	A	A	A	N	N	A	A	A	A	A	A	A	A	M	A	N	N	A	A	A	M	A	A	A	A	A	A	M
S1_1247260726	C/G	3	36101269	+	C	C	C	C	C	G	C	C	G	C	G	C	G	G	G	G	G	C	C	G	G	C	C	N	G	G	G	G	G	G	S	C	C	C	C	C	C	C	C	C	C	G	G	G	G
S1_1247430807	G/A	3	36271350	+	A	A	A	G	A	A	A	G	G	A	N	G	G	A	R	A	A	A	A	A	A	G	A	G	G	G	G	A	G	A	A	A	N	A	G	G	G	A	A	A	G	A	G	G	A
S1_1247530995	T/G	3	36371538	+	T	T	T	T	T	T	T	T	T	T	T	T	T	K	T	K	T	T	T	T	T	T	T	T	T	T	T	T	T	T	T	T	T	T	K	T	T	T	T	K	T	T	T	T	K
S1_1247531004	T/G	3	36371547	+	T	T	T	T	K	K	T	T	T	T	T	K	K	T	T	T	K	T	K	T	T	T	T	G	K	T	T	K	T	T	T	T	T	K	T	T	T	T	T	T	T	T	G	T	T
S1_1247766177	C/T	3	36606720	+	T	N	C	T	C	C	C	T	C	C	N	T	C	C	C	T	T	N	C	C	C	N	C	N	N	C	T	C	T	C	C	C	N	C	C	C	C	C	C	C	C	N	T	T	N
S1_1247770939	G/A	3	36611482	+	A	A	G	A	G	A	G	A	G	G	A	A	A	A	A	A	A	A	G	A	A	A	G	A	A	A	A	A	A	A	R	G	G	G	G	G	G	G	G	G	G	G	A	A	A
S1_1248033619	T/C	3	36874162	+	N	T	N	T	T	C	T	N	N	T	T	T	C	C	C	C	C	T	T	C	C	T	T	C	C	C	N	N	C	C	C	T	T	T	T	T	T	T	T	T	T	C	C	C	N
S1_1248033721	C/T	3	36874264	+	C	C	C	C	C	C	C	C	C	C	C	C	T	C	T	C	C	C	N	T	T	C	C	C	C	T	C	T	C	C	C	C	C	C	C	C	C	C	C	C	N	C	T	T	C
S1_1248287601	G/C	3	37128144	+	G	G	C	G	G	G	C	C	G	G	G	C	G	G	G	S	G	G	G	G	G	G	G	G	G	G	G	G	G	G	G	G	N	G	G	G	G	C	G	C	G	G	G	G	G
S1_1248287602	C/A	3	37128145	+	C	C	A	C	C	C	A	A	C	C	C	A	C	C	C	M	C	C	C	C	C	C	C	C	C	C	C	C	C	C	C	C	N	C	C	C	C	A	C	A	C	C	C	C	C
S1_1248287607	A/G	3	37128150	+	A	A	G	A	A	A	G	G	A	A	A	G	A	A	A	R	A	A	A	A	A	A	A	A	A	A	A	A	A	A	A	A	N	A	A	A	A	G	A	G	A	A	A	A	A
S1_1248623811	C/T	3	37464354	+	T	T	C	T	C	C	C	C	C	C	C	C	C	C	C	C	C	C	T	C	C	T	C	C	C	C	C	C	C	C	C	C	N	C	T	T	C	C	C	C	C	T	C	C	C
S1_1248670016	A/G	3	37510559	+	A	A	N	A	N	A	A	A	A	A	A	A	A	G	G	A	G	N	A	A	A	A	N	A	A	A	A	A	G	G	G	A	N	A	A	A	N	A	A	A	A	N	A	A	A
S1_1248783599	T/G	3	37624142	+	K	T	T	T	T	K	T	T	T	K	T	T	T	T	T	T	T	T	T	T	T	T	T	T	T	T	T	T	T	T	K	T	T	K	K	T	T	T	T	T	T	T	K	T	T
S1_1249086746	C/T	3	37927289	+	C	C	C	C	T	T	C	C	C	C	T	C	T	T	T	C	T	T	C	T	T	C	C	T	T	T	T	T	T	T	T	C	N	C	C	C	C	C	C	C	C	C	T	T	T
S1_1249087345	C/G	3	37927888	+	C	C	C	C	G	G	C	C	C	C	G	C	G	G	G	C	G	G	C	G	G	C	C	G	G	G	G	G	G	G	G	C	N	C	C	C	C	C	C	C	C	N	G	G	G
S1_1249087485	G/A	3	37928028	+	G	G	G	G	A	A	G	G	G	G	A	G	A	A	A	G	A	A	G	A	A	G	G	A	A	A	A	A	A	A	A	G	N	G	G	G	G	G	G	G	N	G	A	A	A
S1_1249103020	A/C	3	37943563	+	A	A	A	A	C	C	A	A	A	A	C	A	C	C	C	A	C	C	A	C	C	A	A	N	C	C	C	C	C	C	C	A	N	A	A	A	A	A	A	A	A	A	C	C	C
S1_1249164377	A/C	3	38004920	+	A	M	A	M	M	A	A	A	M	A	A	M	A	M	A	A	A	A	A	A	A	A	A	A	A	A	A	A	A	A	A	A	A	A	A	A	A	A	A	A	A	M	A	M	A
S1_1249403563	A/C	3	38244106	+	A	A	A	A	A	A	C	C	A	C	A	A	A	A	A	A	A	A	A	A	A	A	A	A	A	A	A	A	A	A	A	A	A	C	C	A	A	C	C	C	C	A	A	A	A
S1_1249403636	G/A	3	38244179	+	G	G	G	G	G	G	A	A	G	A	G	G	G	G	G	G	G	G	G	G	G	G	G	G	G	G	G	G	G	G	G	G	G	A	A	G	G	A	A	A	A	G	G	G	G
S1_1249444769	G/A	3	38285312	+	G	G	G	G	G	G	A	A	G	N	N	G	G	G	G	G	G	G	G	G	G	G	G	N	G	G	N	G	G	G	G	G	N	A	A	G	G	A	A	A	A	N	G	G	N
S1_1250493477	A/C	3	39334020	+	A	A	A	N	M	A	M	A	A	A	A	A	A	N	A	M	A	A	N	M	A	A	M	A	A	A	A	A	A	A	A	A	A	A	A	M	A	M	A	M	A	A	A	A	A
S1_1250523132	A/T	3	39363675	+	A	A	A	T	T	T	A	A	A	A	A	T	T	T	T	A	T	T	A	T	N	T	A	T	T	T	T	T	T	T	T	A	N	A	T	T	T	A	A	A	T	A	T	T	T
S1_1251127899	A/C	3	39968442	+	A	A	A	A	A	A	N	C	A	A	A	A	A	A	A	N	N	N	A	N	A	N	C	N	A	A	A	A	A	A	N	A	A	A	A	A	A	N	N	A	A	A	A	A	A
S1_1251170375	T/G	3	40010918	+	K	T	T	T	T	T	T	T	T	G	N	T	T	T	N	T	T	T	T	N	T	T	T	T	T	T	T	K	T	T	T	N	N	T	K	T	T	T	K	T	G	T	T	T	T
S1_1251170386	T/G	3	40010929	+	K	T	T	T	T	T	T	T	T	T	N	T	T	T	N	T	T	T	T	N	T	T	K	T	T	T	K	T	K	T	T	N	N	T	T	T	T	T	T	T	T	T	T	T	T
S1_1251185789	T/C	3	40026332	+	C	C	C	T	T	C	T	T	T	T	T	C	C	C	C	T	T	T	C	C	C	T	T	T	T	T	C	C	C	C	Y	T	N	T	T	T	C	T	C	C	T	T	C	C	C
S1_1251256161	C/A	3	40096704	+	C	M	C	C	C	M	M	M	C	C	C	C	C	C	C	C	C	C	C	C	C	C	C	C	C	C	C	C	C	C	C	C	C	C	C	C	C	C	M	C	C	C	C	C	C
S1_1251256167	C/A	3	40096710	+	C	M	C	C	C	M	M	M	C	C	C	C	C	C	C	C	C	C	C	C	C	C	C	C	C	C	C	C	C	C	C	C	C	C	C	C	C	C	M	C	C	C	C	C	C
S1_1251256173	C/A	3	40096716	+	N	M	C	C	C	M	M	M	C	C	C	C	C	C	C	C	C	N	C	C	C	C	C	C	C	C	C	C	C	C	C	C	C	C	C	C	C	N	M	C	C	C	N	C	C
S1_1251290329	G/T	3	40130872	+	G	K	G	N	N	G	G	G	G	G	G	G	G	N	G	G	G	G	K	G	G	T	G	N	G	G	G	N	T	K	G	N	N	G	G	G	G	G	G	N	G	G	G	G	N
S1_1251290331	G/T	3	40130874	+	G	K	G	N	N	G	K	G	G	G	G	G	G	N	G	G	G	G	G	G	G	G	G	N	G	G	G	N	G	G	G	N	N	G	G	G	G	G	G	N	G	G	G	G	N
S1_1251348508	A/C	3	40189051	+	A	A	N	A	A	A	A	A	M	N	N	A	M	A	A	M	N	N	A	A	A	N	A	N	A	A	A	A	A	A	A	A	N	A	M	A	N	N	A	N	N	A	A	A	A
S1_1251498836	A/C	3	40339379	+	N	A	A	A	A	A	A	M	A	A	A	A	A	A	A	A	M	M	M	M	A	A	A	M	A	A	M	A	A	A	A	A	N	A	A	A	M	A	M	A	N	A	A	M	A
S1_1251560363	A/G	3	40400906	+	A	A	A	A	A	A	A	A	A	A	A	A	A	A	A	A	A	A	G	A	A	A	A	A	A	A	A	A	A	A	A	A	A	A	A	A	A	A	A	A	G	A	A	A	A
S1_1251607411	G/T	3	40447954	+	T	T	T	G	G	T	T	G	G	G	G	G	T	T	T	K	T	T	T	T	T	G	T	T	T	T	T	G	G	T	T	G	G	G	G	G	G	T	T	G	T	G	T	T	T
S1_1251612091	T/A	3	40452634	+	T	T	T	T	A	T	T	A	T	A	A	T	T	T	T	W	T	T	T	T	T	T	T	T	T	T	T	T	T	T	W	A	A	T	A	T	T	T	T	A	T	A	T	T	T
S1_1251612740	A/C	3	40453283	+	N	A	A	A	C	A	A	C	A	C	C	A	A	A	A	M	A	A	A	A	A	A	A	A	A	A	A	A	A	A	A	N	C	A	C	A	A	A	A	C	A	C	A	A	A
S1_1251703837	G/A	3	40544380	+	G	G	G	G	G	G	G	G	G	G	G	G	G	A	G	R	A	G	G	G	G	G	G	A	A	G	A	G	G	A	A	G	N	G	A	G	G	A	G	G	G	G	A	A	G
S1_1251722784	C/T	3	40563327	+	N	C	C	C	T	C	C	C	C	C	C	C	C	C	C	Y	C	T	C	C	C	C	C	C	C	C	C	C	C	C	C	T	T	C	T	C	C	C	C	C	C	C	C	C	C
S1_1251728394	A/G	3	40568937	+	A	A	A	A	A	G	A	A	A	A	A	A	G	G	A	R	G	A	A	G	G	A	A	A	A	G	A	A	A	G	R	A	A	A	A	A	A	A	A	A	A	A	A	A	G
S1_1251729359	T/C	3	40569902	+	T	T	T	T	C	Y	T	T	T	T	T	T	T	T	T	Y	T	C	T	T	T	T	T	T	T	T	T	T	T	T	T	C	C	T	C	T	T	T	T	T	T	T	T	T	T
S1_1251744724	C/G	3	40585267	+	C	C	C	C	C	C	C	C	C	N	C	C	C	C	N	C	C	G	C	N	C	C	C	N	C	C	C	C	C	C	C	C	C	C	G	C	C	C	C	C	N	C	C	C	N
S1_1251747436	A/G	3	40587979	+	A	A	A	A	A	A	A	A	A	A	A	A	A	A	A	A	A	G	A	A	A	A	A	A	A	A	A	A	A	A	A	A	N	A	G	A	A	A	A	A	A	A	A	A	A
S1_1251757524	C/T	3	40598067	+	C	C	C	T	C	C	C	C	C	C	C	C	C	C	C	C	C	C	C	C	C	T	C	T	T	C	C	C	C	C	C	C	N	T	C	T	C	C	C	C	C	C	C	C	C
S1_1251757551	G/C	3	40598094	+	C	C	G	C	G	G	G	G	G	G	G	G	G	G	C	G	G	G	G	G	G	C	G	C	C	G	G	G	G	G	G	G	N	C	G	C	G	G	G	G	G	G	G	G	G
S1_1251848022	A/G	3	40688565	+	A	A	A	A	A	A	A	A	A	A	A	A	G	G	A	R	G	A	R	A	G	A	A	A	A	G	A	A	A	G	G	A	N	A	A	A	A	A	A	A	A	A	A	A	G
S1_1253138887	T/C	3	41979430	+	T	T	T	T	T	T	C	T	C	C	C	T	C	T	C	T	C	C	T	C	C	T	T	C	C	C	C	C	C	T	T	T	N	T	T	T	T	T	T	T	C	T	C	C	C
S1_1253138980	G/T	3	41979523	+	N	G	G	G	G	G	T	G	T	N	T	G	T	G	T	G	T	T	K	T	T	G	G	T	T	T	T	T	T	G	G	G	N	G	G	G	G	G	G	G	T	G	T	T	T
S1_1253145662	A/T	3	41986205	+	A	A	A	A	A	A	T	A	T	T	T	A	A	A	T	A	A	A	A	A	A	A	A	T	T	T	T	T	A	A	A	A	N	A	A	A	A	A	A	A	T	A	T	T	T
S1_1253145702	A/G	3	41986245	+	A	A	A	A	A	A	G	A	G	G	G	A	A	A	G	A	A	A	A	A	A	A	A	G	G	G	G	G	A	A	A	A	A	A	A	A	A	A	A	A	G	A	G	G	G
S1_1253236329	A/C	3	42076872	+	A	A	A	A	A	A	A	N	N	A	A	N	A	A	C	A	A	A	A	N	A	N	A	N	C	C	C	C	A	A	A	A	A	A	A	A	A	A	A	A	A	A	C	C	C
S1_1253254247	T/C	3	42094790	+	C	C	C	T	C	C	T	C	C	T	C	T	T	C	C	T	C	C	T	C	T	T	T	C	C	C	C	C	C	C	C	T	T	C	T	T	T	T	C	T	T	C	C	C	C
S1_1253255078	C/A	3	42095621	+	A	A	A	C	A	A	C	A	A	C	A	C	C	A	A	C	A	A	C	A	C	C	C	A	A	A	A	A	A	A	A	C	C	A	C	C	C	C	A	C	C	A	A	A	A
S1_1253258869	C/T	3	42099412	+	T	T	T	C	T	T	C	T	T	C	T	T	C	T	T	C	T	T	C	T	C	C	C	T	T	T	T	T	T	T	T	C	C	T	C	C	T	C	T	C	C	T	T	T	T
S1_1253284059	G/A	3	42124602	+	G	G	G	G	G	G	G	G	G	G	G	G	G	G	G	G	G	G	G	G	G	G	G	G	G	A	A	G	G	G	G	G	G	G	G	G	A	A	G	A	A	A	A	A	G
S1_1253294809	A/T	3	42135352	+	A	W	A	A	A	A	A	A	W	A	A	A	A	A	A	A	A	A	A	A	A	A	A	A	A	W	W	A	A	A	A	A	N	A	A	A	A	W	A	A	A	A	W	W	A
S1_1253294812	A/T	3	42135355	+	W	A	A	A	A	A	A	A	A	A	W	A	W	W	A	A	A	A	A	A	A	A	W	A	A	W	A	A	W	A	A	A	N	W	A	A	A	W	A	A	A	A	W	A	W
S1_1253294813	C/T	3	42135356	+	C	C	C	C	Y	Y	C	Y	Y	C	C	C	Y	C	C	C	C	C	C	C	C	C	C	C	C	C	Y	C	C	C	C	C	N	C	Y	C	C	Y	C	Y	C	C	Y	C	C
S1_1253294816	T/C	3	42135359	+	T	T	T	T	T	T	C	T	T	C	T	T	T	T	T	C	T	T	T	T	T	T	C	T	T	T	T	T	Y	T	T	C	N	T	T	T	T	T	T	T	C	T	T	T	T
S1_1253294819	T/C	3	42135362	+	T	T	T	T	T	T	C	T	T	C	T	T	T	T	T	C	T	T	T	T	T	T	C	T	T	T	T	T	C	T	T	C	N	T	T	T	T	T	T	T	C	T	T	T	T
S1_1253955879	T/C	3	42796422	+	T	T	T	T	T	T	C	C	C	T	C	T	T	T	T	C	T	T	T	T	T	T	T	T	T	T	T	T	T	T	T	C	C	C	T	T	T	T	T	T	T	T	T	T	T
S1_1255587024	T/A	3	44427567	+	T	T	T	T	A	A	T	T	T	T	T	T	A	A	A	T	A	A	T	A	A	T	T	A	A	A	A	A	A	A	A	T	N	T	T	T	T	T	T	T	T	T	A	A	T
S1_1256290906	G/A	3	45131449	+	A	A	G	A	G	G	A	G	G	A	A	G	G	G	A	G	G	G	R	G	G	A	A	G	G	G	G	G	G	G	G	G	G	A	G	G	G	N	A	A	A	G	G	G	G
S1_1256290918	C/T	3	45131461	+	C	C	C	C	T	T	C	T	C	C	C	T	T	T	C	T	T	T	Y	T	T	C	C	T	T	T	T	T	T	T	T	T	T	C	C	C	T	N	C	C	C	C	T	T	T
S1_1256322707	A/G	3	45163250	+	A	A	A	A	G	A	A	G	G	A	A	G	A	G	A	A	A	A	A	A	A	A	A	A	A	A	A	A	A	G	G	A	A	A	G	G	G	A	A	A	A	G	A	A	A
S1_1256332425	A/G	3	45172968	+	A	A	N	A	G	A	A	G	G	A	A	G	A	G	A	A	A	N	A	A	A	N	A	A	A	A	A	A	A	G	G	A	N	A	G	G	G	A	A	A	A	N	A	A	A
S1_1256381459	T/C	3	45222002	+	T	N	T	T	T	C	T	T	T	T	N	T	T	T	T	T	T	N	T	T	T	T	C	N	C	T	T	N	T	T	T	T	N	T	T	T	T	T	T	T	N	T	T	N	N
S1_1256488256	A/G	3	45328799	+	A	A	N	A	G	A	A	A	A	A	N	A	N	G	A	R	G	N	R	A	G	A	A	G	G	N	A	A	G	G	G	A	N	A	A	N	A	A	N	A	N	A	A	A	R
S1_1256616326	A/T	3	45456869	+	W	A	A	A	A	A	W	A	A	A	W	A	N	A	A	A	A	A	W	W	N	A	A	A	A	A	A	A	A	A	A	A	A	A	A	A	A	A	A	A	A	A	A	A	A
S1_1256937812	C/A	3	45778355	+	C	C	C	C	C	C	C	C	C	C	C	C	C	C	C	C	C	C	C	A	C	C	C	C	C	C	C	C	C	C	C	C	C	C	C	C	C	C	C	C	C	C	C	C	C
S1_1259148950	G/A	3	47989493	+	G	G	G	G	G	A	A	G	G	G	G	G	A	G	G	G	G	G	G	G	A	G	G	G	A	G	G	G	G	G	G	G	N	G	G	G	G	G	G	G	G	N	N	G	G
S1_1259743573	G/A	3	48584116	+	R	A	G	G	A	G	G	G	G	G	G	A	G	G	A	A	G	A	G	G	G	G	A	N	G	G	G	G	G	G	G	A	A	G	G	G	G	A	A	A	G	N	G	G	G
S1_1259767278	T/G	3	48607821	+	T	K	N	T	T	T	N	T	T	T	T	T	T	T	T	T	T	N	T	T	T	T	T	N	T	T	T	T	K	T	T	T	N	T	K	T	T	T	T	T	T	T	T	T	T
S1_1259767292	T/G	3	48607835	+	K	T	N	T	T	T	N	T	T	T	T	T	T	K	T	T	T	N	T	T	T	T	T	N	T	T	T	T	T	K	T	T	N	T	T	T	K	T	T	T	T	T	T	T	T
S1_1263120793	G/A	3	51961336	+	G	G	G	A	G	G	G	G	G	G	G	G	G	G	G	G	G	G	G	G	G	A	G	G	G	G	G	G	G	G	G	G	G	A	G	A	G	G	G	G	A	G	G	G	G
S1_1263126629	C/A	3	51967172	+	C	C	C	A	C	C	C	C	C	C	C	C	C	C	C	C	C	C	C	C	C	A	C	C	C	C	C	C	C	C	C	C	C	A	C	A	C	C	C	C	A	C	C	C	C
S1_1263247149	C/G	3	52087692	+	C	C	C	C	C	C	C	C	C	C	C	C	C	C	C	C	C	C	C	C	C	C	C	C	C	C	C	C	C	C	C	C	C	C	C	C	C	C	C	C	C	C	C	C	C
S1_1263457333	G/A	3	52297876	+	G	G	A	G	G	G	A	A	G	A	A	G	G	G	G	G	G	A	A	G	G	G	G	G	G	G	A	A	A	G	G	G	G	G	G	G	A	A	G	A	G	G	A	A	A
S1_1263457362	G/A	3	52297905	+	G	G	A	G	G	G	A	A	G	A	A	G	G	G	G	G	G	A	A	G	G	G	G	G	G	G	A	A	A	G	G	G	G	G	G	G	A	A	G	A	G	G	A	A	A
S1_1263463269	T/G	3	52303812	+	T	T	G	T	T	T	G	G	T	G	G	T	T	T	T	T	T	T	G	T	T	T	T	T	T	T	G	T	T	T	T	T	T	T	T	T	G	G	T	G	T	T	G	G	G
S1_1263500249	A/G	3	52340792	+	A	N	G	A	A	A	G	G	A	G	G	A	A	A	N	A	A	A	G	A	A	A	A	G	G	A	A	A	A	A	A	A	A	A	A	A	G	G	A	G	A	A	A	A	G
S1_1263500666	G/A	3	52341209	+	G	G	A	G	G	G	A	A	G	A	A	G	G	G	G	G	G	G	A	G	G	G	G	A	A	G	G	G	G	G	G	G	G	G	G	G	A	A	G	A	G	G	G	G	A
S1_1263522492	C/A	3	52363035	+	C	C	C	C	C	C	C	C	C	C	A	C	C	C	C	C	C	C	C	C	C	C	C	C	C	C	C	C	C	C	C	C	N	C	C	C	C	A	C	A	C	C	C	C	C
S1_1263573345	A/G	3	52413888	+	A	A	N	A	A	A	A	A	A	A	G	A	A	A	A	A	A	G	A	A	A	A	A	A	A	A	A	A	A	A	A	A	N	A	A	A	A	G	A	G	A	A	A	A	A
S1_1263600603	T/C	3	52441146	+	T	T	N	N	T	T	T	T	T	T	T	C	T	Y	T	T	T	T	T	T	T	C	T	T	T	T	T	T	T	T	T	T	N	C	C	C	T	T	T	T	C	T	N	T	N
S1_1263602072	G/C	3	52442615	+	G	G	G	C	G	G	G	G	G	G	G	C	G	G	G	G	G	N	G	G	G	C	G	G	G	G	G	G	G	G	G	G	G	C	C	C	G	G	G	G	C	G	G	G	S
S1_1263740634	G/A	3	52581177	+	G	G	A	G	G	G	G	G	A	G	G	A	G	G	G	G	G	G	G	G	G	G	A	G	G	G	G	G	G	G	G	G	N	G	G	G	G	G	A	G	G	G	G	G	G
S1_1263797121	A/G	3	52637664	+	A	A	A	G	A	A	G	A	A	A	A	G	G	A	A	A	G	G	G	A	N	G	A	A	A	A	G	G	G	A	A	A	N	G	G	G	A	A	A	A	G	A	G	G	G
S1_1263805510	C/T	3	52646053	+	C	C	T	C	T	C	C	C	T	C	C	C	C	C	C	T	C	C	C	C	C	C	C	C	C	C	C	C	C	C	C	T	T	C	C	C	C	T	C	T	C	C	C	C	C
S1_1263947059	T/G	3	52787602	+	T	T	T	T	T	T	T	T	T	T	T	T	K	T	T	T	T	T	T	T	N	T	K	G	N	T	K	K	T	T	T	T	N	T	T	T	T	T	T	T	K	K	K	T	T
S1_1263947080	C/T	3	52787623	+	C	C	C	C	C	C	C	C	C	C	T	C	C	C	C	C	C	C	C	C	N	C	C	C	N	C	C	C	T	C	C	C	N	C	C	Y	C	C	C	C	C	C	C	C	C
S1_1263947094	T/G	3	52787637	+	T	T	T	T	K	T	T	T	T	T	T	T	T	T	T	T	T	T	K	T	N	T	T	T	N	T	T	T	T	G	T	T	N	T	K	T	T	T	T	T	T	T	T	T	T
S1_1263947095	T/G	3	52787638	+	T	T	T	T	T	T	T	T	G	T	T	K	K	T	T	T	K	T	T	K	N	T	K	T	N	T	T	G	T	T	T	T	N	T	T	T	T	T	T	T	K	K	K	T	T
S1_1263947102	T/G	3	52787645	+	T	T	T	T	K	T	T	T	T	T	T	T	T	T	T	T	T	T	K	T	N	T	T	T	N	T	T	T	T	G	K	T	N	K	K	T	T	T	T	K	T	T	T	T	T
S1_1263947111	T/G	3	52787654	+	T	T	T	T	K	T	T	T	T	T	T	T	T	T	T	T	T	T	K	T	N	T	T	T	N	T	T	T	T	K	K	T	N	K	K	T	T	T	T	T	T	T	T	T	T
S1_1263947160	G/A	3	52787703	+	G	G	G	G	G	G	G	G	G	G	G	G	G	G	G	G	G	G	G	G	G	G	A	A	A	G	G	G	G	G	G	G	G	G	G	G	G	G	G	G	G	G	G	G	G
S1_1264002329	C/T	3	52842872	+	C	C	T	C	C	T	C	T	T	C	C	C	T	T	T	C	T	T	C	C	T	C	C	T	T	C	T	T	C	T	T	C	C	C	C	C	T	T	T	T	C	T	T	T	T
S1_1264003661	T/C	3	52844204	+	T	T	C	T	T	C	T	C	C	T	T	T	C	C	C	T	C	C	T	T	C	T	T	C	C	T	C	C	T	C	Y	T	N	T	T	T	C	C	C	C	T	C	C	C	N
S1_1264003707	C/A	3	52844250	+	C	C	C	C	C	C	M	C	C	C	C	C	C	C	M	C	C	C	C	C	C	C	C	C	C	C	C	C	C	C	C	C	N	C	C	C	C	C	C	C	C	C	C	C	N
S1_1264019542	C/A	3	52860085	+	C	C	A	C	C	A	C	A	C	C	A	C	A	A	C	A	A	A	C	A	A	C	C	A	A	A	A	A	A	A	M	A	A	C	C	C	A	A	A	A	A	A	A	A	A
S1_1264054318	A/G	3	52894861	+	A	A	A	A	A	A	A	A	G	A	A	A	A	A	A	A	A	A	A	A	A	A	G	G	G	A	G	A	A	A	A	A	A	G	A	A	A	A	A	A	A	A	G	G	G
S1_1264054322	T/C	3	52894865	+	T	T	T	T	T	T	T	T	C	T	T	T	T	T	T	T	T	T	T	T	T	T	C	C	C	T	C	T	T	T	T	T	T	C	T	T	T	T	T	T	T	T	C	C	C
S1_1264063087	G/A	3	52903630	+	N	G	G	G	G	G	N	G	G	N	A	G	G	G	N	G	G	G	G	G	N	G	A	G	G	G	G	N	G	G	G	G	N	G	G	G	G	G	G	G	N	G	G	G	G
S1_1264064363	T/C	3	52904906	+	T	T	T	T	T	T	T	T	T	T	C	T	T	T	T	T	T	T	T	T	T	T	C	T	T	T	T	T	T	T	T	T	T	T	T	T	T	T	T	T	T	T	T	T	T
S1_1264064379	C/T	3	52904922	+	C	C	C	C	C	C	C	C	C	C	T	C	C	C	C	C	C	C	C	C	C	C	T	C	C	C	C	C	C	C	C	C	C	C	C	C	C	C	C	C	C	C	C	C	C
S1_1264064493	T/A	3	52905036	+	T	T	T	T	T	T	T	T	T	T	A	T	T	T	T	T	T	T	T	T	T	T	A	T	T	T	T	T	T	T	T	T	N	T	T	T	T	T	T	T	T	T	T	T	T
S1_1264110481	C/A	3	52951024	+	C	C	C	C	C	C	C	C	C	C	C	C	M	M	M	C	C	C	C	C	C	C	C	C	N	C	C	M	C	C	M	M	N	C	M	C	C	C	C	C	C	C	M	C	M
S1_1264110497	C/A	3	52951040	+	C	C	C	C	C	C	M	M	M	C	C	C	C	C	C	C	C	C	C	C	C	C	M	C	N	C	C	M	C	C	C	M	N	C	C	C	C	C	M	C	C	C	C	C	C
S1_1264325439	G/T	3	53165982	+	G	G	G	G	G	G	G	G	G	G	G	G	T	G	T	G	T	T	G	T	T	G	G	N	G	G	G	G	T	G	G	G	G	G	G	G	G	G	G	G	G	N	T	T	T
S1_1264891389	A/G	3	53731932	+	N	A	A	G	A	A	N	G	A	A	A	G	G	A	A	G	A	A	A	A	G	G	A	A	A	G	N	N	G	N	A	G	N	N	A	R	G	A	A	A	G	A	G	G	G
S1_1265635208	C/A	3	54475751	+	C	C	C	M	M	C	C	C	C	N	C	C	C	N	C	C	N	N	C	C	C	C	M	N	C	C	C	N	M	N	C	C	N	C	C	C	C	C	C	C	C	C	C	C	C
S1_1265635209	T/G	3	54475752	+	T	T	T	K	K	T	T	T	T	N	T	T	T	N	T	T	N	N	T	T	T	T	K	N	T	T	T	N	K	N	T	T	N	T	T	T	T	T	T	T	T	T	T	T	T
S1_1265635210	C/A	3	54475753	+	C	C	C	M	M	C	C	C	C	N	C	C	C	N	C	C	N	N	C	C	C	C	M	N	C	C	C	N	M	N	C	C	N	C	C	C	C	C	C	C	C	C	C	C	C
S1_1265635211	A/T	3	54475754	+	A	A	A	W	W	A	A	A	A	N	A	A	A	N	A	A	N	N	A	A	A	A	W	N	A	A	A	N	W	N	A	A	N	A	A	A	A	A	A	A	A	A	A	A	A
S1_1265724244	T/G	3	54564787	+	T	T	G	T	K	G	T	T	T	T	G	T	T	G	T	T	G	G	T	G	T	T	T	G	G	G	G	G	G	G	G	T	N	N	T	T	T	G	T	G	T	T	G	G	K
S1_1265763794	A/G	3	54604337	+	A	A	A	A	A	G	A	A	A	A	G	A	G	G	A	A	G	G	A	G	G	A	A	A	A	G	G	G	G	G	R	A	A	A	A	A	A	G	A	G	G	A	G	G	A
S1_1265822603	G/A	3	54663146	+	G	G	G	G	G	G	G	G	A	G	G	G	G	G	G	G	G	G	G	G	G	G	G	G	G	G	G	G	G	G	G	G	N	G	G	G	G	G	G	G	G	A	G	G	G
S1_1265822674	T/C	3	54663217	+	T	T	T	T	T	T	T	T	C	T	T	T	T	T	T	T	T	T	T	T	T	T	T	T	T	T	T	T	T	T	T	T	T	T	T	T	T	T	T	T	T	C	T	T	T
S1_1265822726	C/A	3	54663269	+	C	C	C	C	C	A	C	C	C	C	C	C	A	C	C	C	C	C	C	C	A	C	C	C	C	C	C	C	C	C	C	C	N	C	C	C	C	C	C	C	C	C	C	C	C
S1_1266053474	G/C	3	54894017	+	G	G	G	G	G	G	G	G	G	G	G	G	G	G	G	G	G	G	G	C	G	G	G	G	G	C	C	C	C	G	G	G	G	G	G	G	G	G	G	G	G	G	C	C	G
S1_1266099212	G/C	3	54939755	+	N	C	N	G	G	C	G	C	G	G	C	C	C	C	C	G	C	C	C	C	C	N	C	G	G	G	C	G	C	C	C	G	N	N	G	G	N	C	C	C	C	G	C	C	C
S1_1266124062	T/A	3	54964605	+	T	T	T	T	T	T	T	T	T	N	T	A	T	T	T	T	T	T	T	T	T	T	T	T	T	T	T	T	T	T	T	T	T	T	T	T	T	T	T	T	W	T	T	T	T
S1_1266124110	T/G	3	54964653	+	T	T	T	T	T	T	T	T	T	T	T	T	T	T	K	T	G	T	T	T	T	T	T	N	T	T	T	T	T	T	T	T	N	T	T	T	T	T	T	T	T	N	T	T	T
S1_1266124146	C/T	3	54964689	+	Y	C	C	C	C	C	T	C	C	C	C	C	C	Y	C	C	C	C	C	C	C	C	C	N	C	C	C	C	C	C	Y	C	N	C	C	C	C	C	Y	C	C	N	C	C	C
S1_1266124150	A/T	3	54964693	+	W	A	A	A	A	A	A	A	A	A	A	A	A	A	W	A	T	A	A	A	A	A	A	N	A	W	A	A	A	A	A	A	N	A	A	A	A	A	W	A	A	N	A	A	A
S1_1266124160	A/C	3	54964703	+	A	A	A	M	A	A	A	A	A	A	A	M	A	M	A	A	A	A	A	A	A	M	M	N	A	A	A	A	A	A	A	A	N	A	A	A	A	A	A	M	A	N	A	A	A
S1_1266217831	T/G	3	55058374	+	T	K	T	T	T	T	T	T	K	T	T	T	T	T	T	T	T	T	T	T	K	T	T	K	T	T	K	T	K	T	T	K	N	T	T	T	K	T	T	T	T	T	K	K	T
S1_1266607870	T/G	3	55448413	+	T	T	T	T	T	T	T	T	T	T	G	T	T	T	T	T	T	T	T	T	T	T	T	T	T	T	T	T	T	T	T	T	T	G	T	T	G	T	T	T	T	T	T	T	T
S1_1266607927	T/C	3	55448470	+	T	T	T	T	T	T	T	T	T	T	C	T	T	T	T	T	T	T	T	T	T	T	T	T	T	T	T	T	T	T	T	T	N	C	T	T	C	T	T	T	T	T	T	T	T
S1_1266654595	A/G	3	55495138	+	G	G	A	G	A	A	G	A	A	A	A	A	A	A	A	G	A	A	G	A	A	G	A	A	A	G	A	G	G	A	A	G	G	A	G	G	A	A	A	A	G	G	A	A	G
S1_1266659055	T/A	3	55499598	+	T	T	T	T	T	T	T	T	T	T	A	T	T	T	T	T	T	T	T	T	T	T	T	T	T	T	T	T	T	T	T	T	T	A	T	T	A	T	T	T	T	T	T	T	T
S1_1266659056	T/A	3	55499599	+	T	T	T	T	T	T	T	T	T	T	A	T	T	T	T	T	T	T	T	T	T	T	T	T	T	T	T	T	T	T	T	W	T	A	T	T	A	T	T	T	T	T	T	T	T
S1_1266659057	T/A	3	55499600	+	T	T	T	T	T	T	T	T	T	T	A	T	T	T	T	T	T	T	T	T	T	T	T	T	T	T	T	T	T	T	T	W	T	A	T	T	A	T	T	T	T	T	T	T	T
S1_1266738227	C/T	3	55578770	+	C	C	C	C	C	C	C	C	C	C	T	C	C	C	C	C	C	C	C	C	C	C	C	C	C	C	C	C	C	C	C	C	C	T	C	C	T	C	C	C	C	C	C	C	C
S1_1266738231	T/A	3	55578774	+	T	T	T	T	T	T	A	T	A	T	A	A	T	T	T	A	T	T	T	T	T	T	T	T	T	T	T	A	T	T	T	A	A	A	T	T	A	T	T	T	T	T	T	T	A
S1_1266888439	G/T	3	55728982	+	G	G	G	G	G	G	G	G	G	G	T	G	G	G	G	G	G	G	G	G	G	G	G	G	G	G	G	G	G	G	G	G	G	T	G	G	T	G	G	G	G	G	G	G	G
S1_1266888520	C/T	3	55729063	+	C	N	C	C	C	C	N	C	C	C	T	C	C	C	C	C	C	N	C	C	C	C	C	C	N	C	C	C	C	C	C	C	C	T	C	C	T	C	C	C	C	C	C	C	C
S1_1266888844	G/A	3	55729387	+	G	G	G	G	G	G	N	G	G	N	A	G	G	G	G	G	G	G	G	G	G	G	G	N	G	G	G	G	G	G	G	N	N	A	G	G	A	G	G	N	G	G	G	G	G
S1_1266890004	C/A	3	55730547	+	C	C	C	C	C	C	C	C	C	C	A	C	C	C	C	C	C	C	C	C	C	C	C	C	C	C	C	C	C	C	C	C	C	A	C	C	A	C	C	C	C	C	C	C	C
S1_1267386243	G/A	3	56226786	+	G	G	G	A	G	G	A	A	A	G	N	A	N	G	N	G	G	N	A	N	G	A	G	G	G	G	G	G	G	G	G	G	G	G	A	A	A	G	G	G	A	N	G	G	G
S1_1267634403	T/G	3	56474946	+	G	G	N	T	T	T	T	T	T	T	G	T	T	T	N	T	T	T	G	N	N	T	G	N	N	T	T	T	T	T	T	T	N	T	T	T	T	G	G	N	T	N	T	T	T
S1_1268519664	C/G	3	57360207	+	C	C	C	C	C	C	C	C	C	C	C	G	C	C	C	C	C	C	C	C	C	C	C	C	C	C	C	C	C	C	C	C	C	C	C	G	C	C	C	C	C	C	C	C	C
S1_1268668154	A/C	3	57508697	+	A	A	A	A	A	A	A	A	A	A	A	M	M	A	A	A	A	A	A	A	A	A	M	A	M	A	A	A	A	M	A	M	A	A	A	A	A	A	M	A	A	A	A	A	A
S1_1269321584	T/A	3	58162127	+	T	T	T	T	W	T	W	T	T	W	T	W	T	W	T	T	T	T	T	W	T	T	T	T	T	W	W	W	W	W	W	T	T	T	T	T	W	T	T	T	T	T	W	W	W
S1_1269734061	T/C	3	58574604	+	T	T	T	T	C	T	T	T	T	C	T	T	T	C	T	C	C	T	T	T	T	T	T	T	T	C	C	C	C	C	C	C	C	T	T	T	T	T	T	T	T	T	C	C	C
S1_1269816076	C/A	3	58656619	+	C	C	C	C	A	A	C	C	C	A	A	A	A	A	C	A	A	C	C	A	A	C	C	C	C	A	A	A	C	A	A	C	C	C	C	C	C	C	A	C	C	C	A	A	A
S1_1269816236	A/C	3	58656779	+	A	A	A	A	A	A	A	A	A	A	A	A	A	A	A	A	A	A	A	A	A	A	A	A	A	A	M	M	A	A	A	M	A	A	A	A	A	A	A	A	A	A	M	M	A
S1_1271053216	A/T	3	59893759	+	A	A	A	A	W	A	A	A	A	A	A	A	A	W	A	W	W	W	A	T	W	A	A	T	W	W	A	W	A	W	W	A	N	A	A	A	A	A	A	A	A	A	W	W	W
S1_1271053228	T/A	3	59893771	+	T	T	T	T	W	T	T	T	T	T	T	T	T	W	T	W	W	W	T	A	W	T	T	A	W	W	T	W	T	W	W	T	N	T	T	T	T	T	T	T	T	T	W	W	W
S1_1271179084	T/C	3	60019627	+	T	T	T	T	T	T	T	T	T	T	T	T	T	T	T	T	T	T	T	T	T	T	T	T	T	T	T	T	T	T	T	T	T	T	T	T	T	T	C	T	T	C	T	T	T
S1_1271199794	C/T	3	60040337	+	C	C	C	C	C	C	C	C	C	C	N	C	C	C	C	C	C	C	C	C	C	C	C	C	N	C	C	C	C	C	C	C	N	C	C	C	C	C	T	C	C	T	C	C	C
S1_1271209504	G/A	3	60050047	+	G	N	N	N	G	G	G	G	G	G	N	G	G	G	G	G	G	N	G	G	N	G	G	N	N	G	G	G	G	G	G	G	N	G	G	G	G	G	A	N	G	A	G	G	N
S1_1271235813	T/C	3	60076356	+	T	T	T	T	T	T	T	T	T	T	T	T	T	T	T	T	T	T	T	T	T	T	T	T	T	T	T	T	T	T	T	T	T	T	T	T	T	T	C	T	T	Y	T	T	T
S1_1271514596	C/T	3	60355139	+	C	Y	C	C	Y	C	C	C	C	C	C	C	C	C	C	C	C	C	C	C	C	C	C	C	C	C	Y	C	C	C	C	C	N	C	C	C	C	C	C	C	C	Y	C	C	C
S1_1272406488	A/G	3	61247031	+	A	A	G	G	G	G	A	A	G	A	G	A	A	G	A	G	G	G	A	G	A	G	A	G	G	G	G	G	A	G	G	G	G	G	A	A	G	A	A	A	G	A	G	G	A
S1_1272770622	G/A	3	61611165	+	G	G	A	A	G	G	G	G	A	G	N	G	G	G	G	G	G	A	R	A	G	A	G	N	A	G	N	G	A	G	G	A	N	A	G	G	A	G	G	G	N	N	G	G	A
S1_1273152499	A/G	3	61993042	+	G	G	G	A	A	A	G	A	A	A	A	A	A	A	G	G	A	N	A	A	N	A	G	A	A	A	A	A	A	A	A	A	N	A	G	A	G	G	G	G	G	G	A	A	A
S1_1274695296	G/A	3	63535839	+	G	G	G	G	A	A	G	G	A	G	G	G	A	A	A	G	G	G	G	R	A	G	A	A	A	A	A	A	A	A	A	G	G	G	G	G	G	G	G	G	G	G	A	A	G
S1_1274899144	C/T	3	63739687	+	C	C	C	C	Y	N	C	C	C	C	C	C	T	T	N	N	N	C	C	T	T	C	C	N	N	N	N	T	N	N	T	N	N	C	C	Y	C	C	C	C	C	C	T	N	N
S1_1274899158	A/C	3	63739701	+	A	A	A	A	M	N	A	A	A	A	A	A	C	C	N	N	N	A	A	C	C	A	A	N	N	N	N	C	N	N	C	N	N	A	A	M	A	A	A	A	A	A	C	N	N
S1_1274899188	G/A	3	63739731	+	G	G	G	G	R	N	G	G	G	G	G	G	G	A	N	N	N	G	G	G	G	G	G	N	N	N	N	G	N	N	A	N	N	G	G	R	G	G	G	G	G	G	A	N	N
S1_1275297227	T/G	3	64137770	+	T	T	N	N	T	T	T	T	T	T	N	K	K	T	T	T	T	T	T	T	T	T	T	T	T	T	T	T	T	T	T	T	N	T	T	T	T	T	N	T	N	K	K	T	T
S1_1275447962	A/C	3	64288505	+	A	A	A	M	A	N	A	A	M	A	A	A	A	M	A	M	M	A	M	A	A	A	A	A	A	A	A	A	A	A	M	A	N	A	A	A	A	A	A	A	M	A	A	A	M
S1_1275576274	G/A	3	64416817	+	G	G	G	G	G	R	G	N	G	G	G	G	G	G	G	G	G	G	G	N	G	G	G	R	G	G	G	G	G	R	G	G	G	G	G	G	G	G	G	R	R	G	R	G	G
S1_1275576282	T/A	3	64416825	+	T	T	T	T	W	W	T	N	T	T	T	T	T	T	T	T	W	T	T	N	W	T	T	T	T	T	T	T	T	W	T	T	T	T	T	W	W	T	T	T	W	T	W	T	T
S1_1278552953	C/T	3	67393496	+	C	C	Y	C	C	C	C	N	C	C	C	C	C	C	Y	C	C	C	C	Y	C	C	Y	C	C	C	C	C	N	C	C	C	N	C	C	Y	N	C	C	Y	C	C	C	C	C
S1_1278552955	C/T	3	67393498	+	C	C	C	C	C	C	C	N	C	C	C	C	C	C	C	C	C	C	C	C	Y	C	C	C	C	C	C	C	N	C	C	C	N	C	C	C	N	C	C	C	Y	Y	C	C	C
S1_1279963746	C/A	3	68804289	+	C	C	C	C	C	C	A	C	C	C	C	C	C	C	C	C	C	A	C	C	C	C	A	N	C	C	C	C	C	C	C	C	C	C	C	C	C	C	C	C	C	C	C	C	N
S1_1280497864	A/G	3	69338407	+	A	A	N	G	G	A	A	N	A	A	A	A	A	A	A	A	A	N	G	A	A	G	A	N	A	A	A	A	A	A	A	A	N	A	G	G	G	A	A	A	G	N	A	A	A
S1_1280507211	A/T	3	69347754	+	A	A	A	A	A	A	A	A	A	A	A	A	W	A	A	A	A	N	A	A	A	A	A	N	N	W	A	A	W	A	A	A	A	A	A	A	A	A	A	A	A	A	A	A	A
S1_1280507280	C/T	3	69347823	+	C	C	N	C	C	C	N	C	C	C	C	C	Y	C	C	C	Y	C	C	N	C	C	C	N	N	Y	C	C	Y	Y	Y	C	N	C	C	C	C	C	C	C	C	C	Y	C	N
S1_1280587854	A/T	3	69428397	+	A	A	A	A	A	A	A	A	A	A	A	A	A	A	A	W	A	A	A	A	A	A	A	A	A	A	W	A	W	W	A	A	N	A	A	A	A	A	A	A	A	A	A	A	A
S1_1280587855	A/C	3	69428398	+	A	A	A	A	A	A	A	A	A	A	A	A	A	A	A	M	A	A	A	A	A	A	A	A	A	A	M	A	M	M	A	A	N	A	A	A	A	A	A	A	A	A	A	A	A
S1_1280587856	G/T	3	69428399	+	G	G	G	G	G	G	G	G	G	G	G	G	G	G	G	K	G	G	G	G	G	G	G	G	G	G	K	G	K	K	G	G	N	G	G	G	G	G	G	G	G	G	G	G	G
S1_1280790736	T/G	3	69631279	+	K	T	T	T	T	T	T	T	K	T	T	K	T	T	T	T	T	N	T	N	T	T	T	N	T	T	T	T	N	T	T	T	T	T	T	T	T	T	T	T	T	T	T	T	T
S1_1280848977	T/G	3	69689520	+	T	T	T	T	K	K	T	T	T	T	K	T	T	T	T	K	T	T	T	T	T	T	T	T	T	T	T	T	T	K	K	T	N	T	T	T	K	T	T	T	T	T	T	T	T
S1_1280849012	T/G	3	69689555	+	T	T	T	T	T	T	T	T	K	T	K	T	T	K	T	T	T	T	K	T	T	T	T	T	T	T	T	T	T	T	T	T	N	T	T	K	T	T	T	T	T	T	T	T	T
S1_1282042799	G/A	3	70883342	+	G	G	G	G	G	G	G	G	G	G	G	G	R	G	G	G	G	G	G	G	G	G	G	A	G	G	G	G	G	G	R	G	G	G	R	G	G	G	G	G	R	G	G	G	G
S1_1286090236	A/C	3	74930779	+	A	A	A	N	M	A	A	A	A	A	A	A	A	M	A	A	A	N	M	A	N	N	A	A	A	A	A	A	A	A	A	A	N	A	A	A	A	A	A	M	A	A	A	A	A
S1_1287498406	T/G	3	76338949	+	G	G	G	G	T	T	G	T	T	T	G	T	T	T	G	T	T	T	T	N	T	N	G	T	T	T	T	T	T	T	T	T	N	T	T	G	N	T	G	T	G	N	T	T	T
S1_1287714300	C/A	3	76554843	+	C	C	N	N	C	C	C	C	C	C	C	C	C	C	C	C	C	N	C	C	C	A	C	N	C	C	C	N	C	C	C	C	N	A	C	A	C	C	C	C	C	C	C	C	C
S1_1288359030	A/G	3	77199573	+	G	G	N	A	A	A	A	A	A	G	A	N	A	A	A	G	A	A	A	N	A	A	G	N	A	A	A	A	A	A	A	G	N	A	A	A	N	G	G	G	A	A	A	A	A
S1_1288445188	G/A	3	77285731	+	A	A	A	G	G	G	G	G	G	A	G	G	G	G	G	A	G	G	G	G	G	G	A	G	G	G	G	G	G	G	G	A	A	G	G	G	G	A	A	A	G	G	G	G	G
S1_1288452002	C/T	3	77292545	+	T	T	T	C	C	C	C	N	C	T	C	C	C	C	C	T	C	N	C	C	C	C	T	N	C	C	N	C	N	C	C	T	N	C	C	C	C	T	T	T	C	C	C	C	C
S1_1289505614	T/G	3	78346157	+	T	T	T	T	T	G	T	T	T	T	T	T	G	T	G	T	G	G	T	G	G	T	T	G	G	G	G	G	G	T	T	T	T	T	T	T	T	T	T	T	T	T	G	G	G
S1_1292669284	T/G	3	81509827	+	T	T	T	T	T	T	T	T	T	T	T	T	T	T	T	T	K	T	T	K	T	T	K	T	T	T	T	K	T	T	T	T	T	T	T	T	T	K	K	T	T	T	K	T	T
S1_1292934997	C/A	3	81775540	+	C	M	C	M	C	C	C	C	C	C	C	C	C	C	M	C	C	C	C	C	C	C	C	M	C	C	C	C	C	C	C	C	C	C	M	C	C	C	M	C	C	C	C	M	M
S1_1292934998	A/C	3	81775541	+	A	A	A	M	A	A	A	A	A	A	A	A	A	A	A	A	A	A	A	A	A	A	A	A	A	M	A	A	A	A	A	A	A	A	M	A	A	A	M	A	A	A	M	M	M
S1_1292934999	C/T	3	81775542	+	C	Y	C	Y	C	C	C	C	C	N	C	C	C	C	C	C	C	C	C	C	C	C	C	N	C	C	C	C	C	C	C	C	C	C	Y	C	C	C	Y	C	C	C	C	Y	Y
S1_1292935000	T/A	3	81775543	+	N	T	T	N	T	T	T	T	T	W	T	T	T	T	T	T	T	N	T	W	T	T	T	W	N	T	T	T	T	T	T	T	T	T	N	T	T	T	T	T	T	N	T	N	N
S1_1295538357	T/G	3	84378900	+	T	T	T	K	T	T	T	T	T	T	N	T	T	N	T	T	T	T	T	K	T	T	K	T	N	T	K	T	K	T	T	K	T	T	T	N	T	T	T	T	T	T	K	T	T
S1_1295728982	G/A	3	84569525	+	G	G	G	G	G	G	G	A	G	G	G	G	G	G	G	G	G	G	G	G	G	G	A	N	G	A	G	G	G	G	G	A	N	G	G	G	G	G	G	G	G	G	G	G	G
S1_1295866039	A/T	3	84706582	+	A	A	A	A	A	A	A	W	W	A	A	A	A	A	A	A	W	A	A	A	A	W	A	A	A	A	A	A	A	A	A	A	A	A	A	A	A	A	A	A	A	N	A	A	A
S1_1295866040	T/A	3	84706583	+	T	T	T	T	T	T	T	W	W	T	T	T	T	T	W	T	W	T	T	T	T	W	T	T	T	T	T	T	T	T	T	T	T	T	T	T	T	T	T	T	T	N	T	T	T
S1_1295866041	A/G	3	84706584	+	A	A	A	A	A	A	A	R	R	A	A	A	A	A	N	A	R	A	A	A	A	R	A	A	A	A	A	A	A	A	A	A	A	A	A	A	A	A	A	A	A	N	A	A	A
S1_1296092291	G/C	3	84932834	+	G	G	G	G	G	G	G	G	G	G	G	G	G	G	G	G	G	G	G	G	G	G	G	G	G	C	G	G	G	G	G	G	G	C	G	G	C	G	G	G	G	G	G	G	G
S1_1296093815	T/G	3	84934358	+	N	T	T	K	T	T	T	T	K	T	T	K	K	T	T	T	T	N	T	T	K	N	T	T	T	T	T	T	T	T	T	K	T	T	T	T	T	T	T	N	T	N	T	K	T
S1_1296093827	C/A	3	84934370	+	N	C	C	C	C	C	M	C	C	C	C	C	C	M	C	C	C	N	C	C	C	N	C	C	C	C	C	C	C	C	C	C	C	C	C	C	C	C	C	N	C	N	C	C	C
S1_1296336935	T/A	3	85177478	+	T	T	T	T	T	T	T	T	T	T	T	T	T	T	T	T	T	T	T	T	T	T	T	T	T	T	T	T	T	T	T	T	T	A	T	T	A	T	T	T	T	T	T	T	T
S1_1296392796	G/T	3	85233339	+	G	G	G	G	T	G	G	G	G	G	G	G	G	T	G	K	T	G	G	T	G	G	G	T	T	G	T	T	T	T	T	G	N	G	G	G	G	G	G	G	G	G	T	T	G
S1_1296392918	A/C	3	85233461	+	A	A	A	A	C	N	A	A	A	A	A	A	C	C	A	M	C	N	A	C	C	A	A	C	C	C	C	C	C	C	C	A	N	C	A	A	C	A	A	A	A	A	C	C	C
S1_1296801761	T/A	3	85642304	+	W	N	N	T	T	T	N	N	T	T	T	T	W	T	T	T	W	T	T	T	T	N	T	T	T	W	T	T	T	T	N	T	T	W	T	T	T	T	T	T	T	T	W	T	N
S1_1298721007	G/A	3	87561550	+	G	G	G	G	A	A	G	G	G	G	G	G	A	A	G	G	A	A	G	A	A	G	G	A	A	A	A	A	A	A	A	G	G	G	G	G	G	G	G	G	G	G	A	A	G
S1_1299026863	A/C	3	87867406	+	A	A	N	N	C	N	C	A	A	C	A	C	A	A	N	C	A	A	A	A	N	C	A	N	N	A	A	A	A	N	M	C	N	A	A	A	A	A	N	A	C	C	A	A	A
S1_1299026867	T/G	3	87867410	+	T	T	N	N	G	N	G	T	T	G	T	G	T	T	N	G	T	T	T	T	N	G	T	N	N	T	T	T	T	N	K	G	N	T	T	T	T	T	N	T	G	G	T	T	T
S1_1299677531	G/A	3	88518074	+	G	G	G	G	G	G	G	G	G	G	G	G	G	G	G	G	G	G	G	G	G	G	G	G	G	G	G	G	G	G	G	G	G	G	G	G	A	G	G	G	G	G	G	G	G
S1_1299678215	G/A	3	88518758	+	G	G	G	G	G	G	G	G	G	G	G	G	G	G	G	G	G	G	G	G	G	G	G	G	G	G	G	G	G	G	G	G	G	G	G	G	A	G	G	G	G	G	G	G	G
S1_1299730975	G/A	3	88571518	+	G	G	G	N	G	N	N	G	G	G	G	N	G	G	G	G	G	G	G	G	N	G	G	G	G	G	G	G	G	G	G	G	N	G	G	G	A	G	G	G	G	G	G	G	G
S1_1299737861	A/G	3	88578404	+	A	A	A	A	A	A	A	A	A	A	A	A	A	A	A	A	A	A	A	A	A	A	A	A	A	A	A	A	A	A	A	A	N	A	A	A	G	A	A	A	A	A	A	A	A
S1_1299737866	A/T	3	88578409	+	A	A	A	A	A	A	A	A	A	A	A	A	A	A	A	A	A	A	A	A	A	A	A	A	A	A	A	A	A	A	A	A	N	A	A	A	T	A	A	A	A	A	A	A	A
S1_1299772007	C/G	3	88612550	+	C	C	C	C	C	C	C	C	C	C	C	C	C	C	C	C	C	C	C	C	C	C	C	C	C	C	C	C	C	C	C	C	N	C	C	C	G	C	C	C	C	C	C	C	C
S1_1299779378	T/C	3	88619921	+	T	T	T	T	T	T	T	T	T	T	T	T	T	T	T	T	T	N	T	T	T	T	T	N	T	T	T	T	T	T	T	T	T	T	T	T	C	T	T	T	T	T	T	T	T
S1_1299779896	A/C	3	88620439	+	A	A	A	A	A	A	A	N	A	A	A	A	A	A	A	A	A	N	A	A	A	A	A	A	A	A	A	A	A	A	A	A	N	A	A	A	C	A	A	A	A	A	A	A	A
S1_1299794679	T/G	3	88635222	+	T	T	T	T	T	T	T	T	T	T	T	T	T	T	T	T	T	T	T	T	T	T	T	T	T	T	T	T	T	T	T	T	T	T	T	T	N	T	T	K	T	T	T	T	T
S1_1299912382	G/A	3	88752925	+	G	G	G	G	G	G	G	G	G	G	G	G	G	G	G	G	G	G	G	G	G	G	G	G	G	G	G	G	G	G	G	G	G	G	G	G	A	G	G	G	G	G	G	G	G
S1_1299912676	T/C	3	88753219	+	T	T	T	T	T	T	T	T	T	T	T	T	T	T	T	T	T	T	T	T	T	T	T	T	T	T	T	T	T	T	T	T	T	T	T	T	C	T	T	T	T	T	T	T	T
S1_1300112493	A/G	3	88953036	+	A	A	A	A	A	A	A	G	G	A	A	A	A	A	A	A	A	A	G	A	A	A	A	N	A	A	A	A	A	A	A	A	A	A	A	A	A	A	A	A	A	A	A	A	A
S1_1300112607	A/T	3	88953150	+	A	A	A	A	A	A	A	A	A	A	A	A	A	A	A	A	A	A	A	T	A	A	A	A	A	A	T	A	A	A	A	A	A	A	T	A	A	A	A	A	A	A	T	T	A
S1_1300150104	C/T	3	88990647	+	C	C	C	C	C	C	C	T	T	N	C	C	C	C	C	C	C	C	T	C	C	C	C	C	C	C	C	C	C	C	C	C	N	C	C	C	C	C	C	C	C	C	C	C	C
S1_1300150107	C/T	3	88990650	+	C	C	C	C	C	C	C	T	T	N	C	C	C	C	C	C	C	C	T	C	C	C	C	C	C	C	C	C	C	C	C	C	N	C	C	C	C	C	C	C	C	C	C	C	C
S1_1300177767	C/T	3	89018310	+	C	C	C	C	C	C	C	T	T	C	C	C	C	C	C	C	C	C	C	N	C	C	C	C	C	C	N	C	C	C	C	C	C	C	C	C	C	C	C	C	C	C	N	N	C
S1_1300177768	T/A	3	89018311	+	T	T	T	T	T	T	T	N	N	T	T	T	T	T	T	T	T	T	T	N	T	T	T	T	T	T	N	T	T	T	T	T	T	T	A	T	T	T	T	T	T	T	N	N	T
S1_1300222781	G/A	3	89063324	+	G	G	A	G	G	G	G	A	A	G	G	G	G	G	G	G	G	G	G	G	G	G	G	G	G	G	G	G	G	G	G	G	G	G	G	G	G	G	G	G	G	G	G	G	G
S1_1300224643	A/G	3	89065186	+	A	A	N	A	A	A	A	N	N	R	A	A	A	A	A	A	A	A	A	A	A	A	A	A	A	A	A	A	A	A	A	A	A	A	A	A	A	A	A	A	A	R	A	A	A
S1_1300224646	A/G	3	89065189	+	A	A	N	A	A	A	A	N	N	R	A	A	R	A	A	A	A	A	A	A	A	A	A	R	A	A	A	A	A	A	A	A	A	A	A	A	A	A	A	A	A	A	A	A	A
S1_1300225510	T/C	3	89066053	+	C	C	T	T	T	T	C	T	T	C	T	T	T	T	C	T	T	T	N	N	T	T	C	C	C	T	C	C	C	Y	T	T	N	T	C	C	T	N	T	C	T	T	C	C	T
S1_1300228205	C/T	3	89068748	+	C	C	T	C	C	C	C	T	T	C	C	C	C	C	C	C	C	C	C	C	C	C	C	C	C	C	C	C	C	C	C	C	C	C	C	C	C	C	C	C	C	C	C	C	C
S1_1300229539	A/G	3	89070082	+	A	A	G	A	A	A	A	G	G	A	A	A	A	A	A	A	A	A	A	A	A	A	A	A	A	A	A	A	A	A	A	A	N	A	A	A	A	A	A	A	A	A	A	A	A
S1_1300303957	A/G	3	89144500	+	A	A	G	A	A	A	A	G	G	A	A	A	A	A	A	A	A	A	G	A	A	A	A	A	A	A	A	A	A	A	A	A	A	A	A	A	A	A	A	A	A	G	A	A	A
S1_1300304007	T/A	3	89144550	+	T	T	A	T	T	T	T	A	A	T	T	T	T	T	T	T	T	T	A	T	T	T	T	T	T	T	T	T	T	T	T	T	T	T	T	T	T	T	T	T	T	A	T	T	T
S1_1300320694	T/G	3	89161237	+	T	T	K	T	T	T	T	T	T	T	T	T	N	T	T	T	T	K	T	T	T	T	T	N	T	T	T	T	T	T	T	T	T	T	T	K	T	T	T	T	T	T	T	T	T
S1_1300320706	T/C	3	89161249	+	T	T	C	T	T	T	T	C	C	T	T	T	T	T	T	T	T	T	C	T	T	T	T	T	T	T	T	T	T	T	T	T	T	T	C	T	T	T	T	T	T	C	T	T	T
S1_1300502762	T/C	3	89343305	+	T	T	C	T	T	T	T	C	C	T	N	T	T	T	T	T	T	T	C	T	N	T	T	N	T	T	T	T	T	T	T	N	N	T	C	T	T	N	T	C	T	C	T	T	N
S1_1300511521	T/G	3	89352064	+	T	N	T	T	T	T	T	T	K	T	T	T	T	T	T	T	T	T	T	T	N	T	T	T	T	T	T	T	T	K	K	T	N	T	K	N	T	T	T	K	T	T	T	T	T
S1_1300512701	T/G	3	89353244	+	T	T	T	T	N	T	T	G	N	T	T	T	T	T	T	T	T	T	N	N	K	T	T	T	T	T	T	T	T	T	T	T	N	T	T	T	T	K	T	K	T	T	N	T	T
S1_1300512702	G/A	3	89353245	+	G	G	A	G	G	G	G	A	A	G	G	G	G	G	G	G	G	G	A	N	G	G	G	G	G	G	G	G	G	G	G	G	N	G	A	G	G	A	G	A	G	A	N	G	G
S1_1300515145	T/A	3	89355688	+	T	N	A	T	T	T	T	A	A	T	T	T	T	T	T	T	N	T	N	T	N	T	N	T	T	N	T	T	T	T	T	N	N	T	A	T	T	A	T	A	T	A	T	T	N
S1_1300615655	A/G	3	89456198	+	A	A	A	A	A	A	G	G	A	A	A	A	A	A	A	A	A	A	G	A	A	A	A	A	A	A	A	A	A	A	A	A	N	A	A	A	A	A	A	N	A	G	A	A	A
S1_1300617260	A/T	3	89457803	+	A	A	A	A	A	A	T	T	A	A	A	A	A	A	A	A	A	N	T	N	A	A	A	A	A	A	A	A	A	A	A	A	N	A	A	A	A	A	A	A	A	T	A	A	A
S1_1300704941	C/T	3	89545484	+	C	C	T	T	T	T	C	C	T	C	T	T	C	T	C	T	T	T	C	T	C	T	C	C	C	T	T	C	C	T	T	T	T	T	T	C	C	C	C	C	T	T	T	T	C
S1_1300773634	A/C	3	89614177	+	A	A	M	A	A	A	A	A	A	A	A	A	A	A	A	A	A	A	A	A	A	A	A	A	A	A	A	A	A	M	A	A	N	M	A	A	A	A	A	A	A	A	A	A	A
S1_1300773705	A/C	3	89614248	+	A	A	A	A	A	M	A	A	A	A	A	A	A	M	M	A	M	A	A	A	A	A	A	M	A	M	A	M	A	A	A	A	A	A	A	A	M	A	A	A	A	A	A	A	A
S1_1300773721	A/C	3	89614264	+	A	A	A	A	A	A	A	A	A	A	A	A	A	A	A	A	A	A	A	A	A	A	A	A	A	A	A	A	A	M	A	A	A	A	M	A	A	A	A	A	M	A	A	A	A
S1_1300829125	A/G	3	89669668	+	A	A	N	A	G	G	A	A	A	A	A	G	G	G	A	A	A	A	A	G	G	N	A	N	G	G	G	A	G	N	G	G	N	A	A	A	G	A	A	A	A	N	G	G	N
S1_1300843848	C/G	3	89684391	+	C	C	C	C	G	G	C	C	G	C	C	G	G	G	C	S	C	C	C	G	G	C	C	G	G	G	G	C	G	G	G	G	G	C	C	C	G	C	C	C	C	G	G	G	C
S1_1301158062	T/A	3	89998605	+	N	T	T	T	W	A	T	T	T	T	A	T	A	A	T	A	A	N	N	A	A	N	T	N	A	A	A	N	A	A	A	N	N	T	T	T	T	T	T	T	T	T	A	A	A
S1_1301706746	A/G	3	90547289	+	A	A	G	A	A	A	A	A	A	A	A	A	A	A	A	A	A	A	A	A	A	A	A	A	A	A	A	A	A	A	A	A	N	A	A	A	G	A	A	A	A	A	A	A	A
S1_1302828846	A/G	3	91669389	+	R	R	N	A	R	A	A	N	A	N	A	A	A	A	N	A	A	N	R	N	G	A	A	N	N	A	A	R	R	A	A	A	A	A	G	A	N	A	A	A	A	N	R	A	A
S1_1302828889	C/T	3	91669432	+	C	C	N	C	C	T	C	N	C	N	C	C	T	C	N	C	C	N	Y	N	C	C	C	N	N	C	C	C	C	C	C	C	C	C	C	Y	N	C	C	C	C	N	C	Y	C
S1_1302828895	A/G	3	91669438	+	A	A	N	A	R	A	A	N	A	N	A	A	A	A	N	A	A	N	A	N	A	R	A	N	N	A	A	A	R	R	R	A	A	A	A	A	N	A	A	A	A	N	A	A	G
S1_1303770710	C/T	3	92611253	+	C	C	T	C	C	C	C	C	T	C	T	C	C	C	C	C	C	C	C	C	C	C	C	C	C	C	C	C	C	C	C	C	N	T	C	C	C	C	T	C	C	C	C	C	C
S1_1304411745	A/C	3	93252288	+	A	A	C	C	A	C	A	A	A	A	A	C	C	A	A	M	A	C	C	A	C	A	A	N	A	A	A	A	A	A	A	A	A	A	A	A	A	C	A	C	A	A	N	A	A
S1_1304480897	T/G	3	93321440	+	K	T	T	T	T	T	T	T	T	T	T	T	T	T	T	T	T	T	T	K	T	T	T	T	K	T	T	T	K	T	T	T	K	T	K	K	T	K	T	T	T	T	T	T	T
S1_1304789050	G/A	3	93629593	+	A	A	G	G	G	G	G	G	G	G	G	N	G	G	A	G	G	N	G	N	G	N	A	N	G	G	G	G	G	G	G	G	G	G	G	G	G	G	A	G	G	G	G	G	G
S1_1305368077	C/A	3	94208620	+	N	C	C	N	C	C	C	C	C	C	C	C	C	M	C	C	C	C	C	C	N	C	C	N	M	C	C	C	M	M	C	C	C	C	C	C	M	C	C	A	C	C	C	C	C
S1_1305627298	T/C	3	94467841	+	T	T	T	T	C	T	T	N	T	T	T	T	T	C	T	T	N	N	T	C	T	T	T	N	C	C	C	C	C	C	C	T	N	T	T	N	T	T	T	T	T	T	N	C	C
S1_1305627532	T/C	3	94468075	+	T	T	T	T	C	T	T	T	T	T	T	T	T	C	T	T	C	T	T	C	T	T	T	C	C	C	C	C	C	C	C	T	T	T	T	T	T	T	T	T	T	T	C	C	C
S1_1305774537	C/T	3	94615080	+	C	C	C	C	T	T	C	C	C	C	C	C	T	T	C	C	T	N	C	T	N	C	C	T	T	T	T	T	T	T	T	C	C	C	C	C	C	C	C	C	C	N	T	T	T
S1_1306194033	C/G	3	95034576	+	C	C	C	C	G	G	C	C	C	C	C	C	G	G	G	C	G	G	C	G	G	C	C	N	G	G	G	G	G	G	G	C	C	C	C	C	C	C	C	C	C	C	G	G	G
S1_1306760723	T/C	3	95601266	+	T	T	T	T	Y	Y	T	N	T	T	T	N	Y	Y	C	N	Y	Y	T	C	Y	T	T	N	T	Y	Y	Y	Y	Y	Y	T	N	N	T	T	T	T	T	T	T	T	Y	Y	C
S1_1306760745	T/C	3	95601288	+	T	T	T	T	Y	Y	T	N	T	T	T	N	Y	Y	C	N	Y	Y	T	C	Y	T	T	N	T	Y	Y	Y	Y	Y	Y	T	N	N	T	T	T	T	T	T	T	T	Y	Y	C
S1_1307886607	T/A	3	96727150	+	T	T	T	T	A	T	T	T	T	T	T	T	A	A	T	T	T	A	T	N	A	T	T	T	T	T	N	N	T	A	A	T	T	A	T	T	N	T	T	T	T	T	T	T	T
S1_1308792084	A/C	3	97632627	+	M	A	A	A	A	A	A	A	A	A	N	A	A	A	M	A	A	A	A	N	N	A	A	N	A	A	N	A	M	A	A	A	A	A	A	A	A	M	A	M	N	N	A	M	N
S1_1309145680	A/G	3	97986223	+	G	G	G	A	G	G	A	G	A	G	A	A	A	G	A	G	A	A	A	N	A	A	G	G	G	G	N	G	G	G	G	G	G	A	A	A	A	G	G	G	A	A	G	G	A
S1_1309383006	C/T	3	98223549	+	C	C	C	Y	N	N	C	C	N	C	C	C	N	N	C	Y	N	C	C	N	N	C	C	N	N	N	N	N	N	N	N	C	N	C	C	C	Y	Y	C	C	C	C	N	N	C
S1_1309383016	G/T	3	98223559	+	G	G	G	G	N	N	G	G	N	K	G	G	N	N	G	G	N	G	G	N	N	G	G	N	N	N	N	N	N	N	N	G	N	G	G	G	G	G	G	G	G	K	N	N	G
S1_1309383022	G/T	3	98223565	+	G	G	K	G	N	N	G	K	N	K	G	G	N	N	G	G	N	G	G	N	N	G	G	N	N	N	N	N	N	N	N	G	N	G	G	K	G	G	G	G	G	G	N	N	K
S1_1309889629	T/C	3	98730172	+	T	T	T	C	T	T	T	T	T	T	T	T	T	T	T	T	T	T	T	T	T	T	T	T	T	T	T	C	T	T	T	T	T	T	T	C	T	T	C	T	T	T	T	T	T
S1_1310346272	A/C	3	99186815	+	A	A	A	A	A	A	A	A	A	A	A	A	A	A	C	A	A	A	A	C	A	A	A	C	C	A	C	A	C	A	A	A	N	A	A	A	A	A	A	A	A	A	C	C	A
S1_1312072166	T/G	3	100912709	+	N	N	N	N	T	T	N	T	T	T	T	K	T	T	T	K	T	T	T	T	N	T	T	N	T	T	T	K	K	T	T	N	N	T	T	T	T	T	T	T	T	N	K	K	T
S1_687279538	A/T	4	345023	+	A	A	A	A	T	T	A	A	A	T	T	T	T	T	A	A	T	T	T	T	T	A	A	T	T	T	T	T	T	T	T	A	A	A	A	A	A	A	A	A	A	A	T	T	T
S1_689847244	A/C	4	2912729	+	A	A	A	A	A	A	A	M	M	A	A	M	M	A	A	A	M	A	A	M	A	A	A	C	A	A	A	A	A	A	A	M	A	A	A	A	A	A	M	A	A	M	M	A	A
S1_690539302	T/G	4	3604787	+	T	T	T	K	T	T	T	T	K	T	T	T	K	T	T	T	T	T	T	T	K	K	T	T	T	T	T	T	T	T	T	K	N	T	T	T	K	T	T	T	T	T	K	T	T
S1_690861945	C/G	4	3927430	+	C	C	C	C	C	C	C	C	S	C	C	C	C	C	C	C	C	C	C	N	G	C	C	N	N	C	C	C	C	C	C	C	N	C	C	C	C	N	C	C	C	C	C	C	C
S1_690862009	C/T	4	3927494	+	C	C	N	T	T	C	C	C	T	T	T	C	T	T	C	C	C	C	C	N	C	T	C	N	N	C	C	C	C	T	T	T	N	C	C	T	N	C	C	C	C	N	C	C	T
S1_690870806	G/T	4	3936291	+	N	G	G	G	G	G	G	G	G	G	G	G	G	G	N	G	G	G	G	G	G	G	G	N	N	G	G	N	G	G	G	G	N	G	G	G	G	G	G	G	G	G	G	G	G
S1_691113620	A/T	4	4179105	+	A	A	A	A	A	A	A	T	T	T	A	T	A	A	A	T	A	A	A	T	T	T	T	A	A	A	A	A	A	A	A	T	T	T	A	T	A	A	A	A	T	A	A	A	A
S1_691784928	C/T	4	4850413	+	C	C	C	T	C	C	C	C	C	C	C	C	C	C	C	C	C	C	Y	C	C	C	C	C	C	C	C	C	C	C	C	C	C	C	T	T	C	C	C	C	C	C	C	C	C
S1_692128211	A/G	4	5193696	+	A	A	A	G	A	A	A	A	A	A	A	A	A	A	A	A	A	A	A	A	A	G	A	A	A	A	A	A	A	A	A	A	A	G	A	A	A	A	A	A	A	A	A	A	A
S1_694713896	T/G	4	7779381	+	T	T	T	T	T	T	T	T	T	K	T	T	T	T	T	T	T	T	T	T	K	T	T	T	T	T	K	K	K	T	T	T	T	T	T	T	T	T	T	T	K	T	T	T	T
S1_694953372	T/C	4	8018857	+	T	T	T	T	T	C	T	T	T	T	T	T	T	T	T	T	T	T	C	C	T	T	T	C	N	C	C	C	C	T	T	T	T	T	T	T	T	T	T	T	T	T	C	C	C
S1_695069045	C/T	4	8134530	+	C	C	C	T	T	T	C	T	C	T	C	C	C	C	C	C	T	T	C	T	C	C	T	T	T	C	T	T	T	C	C	T	N	C	C	C	T	T	T	T	C	C	T	T	T
S1_695316113	C/T	4	8381598	+	N	T	C	C	T	C	N	C	T	C	T	C	T	N	T	T	C	N	C	C	T	C	T	N	C	C	C	C	C	C	C	T	T	T	T	T	N	T	T	T	T	T	C	N	T
S1_695316339	A/G	4	8381824	+	A	A	G	G	A	N	A	G	N	A	A	G	A	A	N	A	A	A	A	A	A	G	A	A	A	A	G	A	A	N	A	A	N	A	N	A	G	A	A	A	A	N	A	A	A
S1_695456123	G/A	4	8521608	+	G	G	G	G	G	A	G	G	A	G	A	G	A	A	G	A	A	A	A	A	G	G	G	A	A	A	A	A	A	A	A	G	N	G	G	G	A	G	G	G	G	A	A	A	A
S1_695470267	T/A	4	8535752	+	T	T	T	T	T	A	T	T	A	T	A	T	A	A	T	A	A	N	A	A	T	T	T	A	A	A	A	A	A	A	W	T	N	T	T	T	A	T	T	T	T	A	A	A	A
S1_695470283	C/A	4	8535768	+	C	C	C	C	C	A	C	C	A	C	A	C	A	A	C	A	A	N	A	A	C	C	C	A	A	A	A	A	A	A	M	C	N	C	C	C	A	C	C	C	C	A	A	A	A
S1_695767693	C/T	4	8833178	+	C	C	C	T	C	C	C	C	C	C	C	C	T	C	C	T	C	C	C	C	C	C	C	C	C	C	C	C	C	C	C	C	N	C	C	C	C	C	C	C	C	C	C	C	C
S1_695806173	C/T	4	8871658	+	C	C	N	N	C	C	C	C	C	C	C	C	C	C	C	C	C	C	C	N	C	C	C	C	C	C	C	C	C	C	C	C	N	C	C	C	C	C	C	C	C	C	N	C	N
S1_695903781	C/T	4	8969266	+	Y	Y	N	C	C	Y	C	N	C	C	C	C	C	C	C	C	N	C	C	N	C	Y	C	C	C	C	C	C	Y	C	C	C	C	C	C	N	T	C	C	C	C	C	Y	C	C
S1_696412962	T/C	4	9478447	+	T	T	T	C	C	C	N	N	T	T	C	N	T	C	N	T	C	T	C	C	C	T	T	N	N	C	C	C	C	C	C	C	C	C	T	N	N	N	T	N	T	N	C	C	C
S1_696495460	T/A	4	9560945	+	T	T	T	A	T	T	A	T	T	A	T	T	T	T	T	T	N	N	T	T	T	N	T	T	T	T	T	T	T	T	T	T	N	T	T	A	A	T	T	T	T	N	T	T	N
S1_696806321	G/T	4	9871806	+	G	G	G	G	G	G	G	G	T	G	G	G	T	G	G	G	G	G	G	G	G	G	T	G	G	G	T	G	G	G	G	G	N	T	G	G	G	G	G	G	G	G	G	G	G
S1_697716934	C/T	4	10782419	+	C	C	N	C	C	C	C	C	C	C	C	C	C	C	C	Y	C	C	Y	C	C	C	C	C	N	N	C	C	C	C	Y	C	N	C	C	C	C	C	C	C	Y	C	C	C	C
S1_698281259	C/A	4	11346744	+	C	C	C	A	A	A	C	C	A	C	A	A	A	A	C	A	A	A	A	A	A	C	A	A	A	A	A	A	A	A	A	A	A	C	A	C	C	C	A	C	C	C	A	A	A
S1_698408716	T/G	4	11474201	+	T	T	T	T	G	G	T	T	T	T	T	T	T	G	T	T	G	K	G	G	G	T	T	G	G	G	G	G	G	N	G	T	N	T	T	T	T	T	T	T	T	T	G	G	G
S1_698454549	C/A	4	11520034	+	C	C	C	C	C	C	C	C	N	C	C	A	C	C	C	A	C	M	C	C	N	N	C	N	C	C	N	C	C	C	C	C	C	C	C	C	C	C	C	C	C	C	C	C	N
S1_698812557	C/A	4	11878042	+	A	A	A	C	C	C	A	C	C	C	N	C	C	C	A	C	C	N	C	N	C	C	A	C	N	C	C	C	C	C	C	C	C	C	A	C	C	A	A	A	A	N	C	C	C
S1_698912849	A/G	4	11978334	+	A	A	A	A	A	G	A	A	A	A	A	A	G	G	A	A	G	G	G	N	G	A	A	A	A	G	G	G	G	G	G	A	A	A	A	A	A	A	R	A	A	A	G	G	G
S1_701231031	G/A	4	14296516	+	A	N	A	N	G	G	G	A	A	A	G	G	G	G	N	G	N	N	G	G	N	N	A	N	N	G	G	G	G	G	G	G	N	A	G	G	A	A	A	A	R	N	G	G	N
S1_702332982	C/A	4	15398467	+	C	C	C	C	A	A	C	C	C	C	A	C	C	A	C	A	A	A	A	A	A	C	C	A	A	A	A	A	A	A	A	C	C	C	C	C	C	C	C	C	C	C	A	A	A
S1_702543827	A/G	4	15609312	+	A	A	A	A	G	A	A	A	G	A	A	A	A	G	A	A	A	G	G	G	G	A	A	G	G	G	G	G	G	G	G	A	A	A	A	A	A	A	A	A	A	G	G	G	G
S1_702545912	G/A	4	15611397	+	G	G	G	G	R	G	G	G	R	G	G	G	G	G	G	G	G	R	R	R	R	G	G	G	R	R	G	R	R	R	R	G	N	G	G	G	G	G	G	G	G	R	G	G	G
S1_702546067	T/C	4	15611552	+	T	T	T	T	C	T	T	T	C	T	T	T	T	C	T	T	T	C	C	C	C	T	T	C	C	C	T	C	C	C	C	T	T	T	T	T	T	T	T	T	T	C	T	T	C
S1_702616822	C/T	4	15682307	+	C	C	N	C	C	T	C	T	C	N	T	T	T	C	T	T	T	C	C	C	C	C	T	T	T	C	C	T	C	C	C	C	C	T	C	C	C	N	T	N	C	C	T	T	C
S1_702616841	A/G	4	15682326	+	A	A	G	A	A	G	A	G	A	G	G	G	G	A	G	G	G	A	A	A	A	A	G	G	G	A	A	G	A	A	A	A	A	G	A	A	A	N	G	G	A	A	G	G	A
S1_702689615	T/G	4	15755100	+	G	G	T	T	T	T	T	T	T	T	T	T	T	T	N	T	T	T	T	T	T	G	T	T	T	T	T	T	T	T	T	T	N	T	G	G	T	T	T	T	N	T	T	T	T
S1_702689616	A/G	4	15755101	+	G	G	A	A	A	A	A	A	A	A	A	A	A	A	N	A	A	A	A	A	A	G	A	A	A	A	A	A	A	A	A	A	N	A	G	G	A	A	A	A	N	A	A	A	A
S1_702689618	A/T	4	15755103	+	T	T	A	A	A	A	A	A	A	A	A	A	A	A	N	A	A	A	A	A	A	T	A	A	A	A	A	A	A	A	A	A	N	A	T	T	A	A	A	A	N	A	A	A	A
S1_702689619	A/T	4	15755104	+	T	T	A	A	A	A	A	A	A	A	A	A	A	A	N	A	A	A	A	A	A	T	A	A	A	A	A	A	A	A	A	A	N	A	T	T	A	A	A	A	N	A	A	A	A
S1_702690202	T/C	4	15755687	+	C	C	T	C	T	T	C	C	T	T	C	C	C	T	T	T	T	T	T	N	T	C	T	N	T	T	T	T	T	T	T	C	N	T	C	C	T	T	T	T	C	T	C	C	T
S1_702732063	T/C	4	15797548	+	T	T	C	C	T	T	C	C	T	C	T	C	T	T	T	T	T	T	T	T	T	T	T	T	T	T	T	T	T	T	T	C	C	T	T	T	T	T	C	T	C	T	T	T	T
S1_702732064	G/A	4	15797549	+	G	G	A	A	G	G	A	A	G	A	G	A	G	G	G	G	G	G	G	G	G	G	G	G	G	G	G	G	G	G	G	A	A	G	G	G	G	G	A	G	A	G	G	G	G
S1_702732084	T/C	4	15797569	+	T	T	C	C	T	T	C	C	T	C	T	C	T	T	T	T	T	T	T	T	T	T	T	T	T	T	T	T	T	T	T	C	C	T	T	T	T	T	C	T	C	T	T	T	T
S1_702732087	G/A	4	15797572	+	G	G	A	A	G	G	A	A	G	A	G	A	G	G	G	G	G	G	G	G	G	G	G	G	G	G	G	G	G	G	G	A	A	G	G	G	G	G	A	G	A	G	G	G	G
S1_702743732	T/C	4	15809217	+	T	T	C	C	T	T	C	C	T	T	T	C	T	T	T	T	T	C	T	T	T	T	T	T	T	T	T	T	T	T	T	C	C	T	T	T	T	T	T	T	T	T	T	T	T
S1_702752331	C/G	4	15817816	+	C	C	G	G	C	C	G	G	C	C	C	G	C	C	C	C	C	G	C	C	C	C	C	C	C	C	C	C	C	C	C	G	N	C	C	C	C	C	C	C	S	G	C	C	C
S1_702761887	C/T	4	15827372	+	T	T	C	C	T	T	C	C	C	T	T	C	T	T	C	T	T	C	T	T	T	T	T	T	T	T	T	T	T	T	T	C	N	T	T	T	T	T	T	T	T	C	T	T	T
S1_702826870	T/C	4	15892355	+	T	T	N	N	C	T	T	T	T	T	C	N	C	C	N	T	C	C	C	C	N	T	T	C	N	C	C	N	C	C	C	T	N	N	N	T	N	T	T	T	T	N	C	C	N
S1_704002797	C/G	4	17068282	+	C	C	G	C	S	C	C	G	G	C	C	G	G	C	N	C	C	C	C	G	C	C	G	C	C	C	C	C	C	C	C	G	N	G	C	C	C	C	N	C	C	G	C	C	G
S1_705021009	T/C	4	18086494	+	T	T	T	T	T	T	T	N	T	T	T	T	T	T	T	T	T	N	C	T	T	T	T	T	N	C	C	C	T	T	T	T	T	T	T	T	T	T	T	T	N	T	C	C	C
S1_705060789	A/T	4	18126274	+	A	A	A	A	A	A	A	A	A	A	A	A	A	N	A	A	A	N	T	A	A	A	A	N	A	T	T	N	A	A	A	A	A	A	A	A	A	A	A	A	A	A	T	T	T
S1_705060807	G/A	4	18126292	+	G	G	G	G	A	A	G	G	G	G	G	G	G	N	G	G	A	N	G	A	A	G	G	N	A	G	G	N	A	A	A	G	G	G	G	G	G	G	G	G	G	G	G	G	G
S1_706842361	C/T	4	19907846	+	C	C	C	C	C	T	C	C	C	C	C	C	C	C	C	Y	T	C	T	T	C	C	C	C	C	T	T	C	C	C	C	C	C	C	C	C	C	C	C	C	C	C	T	T	T
S1_707982091	G/T	4	21047576	+	T	T	G	G	T	N	G	T	G	T	T	T	G	G	T	G	G	G	G	G	N	G	T	N	G	G	G	G	G	N	G	G	G	G	G	G	G	T	T	G	N	N	G	G	N
S1_707982128	T/G	4	21047613	+	G	G	T	T	G	N	T	G	T	G	G	G	T	G	G	T	G	G	G	G	N	T	G	N	T	T	T	T	G	N	G	T	T	T	T	T	T	G	G	T	N	N	T	T	N
S1_708037424	C/T	4	21102909	+	T	T	C	C	T	C	C	T	C	T	T	T	C	C	T	C	C	C	C	C	C	C	T	C	C	C	C	C	C	C	C	C	C	C	C	C	C	T	T	C	C	C	C	C	C
S1_708037530	T/A	4	21103015	+	A	A	T	T	W	T	T	A	T	A	A	A	T	T	A	T	T	T	T	T	T	T	A	T	T	T	T	T	T	T	T	T	N	T	T	T	T	A	A	T	T	T	T	T	T
S1_708185552	T/G	4	21251037	+	T	T	K	T	T	T	T	T	T	T	T	T	T	T	T	K	T	K	T	T	T	T	T	T	K	T	T	T	T	T	K	T	T	T	T	T	T	T	T	K	T	T	T	T	T
S1_708185554	T/G	4	21251039	+	K	T	T	T	T	T	T	T	T	T	T	T	K	T	T	T	T	T	T	T	T	T	T	T	T	T	T	T	T	T	T	T	T	T	T	T	T	T	K	T	T	K	T	T	K
S1_708185573	T/G	4	21251058	+	T	K	T	K	T	T	T	T	T	K	T	T	T	T	T	T	T	T	T	K	K	T	K	T	T	K	K	T	T	K	K	T	T	T	T	T	T	T	T	T	T	T	T	T	T
S1_708185576	T/G	4	21251061	+	K	T	T	T	K	T	T	T	T	T	T	T	T	K	T	T	T	T	T	T	T	T	T	T	T	T	T	T	T	T	T	T	T	T	K	T	T	T	K	K	T	T	T	K	T
S1_708392338	T/C	4	21457823	+	C	C	T	T	C	T	N	C	T	C	C	C	T	C	C	T	C	C	C	C	T	T	C	N	T	T	T	T	C	C	C	T	N	T	T	T	T	C	C	Y	T	N	T	T	C
S1_708522455	T/C	4	21587940	+	T	T	T	T	T	T	C	C	C	C	T	T	T	T	T	T	T	T	T	T	T	T	T	T	T	T	T	T	T	T	T	T	T	T	T	T	C	C	C	T	T	T	T	T	T
S1_708597936	C/T	4	21663421	+	C	C	C	C	C	C	T	T	C	T	C	C	C	C	C	C	C	C	C	C	C	C	C	C	C	C	C	C	C	C	C	C	C	C	C	C	C	T	C	C	C	C	C	C	C
S1_708632978	A/G	4	21698463	+	A	A	A	A	A	A	G	G	A	G	A	A	A	A	A	A	A	N	A	A	A	A	A	A	A	A	A	A	A	A	A	A	N	A	A	A	A	G	A	A	A	A	A	A	A
S1_708816898	A/C	4	21882383	+	A	M	A	A	A	M	A	A	A	M	A	M	A	A	A	A	A	A	A	A	M	A	A	A	A	A	A	M	M	A	A	A	A	A	A	A	A	A	A	A	A	N	M	M	A
S1_708840104	G/A	4	21905589	+	G	G	G	A	A	A	A	G	A	A	A	A	A	A	G	A	A	A	A	A	A	G	G	A	A	A	A	A	A	A	A	A	A	G	G	G	G	A	A	G	G	G	A	A	A
S1_708866701	A/C	4	21932186	+	A	A	A	C	C	C	C	A	C	C	C	C	C	C	A	C	C	C	C	C	C	A	A	C	C	C	C	C	C	C	C	C	C	A	A	A	A	C	C	A	A	A	C	C	C
S1_708867346	T/C	4	21932831	+	T	T	T	C	C	C	C	T	C	C	C	C	C	C	N	C	C	C	C	C	C	N	T	N	C	C	C	C	C	C	C	C	C	T	T	T	T	C	C	T	T	N	C	C	C
S1_708893401	G/C	4	21958886	+	G	G	G	C	C	C	C	G	C	C	C	C	C	C	G	C	C	C	C	C	C	G	G	C	C	C	C	C	C	C	C	C	C	G	G	G	G	C	C	G	G	G	C	C	C
S1_709061125	G/A	4	22126610	+	G	G	G	A	A	A	A	A	A	A	A	A	A	A	G	A	A	A	A	A	A	G	G	N	A	A	A	A	A	A	A	A	N	G	G	G	G	A	A	G	G	G	A	A	A
S1_709186776	A/G	4	22252261	+	A	A	A	A	A	A	A	A	A	A	A	A	A	A	A	A	A	A	A	A	A	G	A	A	A	A	A	A	A	A	A	A	A	G	A	G	G	A	A	A	A	A	A	A	A
S1_709186799	C/G	4	22252284	+	C	C	C	C	C	C	C	C	C	C	C	C	C	C	C	C	C	C	C	C	C	G	C	C	C	C	C	C	C	C	C	C	C	G	C	G	G	C	C	C	C	C	C	C	C
S1_709444891	T/A	4	22510376	+	T	T	T	T	T	T	T	T	T	T	T	T	T	T	T	T	T	T	T	T	T	A	T	T	T	T	T	T	T	T	T	T	T	A	T	A	A	T	T	T	T	T	T	T	T
S1_709470507	G/A	4	22535992	+	G	G	G	G	G	G	G	G	G	G	G	G	G	G	G	G	G	G	G	G	G	A	G	N	G	G	G	G	G	G	G	G	G	A	G	A	A	G	G	G	G	G	G	G	G
S1_709484681	T/A	4	22550166	+	T	T	T	T	T	T	T	T	T	T	T	T	T	T	T	T	T	T	T	T	T	A	T	N	T	T	T	T	T	T	T	T	N	A	T	A	A	T	T	T	T	T	T	T	T
S1_709484924	A/T	4	22550409	+	A	A	A	N	N	A	A	A	A	A	A	A	N	A	A	A	A	A	A	A	A	N	A	N	A	A	A	A	A	A	A	A	N	T	A	T	T	A	N	A	N	A	N	A	A
S1_709484960	T/C	4	22550445	+	T	T	T	N	N	T	T	T	T	T	T	T	N	T	T	T	T	T	T	T	T	N	T	N	T	T	T	T	T	T	T	T	N	C	T	C	C	T	N	T	N	T	N	T	T
S1_709727687	C/T	4	22793172	+	T	T	T	C	T	T	C	C	C	C	C	C	T	T	T	C	T	T	T	T	T	C	T	T	T	T	T	T	T	T	T	T	C	C	T	C	C	C	C	T	T	C	T	T	T
S1_709727807	A/C	4	22793292	+	C	C	C	A	C	C	A	A	A	A	A	A	C	C	C	A	C	C	C	C	C	A	C	C	C	C	C	C	C	C	C	C	N	A	C	A	A	A	A	C	C	A	C	C	C
S1_709730874	C/A	4	22796359	+	A	A	A	C	A	A	C	C	C	C	C	C	A	A	A	C	A	A	A	A	A	C	A	A	A	A	A	A	A	A	A	A	N	C	A	C	C	C	C	A	A	C	N	A	A
S1_709731034	C/T	4	22796519	+	N	T	T	C	T	T	C	C	C	N	C	C	T	T	T	C	T	T	T	T	T	C	T	N	T	T	T	T	T	T	T	T	C	C	T	C	C	N	C	T	T	C	N	T	T
S1_709760016	G/A	4	22825501	+	A	A	A	G	A	A	G	G	G	G	G	G	A	A	A	G	A	A	A	A	A	G	A	A	A	A	A	A	A	A	A	A	G	G	A	G	G	G	G	A	A	G	A	A	A
S1_709800621	T/A	4	22866106	+	T	T	A	T	A	A	A	T	A	T	A	T	A	A	W	T	A	A	A	A	A	T	A	A	A	A	A	A	A	A	A	A	T	T	A	T	T	T	A	A	A	N	N	A	A
S1_709800783	A/C	4	22866268	+	A	A	C	A	M	C	C	A	C	A	C	A	C	C	A	A	C	N	C	C	C	A	C	C	C	C	C	C	C	C	C	C	A	A	C	A	A	A	C	N	C	A	C	C	C
S1_709801269	T/G	4	22866754	+	T	T	T	T	T	T	T	K	T	T	T	T	T	T	T	T	T	T	T	T	T	T	T	N	T	T	T	T	T	T	T	T	N	K	T	T	T	K	T	T	T	T	T	T	T
S1_709958407	A/C	4	23023892	+	A	A	N	C	C	C	A	C	A	C	A	C	N	C	A	C	C	N	C	N	C	A	A	N	C	C	C	C	C	C	C	A	C	A	A	A	C	C	A	A	A	A	C	C	C
S1_709958422	G/A	4	23023907	+	G	G	N	A	A	A	G	A	G	A	G	A	N	A	G	A	A	N	A	N	A	G	G	N	A	A	A	A	A	A	A	G	A	G	G	G	A	A	G	G	G	G	A	A	A
S1_710008216	A/G	4	23073701	+	G	G	A	G	G	G	A	G	A	G	A	G	G	G	G	G	G	G	G	G	G	A	A	G	G	G	G	G	G	G	G	A	G	A	A	A	G	G	A	A	A	A	G	G	G
S1_710008228	A/G	4	23073713	+	G	G	A	G	G	G	A	G	A	G	A	G	G	G	G	G	G	G	G	G	G	A	A	G	G	G	G	G	G	G	G	A	G	A	A	A	G	G	A	A	A	A	G	G	G
S1_710020485	A/T	4	23085970	+	T	T	A	T	T	T	A	T	A	T	A	T	T	T	T	T	T	N	W	T	T	A	A	T	T	T	T	T	T	T	T	A	N	A	A	A	T	T	A	A	A	A	T	T	T
S1_710020487	C/T	4	23085972	+	T	T	C	T	T	T	C	T	C	T	C	T	T	T	T	T	T	N	Y	T	T	C	C	T	T	T	T	T	T	T	T	C	N	C	C	C	T	T	C	C	C	C	T	T	T
S1_710020634	T/C	4	23086119	+	C	C	T	C	C	C	T	C	T	C	T	C	C	C	C	C	C	C	C	C	C	T	T	C	C	C	C	C	C	C	C	T	C	T	T	T	C	C	T	T	T	T	C	C	C
S1_710020656	A/C	4	23086141	+	C	C	A	C	C	C	A	C	A	C	A	C	C	C	C	C	C	C	C	C	C	A	A	C	C	C	C	C	C	C	C	A	C	A	A	A	C	C	A	A	A	A	C	C	C
S1_710020766	A/C	4	23086251	+	C	C	A	C	C	C	A	C	A	C	A	C	C	C	C	C	C	C	C	C	C	A	A	C	C	C	C	C	C	C	C	A	C	A	A	A	C	C	A	A	A	A	C	C	C
S1_710049808	A/C	4	23115293	+	A	A	A	A	A	A	A	A	A	A	A	A	A	M	A	A	A	A	A	A	A	A	A	N	M	A	A	A	A	A	A	A	N	A	M	A	A	A	A	A	A	N	A	A	A
S1_710049821	A/C	4	23115306	+	A	A	A	A	A	A	A	A	M	M	A	A	A	A	A	A	A	A	A	A	A	A	A	N	A	A	M	M	A	A	A	A	N	A	A	A	A	A	A	A	A	N	A	M	A
S1_710049853	A/C	4	23115338	+	A	A	A	A	A	A	A	A	A	A	M	A	A	M	A	A	A	M	M	A	A	A	A	N	A	A	A	A	A	A	M	A	N	A	A	A	A	A	A	A	A	N	A	A	A
S1_710056626	C/A	4	23122111	+	C	C	A	C	C	C	C	C	C	C	A	C	C	C	C	C	C	C	C	C	C	C	A	C	C	C	C	C	C	C	C	C	C	C	A	N	C	C	C	A	A	C	C	C	C
S1_710744002	C/G	4	23809487	+	C	C	C	C	S	C	C	C	C	C	C	C	G	G	C	C	G	G	G	G	G	N	C	G	G	G	G	C	G	G	G	C	N	C	C	C	C	C	C	C	C	N	G	G	G
S1_710746398	T/G	4	23811883	+	T	T	T	T	T	T	T	T	K	K	K	K	T	K	T	T	T	T	T	N	T	T	T	K	T	T	T	T	T	T	T	T	T	T	T	T	T	T	T	T	K	T	K	T	T
S1_710746421	T/G	4	23811906	+	K	T	T	T	T	T	T	T	T	T	T	T	T	K	T	K	T	T	T	N	T	T	T	T	T	T	T	T	T	T	T	T	T	K	T	T	T	K	T	T	T	T	T	T	T
S1_710862926	T/C	4	23928411	+	T	T	N	N	C	C	T	N	T	T	T	T	C	C	N	T	C	C	C	N	C	T	T	C	C	C	C	N	C	N	C	T	N	T	T	T	T	T	T	T	T	T	C	C	C
S1_710951156	C/A	4	24016641	+	C	C	C	C	M	C	C	C	C	C	C	C	A	A	C	C	A	A	A	A	A	C	C	A	A	C	A	C	A	A	A	C	C	C	C	C	C	C	C	C	C	C	A	A	C
S1_711092416	A/G	4	24157901	+	A	N	G	A	A	G	A	N	A	A	R	A	G	A	A	A	G	N	N	G	A	A	A	N	G	G	G	G	G	A	A	A	N	A	A	A	A	N	N	A	A	N	G	G	G
S1_711761444	G/A	4	24826929	+	G	G	G	G	G	G	G	A	G	G	G	G	G	G	G	G	G	G	G	G	G	G	G	G	G	G	G	G	G	G	G	G	N	N	G	G	G	A	G	A	G	N	G	G	G
S1_711767330	T/C	4	24832815	+	T	T	T	C	T	T	T	C	C	C	C	C	T	T	T	T	T	T	T	T	T	C	C	T	T	C	C	T	C	Y	T	T	N	N	C	C	C	C	T	N	C	N	T	T	C
S1_711803459	G/A	4	24868944	+	G	G	G	A	G	G	G	G	A	A	G	A	G	A	G	G	G	G	A	N	G	A	G	A	A	A	A	A	A	A	A	G	N	G	A	A	A	A	G	A	A	G	G	G	N
S1_712068959	C/T	4	25134444	+	C	C	C	C	C	T	C	T	Y	C	C	C	N	T	C	C	T	N	T	C	T	N	C	T	T	T	T	N	T	T	T	T	N	C	C	C	T	T	C	T	C	C	T	T	T
S1_712096416	A/C	4	25161901	+	A	M	M	A	M	A	A	A	A	A	A	A	A	A	A	A	A	A	A	A	A	A	M	A	A	M	A	A	M	A	M	A	A	A	M	M	A	A	M	A	A	N	A	A	A
S1_712097113	C/T	4	25162598	+	C	C	C	C	C	C	C	C	C	C	C	C	T	C	C	C	C	C	C	T	C	C	C	C	C	C	C	C	C	C	C	C	N	C	C	C	C	C	C	C	C	C	C	C	C
S1_712514794	G/A	4	25580279	+	G	G	A	G	R	A	A	G	G	G	G	G	A	A	G	G	A	A	A	A	A	G	G	A	A	A	A	A	A	A	R	G	N	A	A	A	G	A	G	A	A	G	A	A	A
S1_712545416	G/A	4	25610901	+	G	G	A	G	A	G	A	A	A	A	G	G	G	G	G	G	G	G	G	G	G	G	A	G	G	G	G	G	G	G	R	G	N	G	G	G	G	G	A	G	G	G	G	G	G
S1_712590021	C/A	4	25655506	+	C	C	N	C	M	N	C	C	C	C	M	C	C	N	C	M	C	N	M	C	C	C	C	C	C	C	C	C	C	C	M	C	N	C	C	C	C	C	N	M	C	N	C	C	C
S1_712590034	C/A	4	25655519	+	C	C	N	C	C	N	C	C	C	C	C	C	C	N	C	C	C	N	C	C	C	C	C	C	C	C	C	C	C	M	M	C	N	C	C	C	C	C	N	M	C	N	C	C	C
S1_712590053	C/A	4	25655538	+	C	M	N	C	C	N	C	C	C	C	M	C	C	N	C	M	C	N	C	C	C	C	M	C	C	C	C	C	C	C	C	C	N	C	M	C	C	C	N	C	C	N	C	C	M
S1_712590058	C/A	4	25655543	+	M	M	N	C	M	N	C	C	C	C	C	C	C	N	C	C	A	N	C	C	C	C	C	C	C	M	M	M	M	C	C	C	N	C	C	C	M	C	N	C	C	N	C	C	M
S1_712602227	C/A	4	25667712	+	C	C	C	C	A	C	C	C	C	C	C	C	A	A	C	C	A	A	A	A	A	C	C	A	A	A	A	C	A	A	A	C	C	C	C	C	A	C	C	C	C	C	A	A	A
S1_712674286	C/T	4	25739771	+	C	C	C	C	C	C	C	Y	C	C	C	C	C	C	C	C	C	C	C	C	C	C	C	C	C	C	C	C	C	C	C	N	N	C	C	C	C	Y	C	C	C	C	C	C	C
S1_712692796	T/G	4	25758281	+	T	T	T	K	T	T	T	T	T	T	T	K	K	T	T	T	T	T	T	T	T	T	T	K	T	T	T	T	T	T	T	K	T	T	T	T	T	T	T	T	T	N	T	T	T
S1_712692842	T/G	4	25758327	+	T	T	T	T	T	T	T	T	T	T	T	T	K	T	T	T	K	T	T	T	T	T	T	T	T	K	T	K	T	T	T	T	T	T	T	T	T	T	T	T	T	N	T	T	T
S1_712924139	A/C	4	25989624	+	A	A	A	A	M	A	A	A	M	A	A	A	M	A	A	A	A	N	A	N	A	A	A	A	A	A	A	A	A	A	M	M	N	A	A	A	A	A	A	A	A	N	A	A	A
S1_712924149	A/C	4	25989634	+	A	A	M	M	A	A	A	A	A	A	A	A	M	A	A	A	A	N	A	N	A	M	A	A	A	A	A	A	A	A	A	A	N	A	A	A	A	A	A	A	A	N	A	A	A
S1_712924163	A/C	4	25989648	+	A	M	A	A	A	A	A	A	M	A	M	A	A	A	A	A	A	N	A	N	A	M	A	M	A	A	M	M	M	A	A	A	N	A	A	A	A	A	A	A	M	N	A	A	A
S1_712924168	A/C	4	25989653	+	M	M	A	A	A	A	M	A	M	A	A	A	M	A	A	A	A	N	A	N	A	A	M	A	A	A	M	A	M	A	A	M	N	A	A	A	A	A	A	A	M	N	A	A	M
S1_713083951	A/C	4	26149436	+	A	A	A	M	A	A	A	A	A	A	M	A	A	A	A	M	A	A	A	N	A	A	A	A	A	M	A	A	A	A	A	A	N	A	A	A	A	A	A	A	A	N	A	M	A
S1_713726204	C/T	4	26791689	+	C	C	C	C	C	C	C	N	N	C	C	C	Y	C	C	N	Y	C	N	N	C	C	C	C	Y	C	Y	C	N	N	C	Y	N	C	T	C	C	C	N	C	C	N	Y	C	Y
S1_714016976	T/C	4	27082461	+	T	T	T	T	T	C	T	T	C	T	C	T	C	C	T	T	C	C	C	C	C	T	T	C	C	C	C	C	C	C	C	C	N	C	C	C	T	C	T	C	C	T	C	C	C
S1_714189316	C/G	4	27254801	+	C	C	C	C	C	C	C	C	C	C	C	C	C	G	C	C	C	C	C	C	C	C	C	G	G	G	C	G	C	G	G	C	N	C	G	G	G	C	C	C	G	C	C	C	C
S1_714206895	T/C	4	27272380	+	T	T	T	T	T	T	T	T	T	T	T	T	T	C	T	T	T	T	C	T	T	T	T	C	C	C	C	C	C	C	C	T	T	T	C	C	T	T	T	T	C	T	C	C	C
S1_717393189	A/C	4	30458674	+	A	M	A	A	A	A	M	A	A	A	A	M	A	A	M	A	M	A	A	A	A	A	A	A	A	A	A	A	A	A	A	A	A	A	A	A	A	A	A	A	A	A	A	A	A
S1_717393193	A/C	4	30458678	+	A	A	M	A	M	A	A	A	A	A	A	A	A	A	A	M	A	M	A	A	A	A	A	A	M	A	A	A	A	M	A	A	A	A	M	M	A	A	A	A	A	A	A	A	A
S1_719503677	T/A	4	32569162	+	T	T	T	T	T	T	T	T	T	T	A	T	T	N	T	T	T	N	T	T	N	T	T	T	T	T	T	T	T	T	T	T	N	T	T	T	T	T	T	T	T	N	T	T	N
S1_719635359	A/T	4	32700844	+	A	A	A	A	A	W	A	A	A	W	A	A	A	A	N	W	W	A	A	A	N	A	A	A	A	A	A	N	W	A	A	A	N	A	A	W	N	A	A	A	A	A	W	A	A
S1_719729049	T/G	4	32794534	+	T	T	T	K	T	T	T	T	T	T	T	T	T	T	K	T	T	N	T	K	T	T	T	T	T	T	T	K	T	K	K	K	T	T	T	T	T	K	T	T	T	N	K	T	T
S1_719788721	A/G	4	32854206	+	A	A	A	A	A	A	A	A	A	A	R	A	A	A	A	A	R	A	A	A	A	A	R	A	R	R	A	A	A	A	A	R	N	A	A	A	A	A	R	A	A	A	A	A	A
S1_719868005	G/C	4	32933490	+	G	G	G	G	G	C	G	G	G	G	G	G	C	G	G	G	C	C	G	C	G	G	G	C	C	C	C	C	C	G	G	G	G	G	G	G	G	G	G	G	G	G	C	C	C
S1_720216117	C/T	4	33281602	+	C	C	C	C	C	T	C	C	C	C	C	C	T	T	C	C	T	T	C	T	C	C	C	N	T	C	C	C	T	T	T	C	N	C	C	C	C	C	C	C	C	C	C	C	T
S1_720243682	G/A	4	33309167	+	A	A	G	G	G	G	G	A	G	G	G	G	G	G	G	G	G	G	G	G	G	G	G	G	G	G	G	G	G	G	G	G	G	G	A	A	A	A	G	A	G	G	G	G	G
S1_720422283	A/G	4	33487768	+	A	A	G	A	A	A	A	A	G	G	G	A	A	A	A	A	A	A	G	A	A	G	G	A	A	A	A	A	A	A	A	A	A	G	A	A	A	A	A	A	A	A	A	A	A
S1_720467682	T/G	4	33533167	+	T	T	K	T	K	T	T	T	T	T	T	T	T	T	T	K	T	T	T	T	T	T	T	T	K	T	T	T	T	T	T	K	T	K	K	K	T	T	T	T	T	T	T	T	T
S1_720517931	A/T	4	33583416	+	A	A	T	A	A	A	A	A	T	T	T	A	T	A	A	T	T	N	A	N	N	T	A	N	T	A	T	A	T	A	A	A	N	A	A	A	N	N	A	A	A	A	T	T	N
S1_720734421	A/C	4	33799906	+	N	N	A	M	A	N	A	A	A	A	A	A	A	A	A	M	N	A	A	N	A	A	A	A	A	A	A	N	A	A	A	A	N	A	A	A	M	A	N	A	A	A	A	A	N
S1_720832235	G/T	4	33897720	+	G	K	G	N	G	G	G	G	K	G	G	G	G	G	G	G	G	G	G	G	N	N	G	N	G	G	G	G	K	K	G	G	G	G	G	G	N	G	G	G	G	N	G	G	G
S1_720832237	G/T	4	33897722	+	G	G	G	N	G	G	G	G	G	G	G	G	G	G	G	G	G	G	G	G	N	N	G	N	G	G	G	G	G	G	G	G	G	G	G	G	N	G	K	G	G	N	G	G	G
S1_720882348	C/T	4	33947833	+	C	C	C	C	C	C	C	C	C	C	C	C	C	C	C	C	C	C	C	C	C	C	C	C	C	C	C	C	C	C	C	C	N	C	C	C	C	C	C	C	C	C	C	C	C
S1_720936413	C/A	4	34001898	+	N	C	C	C	N	M	M	C	C	N	C	C	C	N	C	C	M	N	C	C	N	N	C	C	C	M	C	C	C	C	C	C	N	C	C	C	M	M	M	C	N	C	C	C	C
S1_721335984	T/G	4	34401469	+	K	T	T	T	T	T	T	T	K	T	T	T	K	T	T	T	T	N	T	T	K	T	T	T	T	T	T	T	T	T	T	T	T	T	T	T	T	T	T	T	T	T	T	T	T
S1_721336000	T/G	4	34401485	+	T	T	T	T	T	T	T	T	T	T	T	T	T	T	K	T	T	N	T	T	K	T	T	T	T	T	T	T	K	T	T	T	T	T	T	T	T	T	T	T	K	T	T	T	T
S1_721576966	C/T	4	34642451	+	C	C	C	C	C	C	C	C	C	C	C	C	C	C	C	C	T	C	C	C	C	C	C	T	T	C	C	C	C	C	C	C	C	C	C	C	T	C	C	C	C	C	C	C	C
S1_721714019	T/C	4	34779504	+	T	T	C	T	C	C	C	C	T	C	C	C	C	C	C	T	C	C	T	C	C	T	C	C	C	C	C	C	C	C	C	T	T	C	T	T	C	T	T	C	C	T	C	C	C
S1_721847512	G/A	4	34912997	+	G	G	G	G	G	G	G	G	G	G	G	G	G	G	A	G	A	G	G	G	G	G	G	A	A	A	A	G	A	G	G	G	G	G	G	G	G	G	G	G	A	G	A	A	G
S1_722122066	C/A	4	35187551	+	C	C	A	A	C	C	A	C	A	A	A	C	C	C	C	C	C	N	C	C	C	A	C	C	C	C	C	C	C	C	C	C	N	C	A	A	C	C	C	C	A	C	C	C	C
S1_722627730	A/G	4	35693215	+	A	A	A	A	G	A	A	A	A	A	A	A	A	A	A	A	A	A	A	A	A	A	A	A	A	A	A	A	A	A	A	A	N	A	A	A	A	A	A	A	A	G	A	A	A
S1_723666597	T/A	4	36732082	+	T	T	T	A	T	T	T	T	T	T	T	T	T	T	T	T	T	T	T	T	T	T	T	T	T	T	T	T	T	T	T	T	T	T	T	T	T	T	T	T	T	T	T	T	T
S1_724360449	G/T	4	37425934	+	G	G	K	G	G	G	G	K	G	G	G	G	G	G	G	G	G	K	G	G	K	G	G	G	G	G	G	K	G	G	K	G	G	K	G	G	G	G	G	G	G	G	G	G	K
S1_724360454	A/T	4	37425939	+	A	A	A	A	W	A	A	W	A	A	A	A	A	A	A	A	A	A	A	A	A	A	A	A	W	A	A	A	A	A	A	A	A	A	A	W	A	A	A	A	A	A	A	A	A
S1_725389344	G/A	4	38454829	+	G	G	G	G	G	G	G	G	G	G	G	G	G	G	G	G	G	G	G	G	G	G	G	G	G	G	G	G	G	G	G	G	G	G	G	G	G	G	G	G	G	G	G	G	G
S1_725619948	A/C	4	38685433	+	A	A	A	M	A	A	A	A	A	A	A	A	A	A	A	A	A	A	A	M	A	A	A	A	A	A	A	M	A	A	A	A	N	A	A	A	A	A	A	A	A	A	A	A	A
S1_725619959	A/C	4	38685444	+	A	A	A	A	A	A	A	A	A	A	A	M	A	A	A	A	M	A	M	A	A	A	A	A	A	A	A	A	A	A	A	A	N	A	A	A	A	A	M	M	A	A	M	A	M
S1_725619960	A/C	4	38685445	+	A	A	A	A	A	A	A	M	A	A	A	M	A	M	A	M	A	A	A	M	A	A	A	A	A	A	A	A	M	A	A	A	N	A	A	A	A	A	A	A	A	M	A	A	A
S1_725735736	A/C	4	38801221	+	A	A	A	A	N	A	A	A	A	A	A	A	A	A	A	A	A	N	A	A	A	A	A	A	A	A	A	A	A	A	A	A	N	A	A	A	C	A	A	A	A	C	A	A	N
S1_725781520	A/G	4	38847005	+	A	A	A	A	A	A	A	A	A	A	A	A	A	A	A	A	A	A	A	A	A	A	A	A	N	A	A	A	A	A	A	A	A	A	A	A	G	A	A	A	A	G	A	A	A
S1_726121219	C/T	4	39186704	+	C	C	C	T	C	C	C	C	C	C	C	C	T	C	C	T	C	C	C	C	C	C	C	C	C	C	C	C	C	C	C	C	N	C	C	C	C	C	C	C	C	C	C	C	C
S1_726926798	C/T	4	39992283	+	C	C	C	C	C	C	C	C	C	N	C	C	C	C	C	C	C	C	C	N	N	C	C	N	C	C	C	C	C	C	C	C	C	N	C	C	C	C	C	C	C	N	C	C	N
S1_727073990	C/T	4	40139475	+	C	C	C	C	C	N	C	C	C	N	C	C	C	C	C	C	T	N	C	N	T	C	C	N	T	C	C	T	T	C	C	C	N	C	C	N	C	C	C	C	C	C	C	C	N
S1_727074059	C/G	4	40139544	+	C	C	C	G	G	G	C	C	G	G	G	C	G	G	C	C	C	G	C	C	C	G	C	C	C	C	C	C	C	G	G	G	G	C	C	G	C	C	C	C	C	C	C	C	G
S1_727074060	C/G	4	40139545	+	C	C	C	G	G	G	C	C	G	G	G	C	G	G	C	C	C	G	C	C	C	G	C	C	C	C	C	C	C	G	G	G	G	C	C	G	C	C	C	C	C	C	C	C	G
S1_727074125	C/T	4	40139610	+	T	T	T	C	C	C	T	C	C	C	C	C	C	C	T	C	C	C	T	C	C	C	T	C	C	T	T	C	C	C	C	C	C	C	T	C	C	T	C	T	T	C	T	T	C
S1_728078964	A/T	4	41144449	+	A	A	A	A	A	A	A	A	A	A	A	A	A	A	A	A	A	A	T	A	A	A	A	A	A	T	T	T	A	A	A	A	A	A	A	A	A	A	A	A	A	A	T	T	T
S1_728082258	C/T	4	41147743	+	C	C	C	C	C	C	C	C	C	C	C	C	C	C	C	C	C	C	T	C	C	C	C	C	N	T	T	T	C	C	C	C	C	C	C	C	C	C	C	C	C	C	T	T	T
S1_728082313	A/G	4	41147798	+	A	A	A	G	A	A	A	A	A	R	A	A	A	A	A	A	A	A	G	A	A	A	A	A	A	G	G	G	A	A	A	A	A	A	A	A	A	A	A	A	A	A	G	G	G
S1_729200416	A/C	4	42265901	+	A	A	A	A	A	A	A	A	A	A	A	A	A	A	A	A	A	A	A	A	A	A	A	A	A	A	A	A	A	A	A	A	A	A	A	A	A	A	A	A	A	A	A	A	A
S1_729288981	T/G	4	42354466	+	T	T	T	T	G	G	G	T	T	N	G	T	N	G	T	G	G	G	G	G	N	G	T	T	N	G	G	G	G	N	G	N	N	N	T	G	T	T	T	T	T	T	G	G	G
S1_729291487	T/C	4	42356972	+	T	T	T	T	T	T	Y	T	T	T	T	T	T	T	T	T	T	T	T	T	T	T	T	T	T	Y	T	T	T	Y	T	T	T	T	Y	T	T	T	T	T	T	T	T	Y	T
S1_729352398	T/C	4	42417883	+	T	T	T	T	T	T	T	T	T	T	T	T	T	T	T	T	T	T	T	T	T	T	T	T	T	T	T	T	T	T	T	T	N	T	T	T	T	T	T	T	T	T	T	T	T
S1_733271754	C/A	4	46337239	+	C	C	C	C	C	A	C	C	C	C	A	C	C	A	C	M	A	A	A	C	A	C	C	A	A	A	A	A	A	A	A	C	N	C	C	C	C	C	C	C	C	C	A	A	A
S1_733391352	A/C	4	46456837	+	A	A	A	M	A	A	A	A	A	M	A	M	A	A	A	A	A	A	A	A	A	A	A	A	A	A	M	A	M	A	A	A	N	A	A	A	A	A	A	A	M	A	A	M	A
S1_733454997	G/C	4	46520482	+	G	G	G	G	G	C	G	G	G	G	C	G	C	G	G	S	C	C	C	C	C	G	G	C	C	C	C	C	C	G	G	G	N	G	G	G	G	G	G	G	G	G	C	C	C
S1_733455016	A/T	4	46520501	+	A	W	A	A	A	A	A	A	A	A	A	A	A	A	W	A	A	A	A	A	A	A	A	A	A	A	A	A	W	A	W	A	N	A	A	A	A	A	W	A	A	W	A	A	A
S1_733664171	T/C	4	46729656	+	T	T	T	N	T	C	T	T	T	N	C	T	T	C	T	T	C	C	C	T	C	N	T	N	C	C	N	C	C	C	C	T	N	T	T	C	T	T	T	T	T	T	C	C	C
S1_734546877	C/T	4	47612362	+	C	C	C	T	T	C	C	C	T	C	T	C	C	T	C	C	C	C	T	T	T	C	C	C	C	C	T	C	C	T	T	C	C	C	C	C	T	C	C	C	C	T	C	C	T
S1_734582391	T/A	4	47647876	+	T	T	T	A	A	A	T	N	A	T	A	T	N	A	T	N	T	N	A	N	A	T	T	N	T	A	A	A	T	A	A	N	N	T	T	T	N	T	T	T	N	T	N	T	A
S1_734727076	T/C	4	47792561	+	T	N	T	T	T	T	T	T	T	N	C	T	T	T	N	T	T	N	T	T	T	T	T	N	T	C	T	T	T	T	T	T	T	T	T	T	T	T	N	T	T	N	T	T	T
S1_734777292	A/C	4	47842777	+	A	A	A	A	C	C	N	A	A	A	C	A	C	C	A	A	C	C	C	C	C	N	A	C	C	C	C	C	C	C	C	A	N	A	A	A	A	A	A	A	A	A	C	C	C
S1_734784531	T/C	4	47850016	+	T	T	T	T	C	C	T	T	T	T	C	T	C	C	T	T	C	C	C	C	C	T	T	C	C	C	C	C	C	C	C	T	T	T	T	T	T	T	T	T	T	T	C	C	C
S1_734898396	G/A	4	47963881	+	G	G	G	G	A	G	G	G	A	G	A	A	A	A	G	G	A	A	A	A	A	G	G	A	A	A	A	N	A	A	A	G	G	G	G	G	G	G	G	G	G	G	A	A	A
S1_734898405	T/C	4	47963890	+	T	T	T	T	C	T	T	T	T	T	C	T	C	C	T	T	C	C	C	C	C	T	T	C	C	C	C	C	C	C	C	T	T	T	T	T	T	T	T	T	T	T	C	C	C
S1_738178395	T/C	4	51243880	+	T	T	T	T	T	T	T	T	T	T	T	T	T	T	T	T	T	T	T	T	T	T	T	T	T	T	T	T	T	T	T	T	T	C	C	C	T	T	T	T	C	T	T	T	T
S1_738189751	C/T	4	51255236	+	C	C	T	C	C	C	C	C	C	C	C	C	C	C	C	C	C	N	C	C	C	C	C	C	C	C	C	C	C	C	C	C	C	T	T	T	C	C	C	C	T	C	C	C	C
S1_738439685	T/C	4	51505170	+	T	T	T	T	T	T	T	T	T	T	T	T	T	T	T	T	T	T	T	T	T	T	C	T	T	T	T	T	T	T	T	T	T	C	C	C	T	T	T	T	C	T	T	T	T
S1_738466673	A/G	4	51532158	+	A	A	A	A	A	A	A	A	N	N	G	A	A	A	A	A	A	A	A	N	A	A	G	N	A	A	A	A	A	A	A	A	N	G	G	G	A	A	A	A	G	N	A	A	A
S1_738466674	G/T	4	51532159	+	G	G	G	G	G	G	G	G	N	N	T	G	G	G	G	G	G	G	G	N	G	G	T	N	G	G	G	G	G	G	G	G	N	T	T	T	G	G	G	G	T	N	G	G	G
S1_738529065	G/T	4	51594550	+	G	G	G	G	G	G	G	G	G	G	G	G	G	G	G	G	G	G	G	G	G	G	G	G	G	G	G	G	G	G	G	G	G	T	T	T	G	G	G	G	T	G	G	G	G
S1_738529100	G/T	4	51594585	+	G	G	G	G	G	G	G	G	G	G	G	G	G	G	G	G	G	G	G	G	G	G	G	G	G	G	G	G	G	G	G	G	G	T	T	T	G	G	G	G	T	G	G	G	G
S1_738536688	G/A	4	51602173	+	G	G	G	G	G	G	G	G	G	G	G	G	G	G	G	G	G	G	G	G	G	G	G	G	G	G	G	G	G	G	G	G	N	A	A	A	G	G	G	G	A	G	G	G	G
S1_738536737	A/G	4	51602222	+	A	A	A	A	A	A	A	A	A	A	A	A	A	A	A	A	A	A	A	A	A	A	A	A	A	A	A	A	A	A	A	A	A	G	G	G	A	A	A	A	G	A	A	A	A
S1_738747566	A/C	4	51813051	+	A	A	A	A	A	C	A	A	A	A	A	A	A	A	A	A	C	C	C	A	A	A	A	A	A	C	A	C	A	A	A	A	N	A	A	A	A	A	A	A	A	A	A	A	A
S1_738749600	C/T	4	51815085	+	C	C	T	C	C	C	T	T	C	C	C	C	C	C	C	C	C	N	C	C	C	C	C	C	C	C	C	C	C	C	C	C	C	T	T	C	T	T	C	N	T	C	C	C	C
S1_738977635	G/C	4	52043120	+	G	G	G	C	G	G	G	N	G	G	G	G	G	G	G	C	G	G	G	G	G	G	G	G	G	G	G	G	G	G	G	G	N	G	G	G	G	G	G	N	G	C	G	G	G
S1_738977782	C/T	4	52043267	+	N	C	C	T	C	C	C	C	C	C	C	C	C	C	C	T	C	C	C	C	C	C	C	N	C	C	C	C	C	C	C	C	N	C	C	C	C	C	C	C	C	T	N	C	C
S1_738977797	G/A	4	52043282	+	N	G	G	A	G	G	G	G	G	G	G	G	G	G	G	A	G	G	G	G	G	G	G	N	G	G	G	G	G	G	G	G	N	G	G	G	G	G	G	G	G	A	N	G	G
S1_739044697	T/C	4	52110182	+	T	T	T	T	C	C	T	T	T	T	T	T	T	C	T	T	C	C	C	C	C	C	T	N	C	C	C	C	C	C	C	T	T	T	T	C	T	T	T	T	T	N	C	C	C
S1_739045648	C/T	4	52111133	+	C	C	T	T	C	C	C	C	T	C	C	N	C	C	C	N	C	C	C	C	C	C	C	C	C	C	C	C	C	C	C	C	N	N	T	C	C	C	C	C	N	T	C	C	C
S1_739045696	A/G	4	52111181	+	A	A	G	G	A	A	A	A	G	A	A	G	A	A	A	G	A	A	A	A	A	A	A	A	A	A	A	A	A	A	A	A	G	G	G	A	A	A	A	A	G	G	A	A	A
S1_739051872	C/T	4	52117357	+	C	C	C	C	C	C	C	C	C	C	C	C	C	C	C	C	C	C	C	N	C	T	C	T	T	C	T	T	C	C	C	C	C	C	C	T	C	T	N	T	C	C	T	T	T
S1_739051891	A/G	4	52117376	+	A	A	A	G	A	A	A	A	G	A	A	G	A	A	A	G	A	A	A	N	A	A	A	A	A	R	A	A	A	A	A	A	G	G	G	A	A	A	N	A	G	G	A	A	A
S1_739128749	A/G	4	52194234	+	A	A	A	G	A	A	A	G	G	A	A	G	A	A	A	G	A	A	A	A	A	A	A	A	A	A	A	A	A	A	A	A	N	A	A	A	A	A	A	A	G	N	A	A	A
S1_739143155	C/G	4	52208640	+	G	G	G	G	C	C	C	G	G	C	C	G	C	C	G	G	C	C	C	C	C	C	G	C	C	C	C	C	C	C	C	C	N	G	G	C	C	C	G	C	G	C	C	C	C
S1_739154381	A/T	4	52219866	+	T	T	T	T	A	A	A	T	T	A	A	T	A	A	T	T	A	A	A	A	A	A	T	A	A	A	A	A	A	A	A	A	T	T	T	A	A	A	T	A	T	A	A	A	A
S1_739157334	A/G	4	52222819	+	G	G	G	G	A	A	A	G	G	A	A	G	A	A	G	G	A	A	A	A	A	A	G	A	A	A	N	A	A	A	A	A	N	G	G	A	A	A	G	A	G	A	A	A	A
S1_739157347	A/G	4	52222832	+	G	G	G	G	A	A	A	G	G	A	A	G	A	A	G	G	A	A	A	A	A	A	G	A	A	A	N	A	A	A	A	A	N	G	G	A	A	A	G	A	G	A	A	A	A
S1_739158337	A/C	4	52223822	+	C	C	C	C	A	A	A	C	C	A	A	C	A	A	C	C	A	A	A	N	A	A	C	A	A	A	A	A	A	A	A	A	C	C	C	A	A	A	C	A	C	A	A	A	A
S1_739224583	G/A	4	52290068	+	A	A	A	A	G	G	G	G	G	G	G	A	G	G	A	A	G	G	G	G	G	G	A	G	G	G	G	G	G	G	G	G	N	A	A	G	G	G	A	G	A	G	G	G	G
S1_739225666	C/A	4	52291151	+	A	N	A	A	C	C	C	C	C	C	C	A	C	C	N	A	C	C	C	C	C	C	N	C	C	C	C	C	C	C	C	C	N	A	A	C	C	C	A	C	A	N	C	C	C
S1_739616518	A/T	4	52682003	+	A	A	A	A	T	T	A	A	A	A	A	A	T	T	A	A	T	T	T	T	T	T	A	T	T	T	T	T	T	T	T	A	A	A	A	T	A	T	A	T	A	N	T	T	T
S1_739625340	C/T	4	52690825	+	C	C	C	T	C	C	T	C	C	T	C	T	C	C	C	T	C	C	C	C	C	C	C	N	C	C	C	C	C	C	C	T	T	C	C	C	T	C	C	C	T	C	C	C	C
S1_739673714	A/C	4	52739199	+	A	A	A	A	A	A	A	A	A	A	A	A	M	A	A	A	A	A	A	A	M	M	A	A	A	A	M	A	A	A	A	M	A	A	A	M	M	A	A	A	A	A	M	A	A
S1_739675062	G/A	4	52740547	+	G	G	G	G	G	G	A	A	G	A	G	G	G	G	G	G	G	N	G	N	G	G	G	G	N	G	G	G	G	G	G	G	G	G	G	G	G	G	G	G	G	N	G	G	G
S1_739712240	C/T	4	52777725	+	C	C	C	T	C	C	T	T	C	T	C	C	C	C	C	T	C	C	C	C	C	C	C	C	C	C	C	C	C	C	C	C	N	C	C	C	C	C	C	C	C	C	C	C	C
S1_739808195	C/G	4	52873680	+	C	C	C	G	C	C	G	G	C	G	C	C	C	C	C	G	C	C	C	C	C	C	C	C	C	C	C	C	C	C	C	C	G	C	C	C	C	C	C	C	C	C	C	C	C
S1_739863306	A/G	4	52928791	+	A	A	A	G	A	A	G	A	A	G	N	A	A	A	A	N	A	A	A	A	A	A	A	A	A	A	A	A	A	A	A	A	N	A	A	A	A	A	A	A	A	A	A	A	A
S1_739866338	G/A	4	52931823	+	G	G	G	A	G	G	A	G	G	A	G	G	G	G	G	A	G	G	G	G	G	G	G	G	G	G	G	G	G	G	G	G	A	G	G	G	G	G	G	G	G	G	G	G	G
S1_739867676	C/T	4	52933161	+	C	C	C	T	C	N	T	C	C	T	C	C	C	C	N	T	C	C	C	C	C	C	C	N	N	C	C	N	C	C	C	C	N	C	C	C	C	C	C	C	C	C	C	C	N
S1_739870441	C/T	4	52935926	+	C	C	C	T	C	C	T	C	C	T	C	C	C	C	C	T	C	C	C	C	C	C	C	C	C	C	C	C	C	C	C	C	T	C	C	C	C	C	C	C	C	C	C	C	C
S1_739899968	G/T	4	52965453	+	G	G	G	T	G	G	T	G	G	T	G	G	G	G	G	T	G	G	G	G	G	G	G	G	G	G	G	G	G	G	G	G	T	G	G	G	G	G	G	G	G	G	G	G	G
S1_740016362	C/G	4	53081847	+	C	C	C	C	C	C	G	G	C	G	N	C	C	C	C	C	C	N	C	C	C	C	C	C	C	C	C	N	C	C	C	N	C	C	C	C	C	C	C	C	C	C	C	C	N
S1_740016379	T/G	4	53081864	+	T	T	T	T	T	T	G	T	T	G	N	T	T	T	T	T	T	N	T	T	T	T	T	T	T	T	T	N	T	T	T	N	T	T	T	T	T	T	T	T	T	T	T	T	N
S1_740040872	G/C	4	53106357	+	G	G	G	G	G	G	G	G	G	G	G	G	G	G	G	G	G	G	G	G	G	G	G	G	G	G	G	G	G	G	G	G	G	G	G	G	G	G	G	G	G	C	G	G	G
S1_740331680	T/C	4	53397165	+	T	T	T	T	T	T	C	C	C	C	T	T	T	T	T	T	T	T	T	T	T	T	T	T	T	T	T	T	T	T	T	C	T	T	T	T	C	C	C	T	T	T	T	T	T
S1_740331695	G/A	4	53397180	+	G	G	G	G	G	G	A	A	A	A	G	G	G	G	G	G	G	G	G	G	G	G	G	G	G	G	G	G	G	G	G	A	G	G	G	G	A	A	A	G	G	G	G	G	G
S1_740733888	A/C	4	53799373	+	A	A	N	A	A	A	A	A	A	A	A	N	A	A	M	A	M	A	A	N	N	N	A	A	A	A	A	A	A	A	A	N	A	A	A	N	A	A	M	N	A	A	A	A	N
S1_740733889	A/C	4	53799374	+	A	A	N	A	A	A	A	A	A	A	M	N	M	M	A	A	A	A	A	N	N	N	M	A	A	A	A	M	A	A	A	N	A	A	A	N	A	A	M	N	A	A	M	M	N
S1_740733890	A/C	4	53799375	+	A	A	N	A	M	A	A	A	M	A	A	N	M	M	A	C	A	A	A	N	N	N	M	A	A	A	A	M	A	A	A	N	A	A	A	N	A	A	A	N	M	A	M	A	N
S1_741354941	A/G	4	54420426	+	A	A	A	A	R	A	A	A	A	R	R	A	G	A	A	N	A	A	A	A	A	A	R	A	A	A	A	A	A	R	A	A	A	A	A	A	A	A	A	A	R	A	A	A	R
S1_741356022	C/T	4	54421507	+	C	C	C	C	T	C	C	C	C	C	T	C	C	C	C	C	C	C	C	C	C	C	C	C	C	C	C	C	C	C	C	T	C	C	C	C	T	C	C	C	C	C	C	C	C
S1_741356119	G/A	4	54421604	+	G	G	G	G	A	G	G	G	G	G	A	G	G	G	G	G	G	G	G	G	G	G	G	G	G	G	G	G	G	G	G	A	G	G	G	G	A	G	G	G	G	G	G	G	G
S1_741368258	G/C	4	54433743	+	G	G	G	G	C	G	G	G	G	G	C	G	G	G	G	G	G	N	G	G	G	G	G	G	G	G	G	G	G	G	G	C	N	G	G	G	C	G	G	G	G	G	G	G	G
S1_741368357	G/A	4	54433842	+	G	G	G	G	A	N	N	G	G	G	A	G	G	G	N	G	N	G	N	G	R	G	G	G	G	G	G	G	G	G	G	A	N	G	G	G	A	G	G	N	G	N	G	G	G
S1_741371423	T/C	4	54436908	+	T	T	T	T	C	T	T	T	T	T	C	T	T	T	T	T	T	T	T	N	T	T	T	T	T	T	T	T	T	T	T	C	N	T	T	T	C	T	N	T	T	N	T	T	T
S1_741375521	C/G	4	54441006	+	C	C	C	C	G	C	C	C	C	C	G	C	C	C	C	C	C	C	C	C	C	C	C	C	C	C	C	C	C	C	S	G	C	C	C	C	G	C	C	C	C	C	C	C	C
S1_741383226	G/A	4	54448711	+	N	G	G	G	A	G	G	G	G	G	A	G	G	G	N	G	G	G	G	G	G	G	G	N	G	G	G	G	G	G	G	A	N	G	G	G	A	G	G	G	G	G	G	G	G
S1_741383416	A/G	4	54448901	+	A	A	A	A	R	A	N	A	A	A	G	A	A	A	A	A	N	N	A	A	N	N	A	A	A	A	A	A	A	A	A	G	N	A	A	A	N	A	A	A	A	N	A	A	A
S1_741386462	T/G	4	54451947	+	T	K	T	T	T	T	T	T	T	T	T	T	T	T	T	T	T	T	T	T	K	T	T	T	T	T	T	T	T	T	T	T	T	T	T	T	T	T	T	T	T	T	K	T	T
S1_741426557	T/C	4	54492042	+	T	T	T	T	C	T	N	N	T	T	T	T	T	T	N	T	T	C	T	N	T	T	C	N	T	T	T	T	T	T	T	C	T	C	C	N	T	C	C	C	C	T	T	T	T
S1_741496473	A/G	4	54561958	+	G	G	A	G	A	G	A	A	A	A	A	A	G	G	N	A	G	G	G	G	G	G	A	G	G	G	G	G	G	G	G	A	N	A	N	A	A	A	A	A	A	G	G	G	N
S1_741552009	C/G	4	54617494	+	C	C	C	G	C	C	C	C	C	G	G	C	C	C	C	G	C	G	C	C	C	G	C	C	C	G	G	C	C	C	C	C	N	C	G	C	C	C	C	C	C	G	C	C	C
S1_741552071	A/G	4	54617556	+	G	G	A	A	A	N	A	N	G	N	N	G	A	A	A	A	N	A	A	A	A	A	G	N	A	A	A	N	A	A	A	A	N	G	A	G	A	N	A	G	N	N	A	A	A
S1_741745324	A/C	4	54810809	+	A	A	A	A	C	A	A	A	A	A	A	A	A	A	A	A	A	A	A	A	A	A	A	A	A	A	A	A	A	A	A	A	A	A	A	A	A	A	A	A	A	A	A	A	A
S1_741898583	T/C	4	54964068	+	T	T	Y	T	T	Y	T	N	T	T	T	N	T	T	Y	T	T	T	T	T	T	T	N	T	T	T	N	T	N	T	T	T	N	T	T	T	T	T	T	T	Y	T	T	T	T
S1_742081309	C/A	4	55146794	+	A	A	C	C	A	A	C	A	C	C	C	C	A	A	A	C	A	C	A	A	A	C	C	A	A	N	A	A	A	A	A	A	N	C	C	C	A	C	C	N	C	C	A	A	A
S1_742175501	T/C	4	55240986	+	T	T	N	T	C	C	C	T	C	C	C	T	Y	C	C	C	C	T	Y	C	C	T	T	C	C	C	C	C	C	C	C	C	C	T	N	T	C	T	T	T	T	T	C	C	Y
S1_743168011	C/A	4	56233496	+	C	C	C	A	C	C	C	C	C	C	C	A	C	C	C	A	C	A	C	C	C	A	C	C	C	C	C	C	C	C	C	C	A	C	C	C	C	C	C	C	C	A	C	C	C
S1_743180053	C/T	4	56245538	+	T	T	T	C	C	C	C	C	C	C	C	T	C	C	C	T	C	T	C	C	C	C	C	C	C	C	C	C	C	C	C	C	T	C	C	C	C	C	C	C	C	C	C	C	C
S1_743230525	A/T	4	56296010	+	N	A	A	A	A	A	A	N	A	A	T	A	A	A	A	A	A	A	A	A	A	A	A	A	A	A	A	A	A	A	A	A	N	A	A	A	T	N	N	A	A	N	A	A	A
S1_743231191	T/G	4	56296676	+	T	T	T	T	T	T	T	T	T	T	G	T	T	T	T	T	T	N	T	T	T	T	T	T	T	T	T	T	T	T	T	T	N	T	T	T	G	T	T	T	T	T	T	T	T
S1_743248161	C/T	4	56313646	+	C	C	C	C	C	C	C	T	C	T	C	C	C	C	C	C	C	C	C	C	C	C	T	C	C	C	C	C	C	C	C	C	C	T	T	T	C	C	C	C	T	C	C	C	C
S1_743258514	G/T	4	56323999	+	G	G	G	G	G	G	G	G	G	G	T	G	G	G	G	G	G	G	G	G	G	G	G	G	G	G	G	G	G	G	G	G	G	G	G	G	G	G	G	G	G	G	G	G	G
S1_743331030	G/T	4	56396515	+	G	G	G	G	G	G	G	G	G	G	T	G	G	G	G	G	G	G	G	G	G	G	G	N	G	G	G	G	G	G	G	G	N	G	G	G	T	G	G	G	G	G	G	G	G
S1_743332319	A/G	4	56397804	+	A	A	A	A	A	A	A	A	A	A	G	A	A	A	A	A	A	A	A	A	A	A	A	A	A	A	A	A	A	A	A	A	A	A	A	A	G	A	A	A	A	A	A	A	A
S1_744155406	G/T	4	57220891	+	G	G	G	G	G	G	G	G	G	G	G	G	G	G	G	G	G	N	G	G	G	G	G	G	G	G	G	G	G	G	G	G	N	G	G	G	T	G	G	G	G	G	G	G	G
S1_744372206	A/C	4	57437691	+	A	A	A	M	A	A	A	A	A	M	N	M	A	A	A	M	A	A	A	A	A	A	A	A	A	A	A	A	A	A	A	M	A	M	A	A	A	A	A	A	A	A	A	M	A
S1_744498324	C/G	4	57563809	+	C	C	C	C	C	C	G	G	C	C	C	C	G	G	G	G	G	C	C	G	G	C	G	N	G	G	G	G	G	G	G	C	G	G	C	C	C	C	C	C	C	C	G	G	C
S1_745629111	T/G	4	58694596	+	T	T	T	T	T	T	T	T	K	T	T	K	K	T	T	T	T	T	T	T	T	T	T	T	T	T	K	T	T	T	T	K	T	T	T	T	T	T	T	T	K	T	K	T	T
S1_748138854	T/C	4	61204339	+	T	T	C	C	T	C	C	C	C	C	T	C	T	T	T	T	C	C	T	C	C	C	T	C	C	T	C	C	C	T	T	C	C	T	C	C	T	T	T	T	T	T	C	C	T
S1_748389762	C/G	4	61455247	+	C	C	C	C	G	C	C	C	C	C	G	C	C	G	C	C	G	G	G	G	G	C	C	G	G	G	G	G	G	G	G	C	N	C	C	C	C	C	C	C	C	C	G	G	G
S1_749884829	A/T	4	62950314	+	A	A	A	A	T	T	A	A	A	A	A	A	A	T	A	A	A	T	T	T	T	A	A	A	A	T	A	A	A	T	T	A	A	A	A	A	A	A	A	A	A	A	A	A	T
S1_750213976	A/G	4	63279461	+	A	A	A	A	G	G	A	A	G	A	N	A	A	G	A	A	A	A	A	A	A	A	A	A	A	G	G	A	N	G	G	A	N	A	A	A	A	A	A	A	A	A	A	A	A
S1_750426667	T/C	4	63492152	+	T	T	T	T	T	T	T	C	T	T	T	C	T	T	T	C	T	T	T	T	T	T	T	T	T	T	T	T	T	T	T	T	T	T	T	T	C	T	T	T	T	C	T	T	T
S1_751367376	T/C	4	64432861	+	C	C	T	T	C	C	T	T	T	C	T	T	C	C	C	C	C	Y	T	C	C	T	T	N	C	C	C	C	T	C	C	T	N	T	C	T	T	C	C	C	C	C	C	C	C
S1_751529731	C/T	4	64595216	+	C	C	C	C	C	C	C	C	C	C	C	C	C	C	C	C	C	C	C	C	C	C	C	C	C	C	C	C	C	C	C	C	N	T	C	C	C	C	C	C	C	C	C	C	C
S1_751610616	A/G	4	64676101	+	A	A	G	A	G	A	A	G	A	G	G	G	G	G	A	G	G	G	G	G	G	A	G	G	G	G	G	G	G	G	G	A	A	A	A	A	G	G	A	G	A	A	G	G	G
S1_751830535	G/A	4	64896020	+	G	G	G	G	G	G	G	G	G	G	A	G	G	G	G	G	G	G	R	G	G	G	G	G	G	G	G	G	A	G	G	G	N	G	G	G	G	G	G	G	G	G	G	G	G
S1_753030517	G/A	4	66096002	+	G	G	G	G	G	N	N	G	G	G	G	N	A	G	G	G	G	N	G	G	N	G	G	G	N	G	G	G	G	G	G	N	N	N	G	G	A	N	G	N	G	N	G	G	G
S1_753203767	G/A	4	66269252	+	A	A	G	G	G	G	N	G	G	N	N	N	G	N	A	G	G	G	G	G	G	G	G	G	N	G	N	G	G	G	G	G	N	N	G	G	G	A	G	N	G	N	G	G	G
S1_753464158	G/A	4	66529643	+	G	G	G	G	G	N	G	G	G	G	G	G	G	A	N	N	N	G	G	N	G	G	G	N	N	N	N	N	N	A	A	N	N	G	G	G	G	G	G	G	G	G	N	N	N
S1_754572945	C/T	4	67638430	+	C	C	C	C	T	T	C	C	C	C	C	C	C	T	C	C	T	C	T	T	T	C	C	C	C	T	T	T	T	T	T	C	C	C	C	C	C	C	C	C	C	C	T	T	T
S1_755956823	C/T	4	69022308	+	C	C	C	T	C	C	C	C	C	C	C	C	C	C	C	C	C	C	C	C	C	T	C	N	C	C	C	C	C	C	C	C	C	C	T	T	C	C	C	C	C	C	C	C	C
S1_756457465	G/A	4	69522950	+	G	G	G	A	G	G	G	G	G	G	G	G	G	G	G	G	G	G	G	G	G	A	G	G	G	G	A	G	A	G	G	G	G	G	G	G	G	A	G	A	G	A	G	G	G
S1_757667057	A/G	4	70732542	+	N	A	N	A	A	A	A	A	A	A	N	N	A	A	A	A	A	N	A	A	N	A	A	A	A	N	A	A	A	A	A	A	N	A	A	A	A	A	A	A	A	N	A	A	A
S1_758808409	A/G	4	71873894	+	A	A	A	A	G	G	G	G	G	A	G	G	A	G	G	G	G	A	G	A	A	A	A	G	G	G	G	G	A	G	G	A	N	R	A	A	G	G	G	G	G	N	G	G	G
S1_758808452	T/G	4	71873937	+	N	T	G	T	T	T	T	T	T	G	T	T	G	T	T	T	T	G	T	G	G	T	G	N	T	T	T	T	G	T	T	T	N	K	T	T	T	T	T	T	T	T	T	T	T
S1_758936911	T/C	4	72002396	+	C	C	C	C	T	C	T	C	C	N	T	T	T	T	T	Y	T	T	T	T	T	C	C	T	T	T	T	T	T	T	T	C	C	Y	C	C	T	C	T	C	N	T	T	T	T
S1_759033818	G/A	4	72099303	+	G	G	G	G	G	G	G	G	G	A	G	G	G	G	G	G	G	G	G	G	G	G	G	G	G	A	G	A	G	G	G	G	G	G	G	G	G	G	G	G	G	G	A	A	A
S1_759033821	T/C	4	72099306	+	T	T	T	T	T	T	T	T	T	C	T	T	T	T	T	T	T	T	T	T	T	T	T	T	T	C	T	C	T	T	T	T	T	T	T	T	T	T	T	T	T	T	C	C	C
S1_759033826	G/A	4	72099311	+	G	G	G	G	G	G	G	G	G	A	G	G	G	G	G	G	G	G	G	G	G	G	G	G	G	A	G	A	G	G	G	G	G	G	G	G	G	G	G	G	G	G	A	A	A
S1_759033840	G/A	4	72099325	+	G	G	G	G	G	G	G	G	G	A	G	G	G	G	G	G	G	G	G	G	G	G	G	G	G	A	G	A	G	G	G	G	G	G	G	G	G	G	G	G	G	G	A	A	A
S1_759181553	T/A	4	72247038	+	T	T	T	T	T	T	T	T	T	T	T	T	T	T	T	T	T	T	T	T	T	T	T	T	T	A	T	A	T	T	T	T	T	T	T	T	T	T	T	T	T	T	A	A	A
S1_759181554	T/A	4	72247039	+	T	T	T	T	T	T	T	T	T	T	T	T	T	T	T	T	T	T	T	T	T	T	T	T	T	A	T	A	T	T	T	T	T	T	T	T	T	T	T	T	T	T	A	A	A
S1_759181574	G/A	4	72247059	+	G	G	G	G	G	G	G	G	G	G	G	G	G	G	G	G	G	G	G	G	G	G	G	G	G	A	G	A	G	G	G	G	G	G	G	G	G	G	G	G	G	G	A	A	A
S1_759181582	G/T	4	72247067	+	G	G	G	G	G	G	G	G	G	G	G	G	G	G	G	G	G	G	G	G	G	G	G	G	G	T	G	T	G	G	G	G	G	G	G	G	G	G	G	G	G	G	T	T	T
S1_759181637	G/A	4	72247122	+	G	G	G	G	A	A	G	G	G	G	G	G	A	A	G	R	A	G	G	A	A	G	G	A	A	N	R	N	A	A	A	G	N	G	G	G	G	G	G	G	G	G	N	N	N
S1_759244755	T/G	4	72310240	+	G	G	T	G	T	T	T	T	G	T	T	T	T	T	T	K	T	N	T	N	T	G	T	N	T	G	T	G	T	T	T	G	G	K	G	G	G	T	T	T	T	G	G	G	G
S1_759244793	C/T	4	72310278	+	T	T	C	T	C	C	C	C	T	C	C	C	C	C	C	Y	C	N	C	N	C	T	C	N	C	T	C	T	C	C	C	T	T	Y	T	T	T	C	C	C	C	T	T	T	T
S1_759393653	T/A	4	72459138	+	A	A	T	A	T	T	T	T	T	T	T	T	T	T	T	W	T	T	T	T	T	A	T	T	T	A	T	A	T	T	T	A	A	W	A	A	A	T	T	T	T	T	A	A	A
S1_759394060	A/G	4	72459545	+	G	G	A	G	A	A	A	A	A	A	A	A	A	A	N	R	A	A	A	A	N	G	A	A	A	G	A	G	A	A	A	G	G	G	G	G	G	A	A	A	A	A	G	G	G
S1_759394219	T/A	4	72459704	+	A	A	N	N	T	T	T	N	T	T	T	T	N	T	T	W	T	N	T	T	T	A	T	N	T	A	T	A	T	T	T	A	N	W	A	A	A	T	T	T	T	T	A	A	N
S1_759443063	C/T	4	72508548	+	C	C	C	C	C	C	C	C	C	C	C	C	C	C	C	C	C	C	C	C	C	C	C	C	C	T	C	T	C	C	C	C	C	C	C	C	C	C	C	C	C	C	T	T	Y
S1_759443076	C/T	4	72508561	+	T	T	C	T	C	C	C	C	C	C	C	C	C	C	C	Y	C	C	C	C	C	T	C	C	C	C	C	C	C	C	C	T	T	Y	T	T	T	C	C	C	C	C	C	C	C
S1_759443077	T/C	4	72508562	+	T	T	T	T	T	T	T	T	T	T	T	T	T	T	T	T	T	T	T	T	T	T	T	T	T	C	T	C	T	T	T	T	T	T	T	T	T	T	T	T	T	T	C	C	Y
S1_759726202	C/A	4	72791687	+	C	C	A	A	A	A	C	N	C	C	A	A	A	A	C	A	A	N	C	C	N	C	A	N	C	A	C	A	C	A	A	C	C	C	C	C	C	C	C	C	A	C	C	C	N
S1_759870236	A/C	4	72935721	+	A	A	A	A	M	A	A	A	A	A	M	A	A	A	A	A	A	M	A	A	A	A	A	A	M	A	A	A	A	M	M	A	A	A	A	M	A	A	A	M	A	M	A	A	A
S1_759871136	T/A	4	72936621	+	T	T	T	T	A	A	T	T	T	T	T	T	T	A	T	A	A	A	A	A	A	T	T	N	N	A	A	A	A	A	A	T	T	A	T	T	A	T	T	T	T	T	A	A	A
S1_760017529	A/G	4	73083014	+	A	A	A	G	A	A	G	G	G	G	A	G	A	A	A	A	A	A	A	A	A	G	G	A	A	A	A	A	A	A	A	A	A	A	A	G	A	G	G	G	G	G	A	A	A
S1_760101530	C/A	4	73167015	+	C	C	N	N	C	C	C	A	C	C	C	C	A	C	N	C	C	C	C	C	C	C	C	C	C	A	N	C	N	C	C	N	N	N	A	C	C	A	C	A	C	C	C	C	C
S1_760191906	A/C	4	73257391	+	N	M	A	A	M	A	A	A	A	A	M	A	N	M	N	A	A	A	A	A	A	M	M	N	M	A	M	A	A	A	A	A	N	A	A	A	A	A	A	M	A	A	C	M	A
S1_760191920	A/C	4	73257405	+	N	A	A	M	A	A	A	A	M	A	A	A	N	A	N	M	A	A	A	A	A	A	M	N	A	A	M	A	A	A	A	A	N	A	A	A	A	A	A	A	A	A	C	M	A
S1_760191925	A/C	4	73257410	+	N	M	A	A	A	A	A	A	M	A	A	A	N	A	N	A	A	A	A	A	A	A	A	N	A	A	A	A	A	A	A	A	N	A	A	A	A	A	A	A	A	A	A	A	A
S1_760234897	C/T	4	73300382	+	C	C	C	T	C	C	C	C	C	C	C	C	C	C	C	C	C	C	C	C	C	C	C	C	C	C	C	C	C	C	C	C	N	C	C	C	C	C	C	C	C	C	C	C	C
S1_760389462	A/C	4	73454947	+	A	A	A	A	A	A	C	A	A	N	A	A	A	A	A	A	A	A	A	A	A	C	A	A	A	A	A	A	A	A	A	A	N	A	A	C	A	A	A	A	A	A	A	A	A
S1_760389523	G/A	4	73455008	+	R	G	G	G	G	N	G	G	G	G	G	G	G	R	G	G	G	G	G	G	G	G	G	G	G	G	G	G	G	N	R	R	N	G	G	G	G	G	G	G	G	R	G	G	G
S1_760389524	G/A	4	73455009	+	G	G	G	R	G	N	G	G	G	G	R	G	G	G	G	G	G	R	G	G	G	G	G	G	R	G	G	G	G	N	R	G	N	G	G	G	R	R	G	G	G	G	R	G	G
S1_760389525	G/A	4	73455010	+	G	G	G	R	G	N	G	G	R	G	G	G	G	G	R	R	G	R	G	G	G	G	G	G	R	G	G	G	R	N	G	G	N	G	G	G	G	G	G	G	G	G	G	R	G
S1_760389526	G/A	4	73455011	+	R	G	G	G	G	N	R	R	R	G	A	R	G	R	G	G	G	G	R	G	G	G	R	G	R	G	G	G	G	N	G	G	N	G	G	G	G	G	G	G	G	G	G	R	G
S1_760389528	G/A	4	73455013	+	G	G	G	G	R	N	G	G	G	G	G	G	G	R	G	G	G	G	G	G	G	G	G	G	G	G	G	G	G	N	G	R	N	G	A	G	G	G	G	G	G	G	G	G	G
S1_760405842	G/A	4	73471327	+	G	G	G	G	G	G	A	G	G	A	G	G	G	G	G	G	G	G	G	A	A	A	G	G	G	G	G	G	G	G	G	G	G	G	G	A	G	G	G	G	G	G	G	G	G
S1_760529136	G/A	4	73594621	+	R	G	G	G	G	R	G	R	G	G	G	G	G	G	G	G	G	G	G	G	G	G	G	G	G	G	N	G	R	G	G	G	N	G	G	G	G	R	G	R	G	G	N	N	G
S1_760529138	G/A	4	73594623	+	G	G	G	G	G	G	G	G	G	G	G	G	G	G	G	G	G	G	G	G	G	G	G	G	G	G	N	G	G	G	G	G	N	G	G	G	G	G	G	G	G	G	N	N	G
S1_760529147	G/A	4	73594632	+	G	G	G	A	G	G	G	G	G	G	G	G	G	G	G	G	G	G	G	G	G	G	G	G	G	G	N	G	G	G	G	G	N	A	G	G	A	G	G	G	G	G	N	N	G
S1_760529181	C/T	4	73594666	+	C	C	C	T	C	C	C	C	C	C	C	C	C	C	C	C	C	C	C	C	C	C	C	C	C	C	N	C	C	C	C	C	N	T	C	C	T	C	C	C	C	C	N	N	C
S1_760814321	A/G	4	73879806	+	G	G	G	N	A	A	G	A	A	A	N	A	A	A	G	A	A	N	A	A	A	A	G	A	A	A	A	A	A	A	A	A	N	A	G	A	G	G	G	G	G	G	N	A	N
S1_760816719	G/C	4	73882204	+	C	C	C	G	G	G	C	G	G	G	G	G	G	G	C	G	G	G	G	G	G	G	C	G	G	G	G	G	G	G	G	G	G	G	C	G	C	C	C	C	C	C	G	G	G
S1_761409798	G/C	4	74475283	+	G	G	G	G	G	G	N	G	G	G	G	G	G	G	G	G	G	G	G	G	G	G	G	G	G	G	G	G	G	G	G	G	N	G	G	G	G	G	G	G	G	G	G	G	N
S1_762689158	G/A	4	75754643	+	G	G	G	G	A	A	G	A	A	G	A	G	G	A	A	G	A	N	G	A	G	G	G	A	A	A	A	A	A	A	A	A	N	G	G	A	G	G	A	A	A	G	A	A	A
S1_762981949	G/A	4	76047434	+	G	G	G	G	A	A	G	A	A	A	A	G	G	A	A	G	A	N	G	R	G	G	G	A	A	A	A	G	A	A	A	A	N	G	G	A	G	A	A	A	A	G	A	A	A
S1_763454402	A/T	4	76519887	+	N	A	A	T	A	A	A	A	A	A	N	A	A	A	A	A	A	A	A	A	A	T	A	A	N	A	A	A	A	A	A	N	N	N	A	A	A	A	A	N	A	A	A	A	A
S1_763454431	C/T	4	76519916	+	N	C	C	T	C	C	C	C	C	C	N	C	C	C	C	C	C	C	C	C	C	T	C	C	N	C	C	C	C	C	C	N	N	N	C	C	C	C	C	N	C	C	C	C	C
S1_764221169	T/G	4	77286654	+	T	T	G	G	T	G	T	T	T	T	T	G	G	T	T	G	T	G	G	T	G	T	T	N	T	T	T	T	T	T	T	T	T	T	T	T	T	G	T	G	T	N	T	T	T
S1_764260422	G/T	4	77325907	+	G	G	T	T	G	T	G	G	G	G	G	T	T	G	G	K	G	T	T	G	T	G	G	N	G	G	G	G	G	G	G	G	G	G	G	G	G	T	G	T	G	G	G	G	G
S1_764630359	T/C	4	77695844	+	T	T	T	N	N	T	T	T	T	T	T	T	T	T	T	T	T	T	T	N	T	T	T	N	N	T	T	N	T	T	T	T	T	N	T	T	T	T	T	T	Y	N	T	T	N
S1_764879715	T/A	4	77945200	+	T	N	T	T	W	T	T	T	T	T	W	T	T	N	N	T	T	N	T	T	T	T	T	N	T	T	T	N	T	T	T	T	N	T	T	T	T	T	T	T	T	T	T	T	T
S1_764959103	C/T	4	78024588	+	C	C	N	C	C	C	T	T	C	C	C	C	C	C	N	C	C	C	C	N	C	C	T	C	C	C	C	C	C	C	C	C	N	T	C	C	C	T	C	N	T	N	C	C	C
S1_764962142	G/T	4	78027627	+	G	G	T	G	G	G	T	T	G	G	G	G	G	G	K	G	G	G	G	G	G	G	T	G	G	G	G	G	G	G	G	G	G	T	G	G	G	T	G	T	T	G	G	G	G
S1_764962256	A/G	4	78027741	+	A	A	G	A	A	A	N	G	A	A	A	A	A	A	A	A	A	A	A	A	A	A	G	A	A	A	A	A	A	A	A	A	A	G	A	A	A	G	A	G	G	A	A	A	A
S1_764968002	T/A	4	78033487	+	T	T	T	T	T	A	T	T	T	T	A	T	A	T	A	T	T	A	T	A	A	T	T	T	T	T	T	T	T	T	T	A	N	T	T	T	T	T	T	T	T	T	T	T	T
S1_764968008	C/T	4	78033493	+	C	C	T	C	C	C	T	T	C	C	C	C	C	C	C	C	C	C	C	C	C	C	T	C	C	C	C	C	C	C	C	C	N	T	C	C	C	T	C	T	T	C	C	C	C
S1_764968019	G/A	4	78033504	+	G	G	A	G	G	G	A	A	G	G	G	G	G	G	G	G	G	G	G	G	G	G	A	G	G	G	G	G	G	G	G	G	N	A	G	G	G	A	G	A	A	G	G	G	G
S1_764968147	A/T	4	78033632	+	A	A	T	A	A	A	T	T	A	A	A	A	A	A	A	A	A	A	A	A	A	A	T	A	A	A	A	A	A	A	A	A	A	T	A	A	A	T	A	T	T	A	A	A	A
S1_765127164	T/A	4	78192649	+	T	T	A	T	T	N	A	T	T	T	T	N	T	T	T	N	N	N	T	N	N	T	W	N	N	T	T	T	T	T	T	A	N	A	T	T	W	A	T	A	N	T	T	T	T
S1_765131693	C/T	4	78197178	+	C	C	T	C	C	C	T	C	C	C	C	C	C	C	C	C	C	C	C	C	C	C	T	C	C	C	C	C	C	C	C	T	T	T	C	C	C	T	C	T	T	C	N	C	N
S1_765331762	G/T	4	78397247	+	G	G	T	G	G	G	T	N	G	G	G	G	G	G	G	G	G	G	N	G	G	G	T	G	G	G	G	G	G	G	G	T	N	T	G	G	T	T	T	T	T	G	G	G	G
S1_765333812	G/A	4	78399297	+	G	G	A	G	G	G	A	G	G	G	N	G	G	G	G	G	N	G	G	N	G	G	A	G	G	G	G	G	G	N	G	A	N	A	G	G	N	A	A	A	A	N	G	G	G
S1_765333818	T/C	4	78399303	+	C	C	T	T	C	T	T	T	C	C	N	C	C	C	C	C	N	T	C	N	T	C	T	T	T	C	C	T	T	N	C	T	N	T	T	T	N	T	T	T	T	N	T	T	C
S1_766389601	T/G	4	79455086	+	T	T	T	T	T	T	T	T	T	K	T	K	T	T	T	K	T	T	T	T	T	T	T	T	T	T	T	T	K	K	K	K	K	K	T	K	T	T	T	T	T	K	T	T	T
S1_766587985	G/A	4	79653470	+	G	G	G	A	G	G	G	A	G	G	G	G	A	G	G	G	G	G	A	G	G	A	G	G	G	A	G	G	G	G	G	G	N	G	A	A	G	G	A	G	G	G	G	G	A
S1_766953193	T/C	4	80018678	+	T	T	C	T	T	T	N	T	C	T	T	T	C	T	T	C	C	N	T	T	N	T	T	N	T	T	T	T	T	T	T	C	N	T	T	T	T	T	T	T	T	N	T	T	N
S1_766953702	G/A	4	80019187	+	G	G	A	G	G	G	A	G	A	N	N	N	A	G	N	A	A	G	G	N	N	N	G	G	G	G	G	N	N	G	G	A	N	G	G	G	G	G	G	G	G	G	G	G	G
S1_767044896	T/A	4	80110381	+	N	T	N	N	T	T	T	T	T	T	T	T	T	T	T	T	N	T	T	N	T	T	T	T	T	N	T	T	T	T	T	T	T	T	T	T	T	T	T	T	T	T	T	T	T
S1_767255685	T/A	4	80321170	+	W	T	T	T	T	W	T	T	T	T	T	T	W	T	T	T	T	N	T	T	T	T	T	T	T	T	T	T	W	W	T	T	N	T	T	T	T	W	N	N	T	T	T	T	T
S1_767302510	A/G	4	80367995	+	R	A	A	A	R	R	A	A	A	A	A	A	A	A	A	A	A	R	A	A	A	A	A	A	A	A	A	A	A	A	A	A	A	A	A	R	A	A	A	A	A	R	A	A	A
S1_767370804	T/C	4	80436289	+	T	T	T	T	T	T	C	C	T	T	T	T	T	T	T	T	T	T	T	T	T	T	C	T	N	T	T	T	T	T	T	T	T	C	T	T	T	T	C	T	T	T	T	T	T
S1_767391503	T/G	4	80456988	+	T	T	T	T	T	T	N	T	T	T	T	T	K	T	T	K	T	K	T	N	N	T	K	N	T	T	T	T	T	T	T	K	N	T	T	T	T	N	T	T	T	T	T	T	K
S1_767461352	G/A	4	80526837	+	G	G	G	G	G	G	G	G	A	G	G	G	A	G	G	G	G	A	G	G	A	G	G	N	G	G	A	A	A	G	G	G	G	G	G	G	G	G	G	G	G	N	A	A	A
S1_767764880	A/G	4	80830365	+	A	A	G	G	A	A	G	A	G	A	G	A	A	A	A	A	A	A	A	A	A	A	A	A	A	A	A	A	A	A	A	G	G	A	A	A	G	A	A	A	A	A	A	A	A
S1_767826892	T/C	4	80892377	+	T	T	C	T	T	T	C	T	T	T	T	T	T	T	T	T	T	T	T	T	T	T	T	N	T	T	T	T	T	T	T	T	N	T	T	T	T	T	T	T	T	T	T	T	T
S1_768713008	G/A	4	81778493	+	N	A	N	A	G	G	G	G	G	G	G	G	A	G	G	G	G	G	A	G	A	A	N	G	G	G	G	N	G	G	G	G	N	G	A	G	G	G	G	G	G	N	G	G	N
S1_768746803	G/A	4	81812288	+	A	A	G	A	G	G	G	G	G	G	G	G	A	G	G	G	G	G	A	G	A	A	G	G	G	G	G	G	G	G	G	G	G	G	A	G	G	G	G	G	G	N	G	G	G
S1_770233633	G/T	4	83299118	+	G	G	G	T	G	G	N	G	G	G	G	G	G	G	G	G	G	G	G	N	G	G	G	G	G	G	G	G	G	G	G	G	N	G	G	N	G	G	G	G	G	G	G	G	N
S1_771738050	T/C	4	84803535	+	T	T	C	T	T	T	C	T	N	T	T	T	T	T	T	T	T	N	T	N	T	T	C	N	N	T	T	T	T	T	T	C	C	C	C	T	T	C	C	C	Y	N	N	T	N
S1_771889339	C/T	4	84954824	+	C	C	C	C	C	C	C	C	C	C	C	C	C	C	C	C	C	C	C	C	C	C	C	C	C	C	C	C	C	C	C	C	N	C	C	C	C	C	C	C	C	C	C	C	C
S1_771901429	A/C	4	84966914	+	C	C	C	A	C	A	C	C	A	C	A	A	C	C	C	C	C	A	C	A	A	C	A	A	A	A	A	A	A	C	C	A	A	A	A	C	A	A	A	A	A	A	A	A	A
S1_772124934	C/A	4	85190419	+	C	C	C	A	C	C	C	C	C	C	C	C	C	C	C	C	C	C	C	C	C	C	C	C	C	C	C	C	C	C	C	C	N	C	C	C	A	A	A	A	C	A	C	C	C
S1_772139624	T/C	4	85205109	+	T	T	N	C	T	N	N	N	T	T	T	T	T	T	T	T	T	T	T	T	T	T	T	T	N	T	T	T	T	T	T	T	N	T	T	T	C	C	N	C	T	N	T	T	T
S1_772657899	A/G	4	85723384	+	A	A	A	A	A	A	A	R	A	N	A	A	A	A	A	A	A	A	A	A	A	R	R	A	A	G	A	R	A	N	R	A	N	A	A	A	A	A	A	A	A	A	A	A	A
S1_772886602	A/T	4	85952087	+	A	A	A	N	A	N	A	A	A	A	A	A	A	A	N	A	A	N	A	A	A	A	A	N	A	A	A	A	A	A	A	A	N	A	N	A	N	A	A	A	A	N	A	A	A
S1_773047286	T/C	4	86112771	+	T	T	T	T	C	C	C	T	T	T	N	C	T	C	T	T	C	Y	C	C	C	T	T	T	T	C	C	T	T	C	C	T	T	C	T	T	C	C	T	C	T	C	C	C	C
S1_773047298	T/C	4	86112783	+	T	T	T	T	C	C	C	T	T	T	N	C	T	C	T	T	C	Y	C	C	C	T	T	T	T	C	C	T	T	C	C	T	T	C	T	T	C	C	T	C	T	C	C	C	C
S1_773834971	A/C	4	86900456	+	M	A	M	A	A	A	A	M	A	M	A	A	A	M	A	A	A	A	A	M	A	A	A	A	A	M	A	A	A	A	A	M	A	M	A	A	A	A	A	A	A	A	A	M	M
S1_775406161	T/C	4	88471646	+	C	C	T	T	T	T	T	T	C	T	T	C	C	T	C	C	T	T	T	T	T	C	C	N	T	T	C	C	T	T	N	T	T	C	T	C	C	T	T	T	C	C	T	T	T
S1_775506060	C/T	4	88571545	+	T	T	C	T	C	C	C	C	C	C	C	C	C	C	T	C	C	T	C	C	C	C	C	C	C	C	C	C	C	C	C	C	N	C	C	C	C	N	C	T	C	N	C	C	C
S1_775616913	A/G	4	88682398	+	G	G	A	N	N	A	A	A	A	A	A	A	A	N	G	R	R	N	A	N	A	A	A	A	R	R	A	A	A	N	N	A	N	A	A	A	A	A	A	G	N	A	A	A	A
S1_775709087	C/G	4	88774572	+	C	C	C	C	G	G	C	C	C	C	C	C	G	G	C	C	G	C	G	G	G	C	G	G	G	G	G	G	G	G	G	G	N	G	C	C	C	C	C	C	G	C	G	G	G
S1_777859197	G/A	4	90924682	+	G	G	G	A	G	G	G	G	G	G	G	G	G	G	G	A	G	G	G	G	G	G	G	G	G	G	G	G	G	G	G	G	G	G	G	G	G	G	G	G	G	G	G	G	G
S1_779207166	C/T	4	92272651	+	C	C	T	T	C	C	T	C	T	T	T	C	C	T	C	C	C	C	C	C	C	T	C	T	T	C	C	C	C	T	T	C	C	C	T	T	C	C	C	C	T	C	C	C	C
S1_779252415	G/A	4	92317900	+	G	G	A	A	G	G	A	G	A	A	A	G	G	G	G	G	G	G	G	N	G	A	G	G	G	G	G	G	G	G	G	G	N	G	A	A	G	G	G	G	A	G	G	G	N
S1_779826596	T/G	4	92892081	+	T	T	T	G	G	G	T	T	T	T	T	T	T	G	T	G	G	G	K	G	G	T	T	G	G	T	N	T	G	G	G	T	N	T	T	T	T	T	T	T	T	T	T	T	T
S1_779999014	T/G	4	93064499	+	T	T	T	T	T	T	T	T	T	K	T	T	K	T	T	K	K	T	T	T	T	T	T	T	T	K	T	K	K	T	T	T	T	T	T	T	T	T	T	K	T	T	T	T	T
S1_782627309	C/T	4	95692794	+	T	T	T	C	C	C	T	T	T	T	T	C	C	C	T	T	C	C	C	C	C	T	T	N	C	C	C	C	C	C	C	C	C	T	T	T	C	T	T	T	T	C	C	C	C
S1_783412094	G/A	4	96477579	+	N	A	G	G	G	G	G	A	G	G	A	G	G	G	A	G	G	N	G	G	G	G	A	N	N	G	N	N	G	G	G	G	N	A	N	G	G	A	N	A	A	N	G	G	N
S1_784424860	T/A	4	97490345	+	T	T	T	N	T	T	T	N	T	T	T	T	T	W	T	T	T	W	T	T	N	T	T	W	T	N	T	T	T	T	T	W	N	T	T	W	T	T	T	T	T	N	W	T	T
S1_784424864	C/A	4	97490349	+	C	C	C	N	C	C	C	N	C	C	C	C	C	C	C	N	C	M	N	C	N	C	C	C	C	N	M	C	C	C	C	C	N	C	C	M	C	C	C	C	C	N	C	N	C
S1_785452479	T/G	4	98517964	+	T	T	G	G	G	T	T	T	G	T	T	T	T	T	N	T	T	G	T	T	T	G	T	T	T	T	T	T	T	T	T	G	G	G	G	T	G	T	T	T	G	G	T	T	T
S1_786636816	T/G	4	99702301	+	T	T	T	T	G	G	T	T	T	T	T	T	T	G	T	T	T	G	T	G	G	T	T	N	T	G	G	G	G	G	G	T	T	T	T	T	T	T	T	T	T	T	G	G	G
S1_786636922	A/T	4	99702407	+	A	A	A	A	T	T	A	A	A	A	A	A	A	T	A	A	A	T	A	T	T	A	A	A	N	T	T	T	T	T	T	A	A	A	A	A	A	A	A	A	A	A	T	T	T
S1_786671266	C/T	4	99736751	+	C	C	C	C	T	T	C	C	C	C	C	C	C	T	C	C	C	T	C	T	T	C	C	C	C	T	T	T	T	T	T	C	C	C	C	C	C	C	C	C	C	C	T	T	T
S1_786673912	G/A	4	99739397	+	G	G	G	G	A	A	G	G	G	G	G	G	G	A	G	G	G	A	G	A	A	G	G	G	G	A	A	A	A	A	A	G	G	G	G	G	G	G	G	G	G	G	A	A	A
S1_786693964	C/A	4	99759449	+	C	C	C	C	C	C	N	C	C	C	N	C	C	C	C	C	C	C	C	C	C	C	C	N	C	N	C	N	C	C	C	C	C	C	C	C	C	C	C	C	C	C	C	C	N
S1_786693975	C/A	4	99759460	+	C	C	C	C	C	M	N	C	M	C	N	C	C	C	M	C	M	C	C	C	C	C	C	N	C	N	M	N	C	C	C	M	C	C	C	C	C	M	M	C	C	C	M	C	N
S1_786699015	A/T	4	99764500	+	T	T	T	T	A	A	T	T	A	T	A	T	A	A	T	T	A	N	A	A	A	T	A	A	A	A	A	A	A	A	A	T	N	T	A	T	T	A	A	A	A	T	A	A	A
S1_786847855	C/G	4	99913340	+	C	C	C	C	C	C	G	C	G	G	G	C	G	C	C	G	C	C	G	C	C	C	G	C	C	C	C	C	C	C	C	C	C	C	G	C	C	G	G	G	G	C	C	C	C
S1_786866502	T/G	4	99931987	+	T	T	T	T	T	T	T	T	T	T	G	T	T	T	T	T	T	T	G	T	T	T	G	T	T	T	T	T	T	T	T	T	N	T	G	T	T	G	G	G	G	T	T	T	T
S1_786880142	A/T	4	99945627	+	A	A	A	A	A	A	A	A	A	A	T	A	A	A	A	A	A	A	T	N	A	N	T	A	A	A	A	A	A	A	A	A	N	A	T	A	A	N	T	T	T	A	A	A	A
S1_786880145	A/T	4	99945630	+	A	A	A	A	A	A	A	A	A	A	T	A	A	A	A	A	A	A	T	N	A	N	T	A	A	A	A	A	A	A	A	A	N	A	T	A	A	N	T	T	T	A	A	A	A
S1_787947736	T/G	4	101013221	+	N	T	T	T	T	T	T	T	T	T	T	T	T	T	T	T	T	T	T	T	T	T	K	T	N	T	K	T	T	T	T	T	N	T	T	T	T	T	T	T	T	T	K	T	T
S1_787947754	C/A	4	101013239	+	N	C	C	C	C	C	M	A	M	C	C	C	C	C	C	C	C	C	M	C	M	C	M	M	N	C	C	M	C	C	C	C	N	C	C	C	C	C	C	C	C	C	C	C	C
S1_788084795	C/G	4	101150280	+	C	C	C	G	C	C	C	C	C	C	C	C	C	C	C	G	C	C	C	G	G	C	C	C	C	C	C	C	C	C	C	C	C	C	C	C	C	C	C	C	C	C	C	C	C
S1_788971954	C/A	4	102037439	+	C	C	C	C	A	C	C	C	C	C	C	C	C	A	C	A	A	C	C	M	A	C	C	A	A	C	C	C	A	A	A	C	N	C	C	C	C	C	C	C	C	C	C	C	C
S1_789241169	G/A	4	102306654	+	G	G	G	G	G	G	G	G	G	G	G	G	G	G	G	G	R	G	A	N	G	G	G	G	G	A	A	A	G	G	G	G	N	G	G	G	G	G	G	G	G	G	A	A	A
S1_789307553	G/A	4	102373038	+	G	G	R	G	G	G	G	N	G	G	N	G	G	G	G	G	G	N	G	G	G	G	G	N	N	G	G	G	G	G	G	G	N	G	G	A	G	G	N	N	G	N	G	G	G
S1_790248778	G/T	4	103314263	+	G	G	G	G	G	N	G	G	G	G	N	G	T	G	G	G	G	G	G	G	G	G	G	G	G	G	G	G	N	G	G	G	N	G	G	G	G	G	G	G	G	G	G	G	G
S1_790248804	A/C	4	103314289	+	A	A	A	A	A	N	A	A	A	A	N	A	C	A	A	A	A	A	A	A	A	A	A	A	A	A	A	A	N	A	A	A	N	A	A	A	A	A	A	A	A	A	A	A	A
S1_790248828	G/T	4	103314313	+	G	G	G	G	G	N	G	G	G	G	N	G	T	G	G	G	G	G	G	G	G	G	G	G	G	G	G	G	N	G	G	G	N	G	G	G	G	G	G	G	G	G	G	G	G
S1_790297234	A/C	4	103362719	+	A	A	A	A	A	C	A	A	A	A	N	A	C	A	A	A	A	A	A	A	A	A	A	A	A	A	A	A	M	A	A	A	A	A	A	A	A	A	A	A	A	A	A	A	A
S1_790297260	G/A	4	103362745	+	G	G	G	G	G	A	G	G	G	G	N	G	A	G	G	G	G	G	G	G	G	G	G	G	G	G	G	G	R	G	G	G	G	G	G	G	G	G	G	G	G	G	G	G	G
S1_790474816	T/A	4	103540301	+	T	T	T	T	T	T	T	T	T	T	T	T	W	T	T	T	W	T	T	T	T	T	T	N	T	T	T	W	T	T	T	W	T	T	T	T	W	T	W	T	W	N	W	W	T
S1_790474818	G/A	4	103540303	+	G	G	G	G	G	G	G	G	G	G	G	G	G	G	G	R	G	G	G	G	G	R	G	N	G	G	G	R	G	R	G	G	G	G	G	G	R	R	G	R	G	N	G	G	G
S1_790474848	A/C	4	103540333	+	M	M	A	A	A	A	M	A	A	C	A	C	M	A	A	A	A	A	A	A	A	A	A	N	A	A	A	A	M	A	A	A	A	A	A	A	A	A	M	A	M	N	A	M	A
S1_790824576	A/G	4	103890061	+	A	A	A	A	A	G	A	A	A	A	G	A	G	G	A	A	G	G	G	G	G	A	A	G	G	G	G	G	G	G	G	G	A	A	A	A	G	A	A	A	A	A	G	G	G
S1_791116216	T/A	4	104181701	+	T	T	T	T	T	T	T	T	T	T	T	T	T	T	T	T	T	T	T	T	T	T	T	T	T	T	T	T	T	T	T	T	T	T	T	T	T	T	T	T	T	A	T	T	T
S1_791116332	A/T	4	104181817	+	A	A	A	A	A	A	A	A	A	A	A	A	A	A	A	A	A	A	A	A	A	A	A	N	A	A	A	A	A	A	A	A	A	A	A	A	A	A	A	A	A	T	A	A	A
S1_791116345	A/G	4	104181830	+	A	A	G	A	A	G	A	G	A	A	A	A	A	G	A	A	G	G	A	A	A	A	A	N	A	A	A	A	G	G	G	A	A	A	G	G	A	G	A	A	G	A	A	A	G
S1_791316975	T/C	4	104382460	+	T	T	T	T	C	C	T	T	T	C	T	T	C	C	T	C	C	C	C	C	C	T	T	C	C	C	C	C	C	C	C	T	N	T	T	T	T	T	T	T	T	T	C	C	C
S1_791317814	C/T	4	104383299	+	C	C	C	C	C	C	C	C	C	C	C	C	T	C	C	C	C	C	C	C	C	C	C	C	C	C	C	C	C	C	C	C	C	C	C	C	C	C	C	C	C	C	C	C	C
S1_791327224	A/G	4	104392709	+	A	A	A	A	G	G	A	A	A	G	A	A	G	G	A	G	G	G	G	G	G	A	A	G	G	G	G	G	G	G	G	A	N	A	A	A	A	A	A	A	A	A	G	G	G
S1_791327401	T/C	4	104392886	+	T	T	T	T	C	C	T	T	T	C	T	T	C	C	T	C	C	C	C	N	C	T	T	C	C	C	C	C	C	C	C	T	N	T	T	T	T	T	T	T	T	T	C	C	C
S1_791427654	G/C	4	104493139	+	G	G	G	G	G	G	G	G	G	G	G	G	G	G	G	G	G	G	G	G	G	G	G	G	G	G	G	G	G	G	G	G	G	G	G	G	G	G	G	G	G	G	G	G	G
S1_791427723	T/C	4	104493208	+	T	T	T	T	T	T	T	T	T	T	T	T	T	T	T	T	T	T	T	T	T	T	T	T	T	T	T	T	T	T	T	T	N	T	T	T	T	T	T	T	T	T	T	T	T
S1_791427734	G/T	4	104493219	+	G	G	G	G	G	G	G	G	G	G	G	G	G	G	G	G	G	G	G	G	G	G	G	G	G	G	G	G	G	G	G	G	N	G	G	G	G	G	G	G	G	G	G	G	G
S1_791433588	C/A	4	104499073	+	C	C	C	C	C	C	C	C	C	C	C	C	C	N	C	C	C	C	C	C	C	C	C	N	C	C	C	C	C	C	C	C	N	C	C	C	C	C	C	C	C	C	C	C	C
S1_791434440	A/C	4	104499925	+	A	A	A	A	A	A	A	A	A	A	A	A	A	A	A	A	A	A	A	A	A	A	A	A	A	A	A	A	A	A	A	A	A	A	A	A	A	A	A	A	A	A	A	A	A
S1_791562605	C/T	4	104628090	+	C	C	C	C	C	C	C	C	C	C	C	C	C	C	C	C	C	C	C	C	C	C	T	C	C	C	C	C	C	C	C	T	T	T	C	C	C	C	C	C	C	C	C	C	C
S1_791562666	T/C	4	104628151	+	T	T	T	T	T	T	T	T	T	T	T	T	T	T	T	T	T	T	T	T	T	T	C	T	T	T	T	T	T	T	T	C	N	C	T	T	T	T	T	T	T	T	T	T	T
S1_791609297	C/A	4	104674782	+	A	A	C	C	C	C	C	C	C	A	A	N	C	C	C	C	C	C	C	A	A	C	C	A	A	C	A	A	C	C	C	N	N	C	C	C	A	C	C	C	A	C	A	A	C
S1_791676648	G/C	4	104742133	+	G	G	G	G	S	G	G	N	G	G	G	N	G	S	G	G	G	C	C	G	G	N	N	N	N	S	G	G	C	G	G	G	G	G	G	G	G	G	G	G	G	G	S	S	S
S1_791703396	G/T	4	104768881	+	G	G	G	G	G	G	G	G	G	G	G	T	G	G	G	G	G	G	G	G	G	G	T	G	G	G	G	G	G	G	G	T	N	T	G	G	G	G	G	G	G	G	G	G	G
S1_795345662	A/G	4	108411147	+	A	A	A	A	G	G	A	A	A	A	G	A	A	G	A	A	G	N	G	G	G	A	A	G	G	G	G	G	G	G	G	A	A	A	A	A	A	A	A	A	A	A	G	G	G
S1_795601145	C/G	4	108666630	+	C	C	C	C	G	G	C	C	C	C	G	C	C	G	C	C	G	G	G	G	G	C	C	G	G	G	G	G	G	G	G	C	C	C	C	C	C	C	C	C	C	C	G	G	G
S1_795791941	C/T	4	108857426	+	T	T	T	C	N	C	T	C	T	T	C	C	C	C	T	C	C	C	C	N	C	N	T	N	N	C	C	C	C	C	C	C	C	C	T	T	C	T	T	T	T	C	C	C	C
S1_796032178	A/C	4	109097663	+	A	A	A	A	A	A	A	A	A	A	A	A	A	A	A	M	A	A	M	A	M	A	A	A	A	A	A	A	A	A	A	A	A	A	A	A	A	A	A	M	A	A	A	A	N
S1_796117899	C/T	4	109183384	+	N	C	N	C	N	T	C	C	C	N	T	C	C	T	C	C	T	N	T	N	N	C	C	T	N	T	T	T	T	T	T	N	C	C	C	C	C	C	C	C	C	C	T	T	N
S1_796118411	G/A	4	109183896	+	G	G	G	A	G	G	G	N	A	G	G	A	A	G	G	A	G	G	G	G	G	G	G	N	N	G	G	G	G	N	G	A	A	A	G	G	A	G	G	G	G	A	G	G	G
S1_796656519	C/T	4	109722004	+	C	C	C	C	C	C	C	T	C	C	C	T	C	C	C	T	C	T	C	C	C	C	T	C	C	C	T	C	T	C	C	C	N	T	T	C	C	C	C	C	C	C	T	T	C
S1_796656569	G/A	4	109722054	+	G	G	G	G	G	G	G	G	G	G	G	G	G	G	G	G	G	G	G	G	G	G	G	G	G	G	G	G	G	G	G	A	A	G	G	G	A	G	G	G	G	A	G	G	G
S1_796663650	A/G	4	109729135	+	A	A	A	G	G	A	A	A	A	A	G	A	A	G	A	A	A	N	G	G	G	A	A	N	A	G	A	G	A	G	G	A	A	A	A	A	A	A	A	A	A	A	A	A	G
S1_797335016	T/C	4	110400501	+	T	T	T	T	C	C	T	T	T	T	T	T	T	C	T	T	C	T	C	C	C	T	T	C	C	C	C	C	C	C	C	T	N	T	T	T	T	T	T	T	T	T	C	C	C
S1_797367845	T/C	4	110433330	+	T	T	T	T	C	C	T	T	T	T	T	T	T	C	T	T	C	C	C	C	C	T	T	C	C	C	C	C	C	C	C	T	N	T	T	T	T	C	T	C	T	T	C	C	C
S1_797604439	A/G	4	110669924	+	A	A	A	A	G	N	A	A	A	A	A	A	A	G	A	A	N	N	N	G	N	A	A	G	G	N	G	N	N	N	N	A	A	A	A	A	A	N	A	N	A	A	N	N	G
S1_797707660	T/C	4	110773145	+	T	T	T	T	C	C	T	T	T	T	N	N	T	C	T	T	C	N	C	N	N	N	T	N	N	C	C	C	C	N	C	T	N	N	T	T	N	T	T	T	T	N	C	C	C
S1_798086181	C/T	4	111151666	+	C	C	C	C	T	T	C	C	C	C	C	C	T	T	N	C	T	Y	C	T	T	C	C	N	T	C	T	T	T	T	T	C	N	C	C	C	C	T	C	T	C	C	T	T	T
S1_798315849	G/A	4	111381334	+	G	G	G	G	G	G	G	G	G	G	G	G	G	G	G	G	G	G	G	G	G	G	G	N	G	G	G	G	G	G	G	G	G	G	G	G	A	G	G	G	G	G	G	G	G
S1_798315899	G/A	4	111381384	+	G	G	G	G	G	G	G	G	G	G	G	G	G	G	G	G	G	G	G	G	G	G	G	G	G	G	G	G	G	G	G	G	N	G	G	G	A	G	G	G	G	G	G	G	G
S1_799046685	G/T	4	112112170	+	G	G	G	G	G	T	G	G	G	G	T	G	T	G	G	G	G	G	G	G	G	G	G	G	G	G	G	G	T	G	G	G	G	G	G	G	G	G	G	G	G	G	G	G	G
S1_799046718	C/A	4	112112203	+	C	C	C	C	C	A	C	C	C	C	A	C	A	C	C	C	C	C	C	C	C	C	C	C	C	C	C	C	A	C	C	C	C	C	C	C	C	C	C	C	C	C	C	C	C
S1_799054954	T/A	4	112120439	+	T	T	T	T	T	A	T	T	T	T	A	T	A	T	T	T	T	T	T	T	T	T	T	N	T	T	T	T	A	T	T	T	N	T	T	T	T	T	T	T	T	T	T	T	T
S1_799054990	G/A	4	112120475	+	G	G	G	G	G	A	G	G	G	G	A	G	A	G	G	G	G	G	G	G	G	G	G	N	G	G	G	G	A	G	G	G	N	G	G	G	G	G	G	G	G	G	G	G	G
S1_799055008	T/C	4	112120493	+	T	T	T	T	T	C	T	T	T	T	C	T	C	T	T	T	T	T	T	T	T	T	T	N	T	T	T	T	C	T	T	T	T	T	T	T	T	T	T	T	T	T	T	T	T
S1_799066684	A/T	4	112132169	+	A	A	N	A	A	T	A	A	A	A	T	A	W	A	A	A	A	A	A	A	A	A	A	A	A	A	A	A	T	A	A	A	N	A	A	A	A	A	A	A	A	A	A	A	A
S1_799066716	G/T	4	112132201	+	G	G	N	G	G	T	G	G	G	G	T	G	K	G	G	G	G	G	G	G	G	G	G	G	G	G	G	G	T	G	G	G	N	G	G	G	G	G	G	G	G	G	G	G	G
S1_799066836	T/C	4	112132321	+	T	T	T	T	T	C	T	N	T	T	C	T	C	T	T	T	T	T	T	N	T	T	T	T	T	T	T	T	C	T	T	T	T	T	T	T	T	T	T	T	T	T	T	T	T
S1_799070203	T/C	4	112135688	+	T	T	T	T	T	C	T	T	T	T	C	T	C	T	T	T	T	T	T	T	T	T	T	T	T	T	T	T	C	T	T	T	T	T	T	T	T	T	T	T	T	T	T	T	T
S1_799070204	G/A	4	112135689	+	G	G	G	G	G	A	G	G	G	G	A	G	A	G	G	G	G	G	G	G	G	G	G	G	G	G	G	G	A	G	G	G	G	G	G	G	G	G	G	G	G	G	G	G	G
S1_799070212	G/A	4	112135697	+	G	G	G	G	A	G	G	A	A	G	G	G	G	A	G	A	A	G	A	G	G	G	A	G	G	A	G	G	G	A	A	G	G	G	A	A	A	G	G	G	G	G	G	G	A
S1_799070217	T/A	4	112135702	+	T	T	T	T	T	A	T	T	T	T	A	T	A	T	T	T	T	T	T	T	T	T	T	T	T	T	T	T	A	T	T	T	T	T	T	T	T	T	T	T	T	T	T	T	T
S1_799282762	G/A	4	112348247	+	G	G	G	G	G	A	G	G	G	G	G	G	G	G	G	A	A	A	A	A	A	G	G	A	A	G	A	A	A	G	G	G	N	G	G	G	G	G	G	G	G	G	A	A	A
S1_799314842	C/T	4	112380327	+	C	C	C	C	T	T	C	C	C	C	T	C	T	T	C	T	T	T	T	N	T	C	T	T	T	T	T	T	T	T	T	C	N	C	C	C	Y	C	C	C	C	C	T	T	T
S1_799436320	G/C	4	112501805	+	G	G	G	G	G	C	N	G	G	G	G	G	C	G	N	G	G	N	N	C	C	G	G	N	N	G	C	G	G	G	G	G	N	G	G	N	G	G	G	G	G	N	C	C	G
S1_801195939	A/C	4	114261424	+	A	A	A	A	A	M	A	A	M	A	A	M	A	A	A	A	A	A	A	A	A	A	M	A	A	M	A	A	A	A	M	A	A	A	A	A	A	A	A	A	M	M	A	A	M
S1_802941663	C/T	4	116007148	+	C	C	C	C	T	T	C	C	C	C	T	C	C	T	C	T	T	T	T	T	T	C	C	T	T	T	T	T	T	T	T	C	C	C	C	C	C	C	C	C	C	C	T	T	T
S1_802986887	C/A	4	116052372	+	C	C	C	C	A	A	C	C	C	C	A	A	C	A	C	A	A	A	A	A	A	C	C	A	A	A	A	A	A	A	A	C	N	M	C	C	C	C	C	C	C	C	A	A	A
S1_802986909	C/T	4	116052394	+	C	C	C	C	T	T	C	C	C	C	T	C	C	T	C	T	T	T	T	T	T	C	C	T	T	T	T	T	T	T	T	C	N	Y	C	C	C	C	C	C	C	C	T	T	T
S1_803007358	G/T	4	116072843	+	G	G	G	G	T	T	G	G	G	G	T	K	G	N	G	T	T	N	T	T	N	G	G	T	T	T	T	T	T	N	T	G	G	G	G	G	G	G	G	G	G	G	T	T	N
S1_803047852	C/G	4	116113337	+	C	C	C	C	N	N	C	C	C	C	G	C	C	C	C	G	C	N	N	N	N	C	C	G	N	N	N	N	G	N	G	C	C	C	C	C	C	C	C	C	C	C	G	G	N
S1_803047904	A/C	4	116113389	+	A	A	A	A	N	N	A	A	A	A	C	A	A	A	A	C	A	N	N	N	N	A	A	C	N	N	N	N	C	N	C	A	A	A	A	A	A	A	A	A	A	A	C	C	N
S1_803047905	C/A	4	116113390	+	C	C	C	C	N	N	C	C	C	C	A	C	C	C	C	A	C	N	N	N	N	C	C	A	N	N	N	N	A	N	A	C	C	C	C	C	C	C	C	C	C	C	A	A	N
S1_803049363	T/C	4	116114848	+	T	T	T	T	C	C	T	T	T	T	C	C	T	C	T	C	C	C	C	C	C	T	T	C	C	C	C	C	C	C	C	T	N	T	T	T	T	T	T	T	T	T	C	C	C
S1_803072191	A/C	4	116137676	+	A	A	A	A	C	C	A	A	A	A	C	C	A	C	A	C	C	C	C	C	C	A	A	C	C	C	C	C	C	C	C	A	A	A	A	A	A	A	A	A	A	A	C	C	C
S1_803073051	A/G	4	116138536	+	A	A	A	A	G	G	A	N	A	A	G	G	A	G	A	G	G	G	G	G	G	A	A	G	G	G	G	G	G	G	G	A	A	A	A	A	A	A	A	A	A	A	G	G	G
S1_803118888	A/G	4	116184373	+	A	A	A	A	G	G	A	A	A	A	G	G	A	G	A	G	G	G	G	G	G	A	A	G	G	G	G	G	G	G	G	A	A	A	A	A	A	A	A	A	A	A	G	G	G
S1_803127574	T/A	4	116193059	+	N	T	T	T	T	T	T	T	T	T	T	T	T	T	T	T	T	T	T	T	T	W	T	T	T	T	T	T	T	T	T	T	W	T	T	T	N	N	T	T	T	T	T	T	T
S1_803130054	C/T	4	116195539	+	C	C	N	C	T	T	C	C	C	C	C	C	C	T	C	T	T	T	T	T	T	C	C	T	T	N	T	T	T	T	T	C	N	C	C	C	C	C	C	C	C	N	N	T	T
S1_803132733	C/T	4	116198218	+	C	C	C	C	T	T	C	C	C	C	C	C	C	T	C	T	T	C	T	T	T	C	C	T	T	T	T	T	T	T	T	C	C	C	C	C	C	C	C	C	C	C	T	T	T
S1_803132770	C/T	4	116198255	+	C	C	C	C	T	T	C	C	C	C	C	C	C	T	C	T	T	C	T	T	T	C	C	T	T	T	T	T	T	T	T	C	C	C	C	C	C	N	C	C	C	C	T	T	T
S1_803349820	T/C	4	116415305	+	C	C	T	T	T	T	T	T	C	T	T	T	T	T	T	T	T	T	T	T	T	T	C	C	C	C	T	T	T	T	T	T	T	C	T	T	T	C	T	C	T	T	T	T	T
S1_803372541	A/G	4	116438026	+	A	A	A	A	A	G	A	A	A	A	N	A	G	A	G	G	G	A	G	A	A	A	A	A	A	G	A	G	G	A	A	A	A	A	A	A	A	A	A	A	A	G	A	A	G
S1_803457190	T/A	4	116522675	+	T	T	A	A	A	A	A	A	T	T	T	T	T	A	T	A	A	A	A	A	A	T	T	A	A	A	A	A	A	A	A	A	A	T	A	T	A	A	T	A	A	T	A	A	A
S1_803465741	G/T	4	116531226	+	T	T	G	N	G	T	G	G	T	T	T	T	T	G	T	T	T	G	G	T	T	N	T	N	G	G	G	G	G	G	G	G	N	T	G	T	T	G	G	G	G	G	G	G	G
S1_803508673	T/A	4	116574158	+	T	T	T	T	N	T	T	T	T	T	T	T	T	T	T	T	T	T	T	T	T	T	T	T	T	T	T	T	T	T	T	T	N	T	T	T	T	T	T	T	A	T	T	T	T
S1_803591043	T/G	4	116656528	+	G	N	T	T	T	T	T	G	G	G	T	G	T	T	N	T	T	T	T	T	T	G	T	T	T	T	T	T	T	T	T	T	N	T	T	T	T	T	G	T	T	T	N	N	N
S1_805963485	G/T	4	119028970	+	G	G	G	G	G	G	G	G	G	G	G	G	G	G	G	G	G	G	G	G	G	G	G	G	G	G	G	G	G	G	G	G	G	T	G	G	T	G	G	G	G	T	G	G	G
S1_805963974	G/A	4	119029459	+	G	G	G	G	G	G	G	G	G	G	A	G	G	G	G	G	G	G	G	G	G	G	A	G	G	G	G	G	G	G	G	G	G	G	G	G	G	G	G	G	G	N	G	G	G
S1_805963975	C/T	4	119029460	+	C	C	C	C	C	C	C	C	C	C	T	C	C	C	C	C	C	C	C	C	N	C	T	C	C	C	C	C	C	C	C	C	C	C	C	C	C	C	C	C	C	N	C	C	C
S1_805968549	C/A	4	119034034	+	C	C	C	N	C	C	N	N	N	C	N	C	C	C	C	C	C	N	C	N	N	C	C	C	C	C	C	C	C	C	C	C	N	A	N	C	C	C	C	C	C	N	C	C	C
S1_805969387	G/A	4	119034872	+	G	G	G	G	G	G	G	G	G	G	G	G	G	G	G	G	G	G	G	G	G	G	G	G	G	G	G	G	G	G	G	G	G	A	G	G	G	G	G	G	G	G	G	G	G
S1_805975531	A/G	4	119041016	+	A	A	A	A	A	A	A	A	A	A	A	A	A	A	A	A	A	A	A	A	A	R	A	N	N	A	N	A	A	A	R	A	A	G	A	A	A	A	A	A	A	N	A	A	A
S1_805975546	C/T	4	119041031	+	C	C	C	C	C	C	C	C	C	C	C	C	C	C	C	C	C	C	C	C	C	C	C	N	N	C	N	C	C	C	C	C	C	T	C	C	C	C	C	C	C	N	C	C	C
S1_805994015	T/C	4	119059500	+	T	T	T	T	T	T	T	T	T	T	T	T	T	T	T	T	T	T	T	T	T	T	T	T	T	T	T	T	T	T	T	T	T	C	T	T	T	T	T	T	T	T	T	T	T
S1_805994977	T/C	4	119060462	+	T	T	T	T	T	T	T	T	T	T	T	T	T	T	T	T	T	T	T	T	T	T	T	T	T	T	T	T	T	T	T	T	T	C	T	T	T	T	T	T	T	T	T	T	T
S1_806069976	T/C	4	119135461	+	T	T	T	T	T	T	T	T	T	T	T	T	T	T	T	T	T	T	T	N	N	T	T	N	N	T	T	T	T	T	T	T	N	C	T	N	T	T	T	T	T	T	T	T	T
S1_806095280	T/C	4	119160765	+	T	T	T	T	N	N	T	T	T	T	T	T	N	N	T	T	T	N	N	T	N	T	T	N	T	N	T	T	N	N	T	T	T	C	T	T	T	T	T	T	T	T	T	N	N
S1_807869021	G/A	4	120934506	+	G	G	G	G	G	G	N	N	R	G	G	G	G	G	G	N	N	N	G	G	G	R	N	N	G	G	G	G	G	G	G	G	G	G	R	G	G	G	G	G	G	N	G	N	G
S1_807869023	G/A	4	120934508	+	R	R	G	G	G	G	N	N	R	A	R	R	G	G	G	N	N	N	G	R	G	G	N	N	G	G	G	G	G	G	G	G	G	G	G	G	A	G	R	R	R	N	G	N	G
S1_809857185	T/C	4	122922670	+	C	C	C	T	T	T	C	C	T	C	T	T	C	T	C	T	T	T	T	N	T	C	C	T	T	T	T	T	T	T	T	T	T	T	C	C	T	C	C	C	C	T	T	T	N
S1_810727311	T/C	4	123792796	+	N	T	T	T	C	N	N	T	T	T	T	T	T	N	N	C	T	N	T	N	T	T	T	T	N	T	T	T	T	T	T	C	C	T	T	T	T	T	T	T	T	N	T	T	T
S1_810778087	A/C	4	123843572	+	A	A	A	C	A	A	A	A	A	A	A	A	A	A	A	A	A	A	A	A	A	A	A	A	A	A	A	A	A	A	A	A	A	A	A	A	A	A	A	A	A	A	A	A	A
S1_810864577	A/G	4	123930062	+	A	A	A	A	G	A	A	A	A	A	A	A	G	A	A	G	A	A	A	A	A	A	A	A	A	A	A	G	A	A	A	G	N	A	A	A	A	G	A	A	A	A	A	A	R
S1_810864578	T/A	4	123930063	+	T	T	T	T	A	T	T	T	T	T	T	T	W	T	T	A	T	T	T	T	T	T	T	T	T	T	T	A	T	T	T	A	N	T	T	T	T	A	T	T	T	T	T	T	W
S1_811180039	C/A	4	124245524	+	C	C	C	C	C	C	C	C	C	C	C	C	C	C	C	C	C	C	A	C	C	C	C	C	C	A	A	A	C	C	C	C	C	C	C	C	C	C	C	C	C	C	A	A	A
S1_812090061	T/G	4	125155546	+	T	T	N	T	G	T	N	T	T	N	N	T	T	T	T	K	T	N	K	T	T	T	T	N	N	T	K	T	K	T	T	N	N	T	T	T	T	T	K	T	T	T	K	T	T
S1_812184464	C/A	4	125249949	+	N	C	C	C	N	C	C	C	C	C	C	C	C	C	N	C	C	N	C	N	N	C	C	N	N	C	C	C	C	C	C	C	C	N	A	N	C	C	C	C	C	C	C	C	C
S1_812362849	A/G	4	125428334	+	G	G	G	A	G	A	G	G	A	G	A	G	A	G	G	A	A	G	G	A	A	A	G	N	A	A	A	G	A	G	G	G	G	G	A	G	G	G	G	G	A	A	A	A	A
S1_812363409	G/A	4	125428894	+	A	A	A	G	A	G	A	A	G	A	G	A	G	A	A	G	G	A	A	G	G	G	A	G	G	G	G	A	G	A	A	A	A	A	G	A	A	A	A	A	G	G	G	G	G
S1_812363461	T/C	4	125428946	+	C	C	C	T	C	T	C	C	T	C	T	C	T	C	C	T	T	C	C	T	T	T	C	T	T	T	T	C	T	C	C	C	N	C	T	C	C	C	C	C	T	T	T	T	T
S1_812382628	T/C	4	125448113	+	C	C	C	T	C	T	C	C	T	C	T	C	T	N	N	N	T	N	C	N	T	T	C	N	T	T	T	C	T	C	C	C	N	C	T	C	N	C	C	C	T	T	T	T	T
S1_812382717	T/G	4	125448202	+	G	G	N	T	G	T	G	G	T	G	N	G	T	G	G	T	T	N	K	T	T	T	G	T	T	T	K	G	T	G	G	G	G	G	T	G	G	G	G	G	T	T	T	T	N
S1_812383984	A/G	4	125449469	+	G	G	G	A	G	A	G	G	A	G	A	G	A	G	G	A	A	G	G	A	A	A	G	A	A	A	A	G	A	G	G	G	G	G	A	G	G	G	G	G	A	A	A	A	A
S1_813120509	C/A	4	126185994	+	C	C	C	C	C	C	C	C	M	C	C	C	C	C	C	C	C	C	M	C	C	C	C	C	C	M	C	M	M	M	C	C	M	C	M	C	C	C	C	C	M	C	M	C	C
S1_813579650	A/G	4	126645135	+	A	A	A	A	G	G	A	A	A	A	G	A	A	G	A	G	G	A	G	A	A	A	A	G	G	G	G	G	G	G	G	G	G	A	A	A	G	A	A	A	A	G	G	G	R
S1_814736575	G/A	4	127802060	+	G	G	G	A	G	G	G	G	G	G	G	G	G	G	G	G	G	G	G	G	G	G	G	N	G	G	G	G	G	G	G	G	G	G	G	G	G	G	G	G	G	G	G	G	G
S1_814736583	C/A	4	127802068	+	C	C	C	C	C	C	C	C	C	C	C	C	C	C	C	C	C	C	C	C	C	C	C	N	C	C	C	C	C	C	C	C	C	C	C	C	A	C	C	C	C	A	C	C	C
S1_814739567	T/G	4	127805052	+	K	T	K	N	T	T	T	N	T	N	T	T	T	T	T	T	T	T	T	N	T	T	T	N	N	K	T	T	T	T	T	T	T	T	T	T	N	T	T	T	T	N	T	T	T
S1_814739716	T/G	4	127805201	+	K	T	T	T	T	T	T	T	T	T	T	T	T	K	T	T	T	T	T	T	T	T	K	T	T	T	T	T	T	T	K	T	N	T	T	T	T	T	T	T	T	T	N	T	T
S1_814739741	T/G	4	127805226	+	T	T	T	T	T	T	T	T	T	T	T	T	T	T	T	T	T	T	T	T	T	T	T	T	T	T	T	T	T	T	T	T	N	T	T	T	G	T	T	T	T	G	N	T	T
S1_815982223	G/T	4	129047708	+	G	G	G	G	T	G	G	G	G	G	G	N	G	T	G	T	N	N	N	N	G	G	G	N	N	N	G	G	G	T	T	N	N	G	G	G	G	G	G	G	G	N	G	G	N
S1_815990128	T/G	4	129055613	+	T	T	T	T	G	T	T	T	T	T	T	G	T	G	T	G	G	G	G	G	T	N	T	G	G	G	T	T	T	G	G	G	N	T	T	T	N	T	T	T	T	T	T	T	G
S1_816020765	A/G	4	129086250	+	A	A	A	A	G	A	A	A	A	A	A	G	A	G	A	A	A	G	G	G	A	A	A	A	A	G	A	A	A	G	G	G	G	A	A	A	A	A	A	A	A	A	A	A	G
S1_816028787	G/A	4	129094272	+	G	G	G	G	A	G	G	G	G	G	G	A	G	A	G	G	G	A	A	A	G	G	G	G	G	A	G	G	G	A	A	A	A	G	G	G	A	G	G	G	G	N	G	G	A
S1_816032169	T/G	4	129097654	+	T	T	T	T	T	T	T	T	T	T	T	T	T	T	T	K	T	T	T	T	T	T	T	T	T	T	T	T	T	T	T	T	N	T	T	T	T	K	T	T	T	T	T	T	T
S1_816046726	T/C	4	129112211	+	T	T	T	T	T	T	T	T	N	T	T	T	T	T	N	T	T	T	T	N	T	T	T	N	N	T	T	T	T	T	T	T	N	T	T	T	T	T	T	T	T	T	T	T	T
S1_816064139	G/A	4	129129624	+	G	G	G	G	R	A	G	G	A	G	G	G	G	A	G	G	G	A	G	A	A	G	G	G	G	G	A	A	A	A	R	G	G	G	G	G	G	G	G	G	G	G	A	A	G
S1_816065798	T/C	4	129131283	+	T	T	T	T	T	C	T	T	C	T	T	T	T	C	T	T	T	C	T	C	C	T	T	T	T	T	T	C	C	C	C	T	T	T	T	T	T	T	T	T	T	T	C	C	T
S1_816065861	G/C	4	129131346	+	G	G	G	G	G	C	G	G	C	G	G	G	G	C	G	G	G	C	G	C	C	G	G	G	G	G	G	C	C	C	C	G	G	G	G	G	G	G	G	G	G	G	C	C	G
S1_816065918	T/C	4	129131403	+	T	T	T	T	T	C	T	T	C	T	T	T	T	C	T	T	T	C	T	C	C	T	T	T	T	T	T	C	C	C	C	T	T	T	T	T	T	T	T	T	T	T	C	C	T
S1_816068310	T/C	4	129133795	+	T	T	T	T	T	C	T	T	C	T	T	T	T	C	T	T	T	C	T	C	C	T	T	N	T	T	T	C	C	C	C	T	T	T	T	T	T	T	T	T	T	T	C	C	T
S1_816068378	G/A	4	129133863	+	G	G	G	G	G	A	G	G	A	G	G	G	G	A	G	G	G	A	G	A	A	G	G	G	G	G	G	A	A	A	A	G	N	G	G	G	G	G	G	G	G	G	A	A	G
S1_816079472	G/A	4	129144957	+	G	G	G	G	G	A	G	G	G	N	G	G	G	A	G	A	A	A	G	A	A	G	G	G	G	G	G	A	A	A	A	G	N	G	N	G	G	G	G	G	G	G	A	A	N
S1_816085119	A/C	4	129150604	+	A	A	A	A	A	C	A	A	A	A	A	C	C	C	A	C	C	C	A	C	C	A	A	C	C	A	C	C	C	C	C	A	N	A	A	A	C	A	A	A	A	A	C	C	A
S1_816085125	G/A	4	129150610	+	G	G	G	G	G	A	G	G	G	G	G	G	G	A	G	G	G	A	G	A	A	G	G	G	G	G	G	A	A	A	A	G	N	G	G	G	G	G	G	G	G	G	A	A	G
S1_816085393	A/C	4	129150878	+	N	N	A	A	A	C	A	A	A	A	A	C	C	N	A	C	C	C	A	C	C	A	A	C	C	A	C	C	C	C	C	N	N	A	A	A	C	A	A	N	A	A	C	C	A
S1_816085585	T/A	4	129151070	+	T	T	T	T	T	A	T	T	T	T	T	A	A	A	T	A	A	A	T	A	A	T	T	A	A	T	A	A	A	A	A	T	N	T	T	T	A	T	T	T	T	T	A	A	T
S1_816085624	T/A	4	129151109	+	T	T	T	T	T	A	T	T	T	T	T	A	A	A	T	A	A	A	T	A	A	T	T	A	A	T	A	A	A	A	A	T	N	T	T	T	A	T	T	T	T	T	A	A	T
S1_816085634	C/A	4	129151119	+	C	C	C	C	C	A	C	C	C	C	C	A	A	A	C	A	A	A	C	A	A	C	C	A	A	C	A	A	A	A	A	C	N	C	C	C	A	C	C	C	C	C	A	A	C
S1_816107174	A/G	4	129172659	+	A	A	A	A	G	A	G	A	A	G	A	A	A	A	A	A	A	A	A	A	A	A	A	A	A	A	A	A	A	A	A	G	A	A	G	A	A	A	A	A	G	A	A	A	A
S1_816117292	T/G	4	129182777	+	T	T	T	T	T	T	T	T	T	T	T	T	T	T	T	T	T	N	T	T	T	T	T	T	T	T	T	T	T	K	T	T	N	T	K	T	T	T	T	K	T	T	T	T	T
S1_816117314	T/G	4	129182799	+	T	T	T	T	K	K	T	T	T	T	T	T	T	T	T	T	T	N	T	T	T	T	T	T	T	T	T	T	T	T	K	T	N	T	T	T	T	T	T	T	T	T	T	K	T
S1_816117408	C/T	4	129182893	+	C	C	C	C	C	C	T	C	C	T	T	C	C	C	N	C	C	C	C	C	C	C	C	C	C	C	C	C	C	C	C	C	C	C	C	C	C	C	C	C	N	N	C	C	N
S1_816195290	A/T	4	129260775	+	A	A	N	A	A	A	A	A	A	A	T	A	A	A	N	A	A	A	A	A	A	A	A	A	A	A	A	A	A	A	A	A	N	A	T	A	A	A	A	A	T	A	A	A	A
S1_816195404	T/C	4	129260889	+	T	T	T	T	T	T	T	T	T	T	C	T	T	T	T	T	T	T	T	T	T	T	T	T	T	T	T	T	T	T	T	T	N	T	C	T	T	T	T	T	C	T	T	T	T
S1_816195439	T/C	4	129260924	+	T	T	T	T	T	T	T	T	T	T	C	T	T	T	T	T	T	T	T	T	T	T	T	T	T	T	T	T	T	T	T	T	N	T	C	T	T	T	T	T	C	T	T	T	T
S1_816199605	G/A	4	129265090	+	R	G	G	G	G	G	G	G	G	G	G	R	G	G	G	G	G	G	G	G	G	G	G	G	G	R	G	G	G	G	G	G	G	R	G	G	G	G	G	G	G	G	G	G	R
S1_816221590	G/A	4	129287075	+	G	G	A	G	A	G	A	G	G	A	G	G	G	G	G	G	G	G	G	G	G	G	G	G	G	G	A	G	G	G	G	A	N	A	G	G	G	G	G	G	G	G	G	G	G
S1_816221627	C/T	4	129287112	+	C	C	T	C	T	C	T	C	C	T	C	C	C	C	C	C	C	C	C	C	C	C	C	C	N	C	T	C	C	C	C	T	C	T	C	C	C	C	C	C	C	C	C	C	C
S1_816269831	T/G	4	129335316	+	T	T	T	T	G	T	T	T	T	T	T	N	T	T	N	T	T	G	G	N	G	T	T	N	G	G	T	T	G	T	K	G	N	T	T	T	T	T	T	T	T	N	T	T	G
S1_816269892	C/T	4	129335377	+	C	C	C	C	Y	C	C	C	C	C	C	C	C	C	C	C	C	T	T	C	N	C	C	T	T	T	C	N	T	C	C	T	N	C	C	C	C	C	C	C	C	C	C	C	T
S1_816269900	A/T	4	129335385	+	A	A	A	A	W	A	A	A	A	A	A	A	A	A	A	A	A	T	T	A	N	A	A	T	T	T	A	N	T	A	A	T	N	A	A	A	A	A	A	A	A	A	A	A	T
S1_816269920	T/C	4	129335405	+	T	T	T	T	C	T	T	T	T	T	T	T	T	T	T	T	T	C	C	T	C	T	T	C	C	C	T	T	C	T	T	C	T	T	T	T	T	T	T	T	T	T	T	T	C
S1_816295436	G/A	4	129360921	+	G	G	G	G	G	G	G	G	G	G	A	G	A	G	G	A	A	G	G	A	G	G	G	G	G	G	A	A	G	G	G	G	A	G	G	G	G	A	G	G	G	G	G	G	G
S1_816375137	A/G	4	129440622	+	G	G	A	G	A	G	A	A	A	A	A	G	A	G	A	G	G	G	G	G	G	G	A	G	G	G	G	G	G	G	G	A	A	A	A	G	A	A	A	A	A	G	G	G	G
S1_816375141	C/T	4	129440626	+	T	T	C	T	C	T	C	C	C	C	C	T	C	T	C	T	T	T	T	T	T	T	C	T	T	T	T	T	T	T	T	C	C	C	C	T	C	C	C	C	C	T	T	T	T
S1_816377232	C/T	4	129442717	+	T	T	C	T	C	T	C	C	C	C	C	N	C	T	C	T	T	T	T	T	T	T	C	T	T	T	T	T	T	T	T	C	N	C	C	T	C	C	C	C	C	T	T	T	T
S1_816400645	T/A	4	129466130	+	N	A	T	A	A	A	T	T	T	T	T	A	A	A	T	A	A	A	A	A	A	A	A	A	A	A	A	A	A	A	A	T	N	A	T	A	T	T	A	T	T	A	A	A	A
S1_816400856	G/A	4	129466341	+	N	A	G	A	A	A	G	G	N	G	G	A	A	A	G	N	A	N	A	N	A	A	A	N	A	A	A	A	A	A	A	G	N	A	G	A	N	N	A	G	G	N	N	A	A
S1_816401339	G/C	4	129466824	+	G	G	N	G	C	N	G	G	G	G	G	G	C	N	G	G	G	G	C	C	C	N	C	C	C	C	G	G	G	C	C	G	C	C	G	G	G	G	C	G	N	G	N	C	C
S1_816401346	G/A	4	129466831	+	A	A	N	A	A	N	G	G	G	G	G	A	A	N	G	A	A	A	A	A	A	N	A	A	A	A	A	A	A	A	A	G	A	A	G	A	G	G	A	G	N	A	N	A	A
S1_816643294	A/T	4	129708779	+	A	A	A	A	A	A	A	A	A	A	T	A	A	A	A	A	A	T	A	T	A	A	A	T	T	A	A	A	T	A	A	A	A	A	A	A	A	A	A	A	A	A	A	A	T
S1_816876288	A/G	4	129941773	+	A	A	A	G	A	A	A	A	A	G	A	A	A	A	A	A	A	A	A	G	A	A	A	A	A	A	A	A	A	A	A	G	G	A	A	A	A	A	A	A	A	A	A	A	A
S1_816876750	G/A	4	129942235	+	G	G	G	A	G	G	G	G	G	A	G	G	G	G	G	G	G	G	G	A	G	G	G	G	G	G	G	G	G	G	G	A	A	G	G	G	G	G	G	G	G	G	G	G	G
S1_816876785	A/G	4	129942270	+	A	A	A	G	A	A	A	A	A	G	A	A	A	A	A	A	A	A	A	G	A	A	A	A	A	A	A	A	A	A	A	G	G	A	A	A	A	A	A	A	A	A	A	A	A
S1_816876797	C/T	4	129942282	+	C	C	C	T	C	C	C	C	C	T	C	C	C	C	C	C	C	C	C	T	C	C	C	C	C	C	C	C	C	C	C	T	T	C	C	C	C	C	C	C	C	C	C	C	C
S1_816892428	G/A	4	129957913	+	G	G	A	A	G	G	G	A	A	A	G	G	G	G	A	G	G	G	G	A	G	G	A	G	G	G	G	G	G	G	G	A	A	A	A	G	A	A	A	A	A	G	G	G	G
S1_816903697	G/C	4	129969182	+	C	C	G	G	G	G	G	C	G	G	G	G	G	G	G	G	G	G	G	N	G	C	G	G	G	G	G	G	G	G	G	G	N	G	G	C	G	G	G	G	G	G	G	G	G
S1_816903715	T/C	4	129969200	+	C	C	T	T	T	T	T	C	T	T	T	T	T	T	T	T	T	T	T	N	T	C	T	T	T	T	T	T	T	T	T	T	N	T	T	C	T	T	T	T	T	T	T	T	T
S1_816903780	G/A	4	129969265	+	A	A	G	G	G	G	G	A	G	G	G	G	G	G	G	G	G	G	G	A	G	A	G	G	G	G	G	G	G	G	G	G	N	G	G	A	G	G	G	G	G	G	G	G	G
S1_817082163	G/C	4	130147648	+	C	C	C	G	G	G	G	G	G	G	G	G	G	G	G	G	G	G	G	G	G	C	G	G	G	G	G	G	G	G	G	G	G	G	G	C	G	G	G	G	G	G	G	G	G
S1_817082184	C/T	4	130147669	+	T	T	T	C	C	C	C	C	C	C	C	C	C	C	C	C	C	C	C	C	C	T	C	C	C	C	C	C	C	C	C	C	C	C	C	T	C	C	C	C	C	C	C	C	C
S1_817094185	G/A	4	130159670	+	A	A	G	G	G	G	G	G	G	G	G	G	G	G	G	G	G	G	G	N	G	A	G	N	N	G	G	G	G	G	G	G	N	G	G	A	G	G	G	G	G	N	G	G	G
S1_817110990	A/G	4	130176475	+	N	G	A	A	A	A	A	A	A	A	A	A	A	A	A	A	A	A	A	A	A	G	A	A	A	A	A	A	A	A	A	A	N	A	N	G	A	A	A	A	N	A	A	A	A
S1_817367635	A/G	4	130433120	+	A	A	A	A	A	A	A	A	A	G	A	G	A	A	A	A	A	A	A	G	A	A	A	A	A	A	G	A	A	A	A	A	A	A	A	A	G	A	A	A	A	A	G	G	A
S1_817368026	T/C	4	130433511	+	T	T	T	T	T	T	T	T	T	C	T	C	T	T	T	T	T	T	T	C	T	T	T	T	T	T	C	T	T	T	T	T	T	T	T	Y	C	T	T	T	T	T	C	C	T
S1_817368037	G/T	4	130433522	+	G	G	G	G	G	G	G	G	G	T	G	T	G	G	G	G	G	G	G	T	G	G	G	G	G	G	T	G	G	G	G	G	G	G	G	G	T	G	G	G	G	G	T	T	G
S1_817368050	C/T	4	130433535	+	C	C	C	C	C	C	C	C	C	T	C	T	C	C	C	C	C	C	C	T	C	C	C	C	C	C	T	C	C	C	C	C	C	C	C	C	T	C	C	C	C	C	T	T	C
S1_817393218	T/C	4	130458703	+	T	T	T	T	T	T	C	T	T	C	T	T	T	T	T	T	T	C	C	T	T	T	T	C	C	C	C	C	C	T	T	T	N	T	T	T	T	T	T	T	T	T	C	C	T
S1_817393272	A/T	4	130458757	+	A	A	A	A	A	A	T	A	A	T	A	A	A	A	A	A	A	T	T	A	A	A	A	T	T	T	T	T	T	A	A	A	N	A	A	A	A	A	A	A	A	A	T	T	A
S1_817488500	A/C	4	130553985	+	C	C	C	A	C	C	C	A	A	A	A	C	C	C	A	C	C	C	C	C	C	C	C	C	C	C	C	C	C	C	C	A	A	C	C	C	A	A	A	A	C	A	A	A	C
S1_817566981	T/A	4	130632466	+	A	A	A	T	A	T	T	T	A	T	T	A	A	A	T	A	A	T	T	A	A	A	A	A	A	T	T	T	T	A	A	A	N	A	A	A	A	T	T	T	A	T	T	T	T
S1_817566996	T/C	4	130632481	+	C	C	C	T	C	T	T	T	C	T	T	C	C	C	T	C	C	T	T	C	C	C	C	C	C	T	T	T	T	C	C	C	N	C	C	C	C	T	T	T	C	T	T	T	T
S1_817567101	G/A	4	130632586	+	A	A	A	G	A	G	G	G	A	G	G	A	A	A	G	A	A	G	G	A	A	A	A	A	A	G	G	G	G	A	A	A	N	A	A	A	A	G	G	G	A	G	G	G	G
S1_817596444	A/G	4	130661929	+	A	A	A	A	G	G	A	A	A	A	A	A	A	G	A	A	A	G	G	A	A	A	A	A	A	G	G	G	G	G	G	A	N	A	A	A	A	A	A	A	A	A	G	G	G
S1_818124796	C/T	4	131190281	+	C	C	C	C	C	T	T	C	T	T	C	C	C	C	C	T	T	C	C	T	T	C	C	C	C	C	C	T	T	C	C	C	N	C	C	C	Y	C	C	C	C	C	C	C	C
S1_818439073	G/A	4	131504558	+	G	G	N	N	G	G	N	G	G	N	N	G	N	G	G	G	G	G	A	G	G	G	N	N	G	G	G	G	G	G	G	G	N	G	G	N	N	G	G	G	N	G	G	G	G
S1_819113524	G/T	4	132179009	+	G	G	G	G	G	G	N	T	G	G	G	G	G	G	T	G	G	G	G	G	G	N	T	G	G	G	G	G	G	G	G	G	N	G	G	G	G	T	T	T	G	G	G	G	G
[truncated: 5,221 more rows]
[truncated: 201 more columns]
