# Supplementary material for: Genome-wide association study of Gossypium arboreum resistance to reniform nematode
Source: BMC Genet. 2018 Aug 3;19:52. doi: 10.1186/s12863-018-0662-3 (PMC6091029; doi:10.1186/s12863-018-0662-3)
Supplement: Supplementary file 3 — Bayesian information criterion (BIC) values of compressed mixed linear model with different numbers of principle components used for association analysis in GAPIT. (XLSX 8 kb) [file 12863_2018_662_MOESM3_ESM.xlsx]

## Sheet: S3
Number of PCs/Covariates	BIC (larger is better) - Schwarz 1978	log Likelihood Function Value
0	-1111.14	-1102.89
1	-1113.38	-1102.37
2	-1115.69	-1101.93
3	-1118.45	-1101.94
4	-1121.18	-1101.91
5	-1123.92	-1101.9
