# Supplementary material for: Genome-wide association study of Gossypium arboreum resistance to reniform nematode
Source: BMC Genet. 2018 Aug 3;19:52. doi: 10.1186/s12863-018-0662-3 (PMC6091029; doi:10.1186/s12863-018-0662-3)
Supplement: Supplementary file 4 — Genome-wide association results for the 7220 SNPs included in the study. (XLSX 564 kb) [file 12863_2018_662_MOESM4_ESM.xlsx]

## Sheet: S4
Item	SNP	Chromosome	BP	P	maf	nobs	Rsquare of model without SNP	Rsquare of model with SNP	FDR Adjusted P-values
1	S1_1431996298	6	21296008	1.02e-05	0.0609756	246	0.078468	0.154899	0.0734553
2	S1_1432469614	6	21769324	0.000109892	0.140244	246	0.078468	0.136615	0.393453
3	S1_1387000550	9	72903560	0.000234627	0.0731707	246	0.078468	0.130911	0.393453
4	S1_634724647	12	93797817	0.00029931	0.445122	246	0.078468	0.129094	0.393453
5	S1_634724595	12	93797765	0.00029931	0.445122	246	0.078468	0.129094	0.393453
6	S1_1238998071	3	27838614	0.000354406	0.103659	246	0.078468	0.127837	0.393453
7	S1_842793872	7	18184817	0.000434511	0.109756	246	0.078468	0.126326	0.393453
8	S1_842793960	7	18184905	0.000435959	0.105691	246	0.078468	0.126301	0.393453
9	S1_917690183	7	93081128	0.00054344	0.211382	246	0.078468	0.124673	0.427685
10	S1_501185184	1	107382510	0.000650007	0.144309	246	0.078468	0.123354	0.427685
11	S1_1380184051	9	66087061	0.000651597	0.0833333	246	0.078468	0.123336	0.427685
12	S1_303538481	2	70449510	0.000734094	0.054878	246	0.078468	0.12246	0.44168
13	S1_662779880	12	121853050	0.000926666	0.186992	246	0.078468	0.120755	0.458968
14	S1_352262064	5	18150534	0.000945147	0.0589431	246	0.078468	0.12061	0.458968
15	S1_842793792	7	18184737	0.000953535	0.117886	246	0.078468	0.120546	0.458968
16	S1_1140291297	10	43814813	0.0010609	0.351626	246	0.078468	0.119767	0.472972
17	S1_1197192582	10	100716098	0.00111364	0.107724	246	0.078468	0.119414	0.472972
18	S1_307998212	2	74909241	0.00126723	0.0752033	246	0.078468	0.118474	0.48098
19	S1_842782688	7	18173633	0.00141422	0.123984	246	0.078468	0.117678	0.48098
20	S1_842745305	7	18136250	0.00142781	0.0853659	246	0.078468	0.117609	0.48098
21	S1_662769033	12	121842203	0.00162261	0.0853659	246	0.078468	0.116684	0.48098
22	S1_189979926	8	84281111	0.00165219	0.107724	246	0.078468	0.116553	0.48098
23	S1_186588576	8	80889761	0.00169075	0.178862	246	0.078468	0.116386	0.48098
24	S1_235547276	2	2458305	0.00173201	0.239837	246	0.078468	0.116212	0.48098
25	S1_235547296	2	2458325	0.00173201	0.239837	246	0.078468	0.116212	0.48098
26	S1_679629369	12	138702539	0.00173206	0.123984	246	0.078468	0.116212	0.48098
27	S1_995677777	13	43348365	0.00202635	0.132114	246	0.078468	0.115082	0.54186
28	S1_940107272	7	115498217	0.00226525	0.319106	246	0.078468	0.114281	0.566138
29	S1_45849149	11	45849149	0.00237536	0.49187	246	0.078468	0.11394	0.566138
30	S1_1387737293	9	73640303	0.00241153	0.333333	246	0.078468	0.113832	0.566138
31	S1_1378507216	9	64410226	0.00243079	0.24187	246	0.078468	0.113775	0.566138
32	S1_303235354	2	70146383	0.00265347	0.260163	246	0.078468	0.113148	0.566667
33	S1_655632347	12	114705517	0.00266112	0.272358	246	0.078468	0.113127	0.566667
34	S1_1133525532	10	37049048	0.00266851	0.461382	246	0.078468	0.113107	0.566667
35	S1_235642873	2	2553902	0.00275247	0.308943	246	0.078468	0.112886	0.567796
36	S1_917657187	7	93048132	0.00312548	0.227642	246	0.078468	0.111979	0.626833
37	S1_63611802	11	63611802	0.00322452	0.495935	246	0.078468	0.111757	0.629217
38	S1_190155713	8	84456898	0.00349169	0.0650407	246	0.078468	0.111191	0.646532
39	S1_61636713	11	61636713	0.00366425	0.402439	246	0.078468	0.110849	0.646532
40	S1_1514499367	6	103799077	0.00370743	0.0955285	246	0.078468	0.110766	0.646532
41	S1_643292869	12	102366039	0.00376642	0.109756	246	0.078468	0.110654	0.646532
42	S1_1211798608	3	639151	0.0038023	0.0670732	246	0.078468	0.110586	0.646532
43	S1_631511249	12	90584419	0.00385054	0.136179	246	0.078468	0.110497	0.646532
44	S1_842782615	7	18173560	0.00408948	0.121951	246	0.078468	0.110071	0.650577
45	S1_186588647	8	80889832	0.0041095	0.191057	246	0.078468	0.110036	0.650577
46	S1_663598923	12	122672093	0.00417866	0.0955285	246	0.078468	0.109918	0.650577
47	S1_887547228	7	62938173	0.00433589	0.097561	246	0.078468	0.109657	0.650577
48	S1_634290569	12	93363739	0.00452291	0.396341	246	0.078468	0.109359	0.650577
49	S1_634290585	12	93363755	0.00473692	0.390244	246	0.078468	0.109032	0.650577
50	S1_1105485809	10	9009325	0.0047507	0.121951	246	0.078468	0.109012	0.650577
51	S1_1220665431	3	9505974	0.00496547	0.136179	246	0.078468	0.1087	0.650577
52	S1_1220412432	3	9252975	0.0051603	0.0691057	246	0.078468	0.10843	0.650577
53	S1_663613370	12	122686540	0.0052298	0.113821	246	0.078468	0.108336	0.650577
54	S1_663594053	12	122667223	0.00543446	0.109756	246	0.078468	0.108066	0.650577
55	S1_663594080	12	122667250	0.00543446	0.109756	246	0.078468	0.108066	0.650577
56	S1_1459520825	6	48820535	0.00544741	0.191057	246	0.078468	0.108049	0.650577
57	S1_21999633	11	21999633	0.00555808	0.0569106	246	0.078468	0.107908	0.650577
58	S1_932169980	7	107560925	0.00560013	0.119919	246	0.078468	0.107855	0.650577
59	S1_1341873039	9	27776049	0.00588073	0.0752033	246	0.078468	0.107512	0.650577
60	S1_663593668	12	122666838	0.00589908	0.105691	246	0.078468	0.10749	0.650577
61	S1_203098999	8	97400184	0.00592039	0.445122	246	0.078468	0.107465	0.650577
62	S1_1175505720	10	79029236	0.00608617	0.0833333	246	0.078468	0.107271	0.650577
63	S1_1306194033	3	95034576	0.00609214	0.132114	246	0.078468	0.107264	0.650577
64	S1_663593666	12	122666836	0.00609731	0.103659	246	0.078468	0.107259	0.650577
65	S1_151097778	8	45398963	0.00632216	0.388211	246	0.078468	0.107005	0.650577
66	S1_1085452599	13	133123187	0.00639702	0.113821	246	0.078468	0.106923	0.650577
67	S1_940250010	7	115640955	0.00646394	0.24187	246	0.078468	0.10685	0.650577
68	S1_1475019407	6	64319117	0.00666778	0.115854	246	0.078468	0.106633	0.650577
69	S1_1376964136	9	62867146	0.00674315	0.119919	246	0.078468	0.106555	0.650577
70	S1_902752213	7	78143158	0.00692884	0.0691057	246	0.078468	0.106365	0.650577
71	S1_1084835333	13	132505921	0.00697218	0.22561	246	0.078468	0.106321	0.650577
72	S1_1084835334	13	132505922	0.00697218	0.22561	246	0.078468	0.106321	0.650577
73	S1_663593539	12	122666709	0.00701911	0.105691	246	0.078468	0.106275	0.650577
74	S1_663593593	12	122666763	0.00701911	0.105691	246	0.078468	0.106275	0.650577
75	S1_663593595	12	122666765	0.00701911	0.105691	246	0.078468	0.106275	0.650577
76	S1_663603420	12	122676590	0.00701911	0.105691	246	0.078468	0.106275	0.650577
77	S1_803465741	4	116531226	0.0070387	0.463415	246	0.078468	0.106255	0.650577
78	S1_653083105	12	112156275	0.00703917	0.0813008	246	0.078468	0.106255	0.650577
79	S1_758936911	4	72002396	0.00712548	0.46748	246	0.078468	0.10617	0.650577
80	S1_915693780	7	91084725	0.00720861	0.29065	246	0.078468	0.106089	0.650577
81	S1_72918909	11	72918909	0.00789898	0.142276	246	0.078468	0.105452	0.674732
82	S1_83483618	11	83483618	0.00791964	0.172764	246	0.078468	0.105434	0.674732
83	S1_1249103020	3	37943563	0.00801282	0.213415	246	0.078468	0.105353	0.674732
84	S1_203001249	8	97302434	0.00812963	0.479675	246	0.078468	0.105252	0.674732
85	S1_32903237	11	32903237	0.00816265	0.136179	246	0.078468	0.105224	0.674732
86	S1_663613073	12	122686243	0.00823181	0.115854	246	0.078468	0.105166	0.674732
87	S1_663613092	12	122686262	0.00823181	0.115854	246	0.078468	0.105166	0.674732
88	S1_663613102	12	122686272	0.00823181	0.115854	246	0.078468	0.105166	0.674732
89	S1_32903145	11	32903145	0.00831733	0.140244	246	0.078468	0.105094	0.674732
90	S1_35280327	11	35280327	0.00889487	0.0914634	246	0.078468	0.104629	0.701622
91	S1_1475983343	6	65283053	0.00889899	0.29065	246	0.078468	0.104625	0.701622
92	S1_1249087485	3	37928028	0.00894033	0.227642	246	0.078468	0.104593	0.701622
93	S1_1163064700	10	66588216	0.00906158	0.47561	246	0.078468	0.1045	0.70349
94	S1_496254186	1	102451512	0.0094595	0.315041	246	0.078468	0.104203	0.70502
95	S1_634114213	12	93187383	0.00954554	0.172764	246	0.078468	0.10414	0.70502
96	S1_520387888	1	126585214	0.00960672	0.317073	246	0.078468	0.104096	0.70502
97	S1_663401581	12	122474751	0.0098324	0.109756	246	0.078468	0.103936	0.70502
98	S1_1220595439	3	9435982	0.00983953	0.367886	246	0.078468	0.103931	0.70502
99	S1_351650253	5	17538723	0.00996629	0.130081	246	0.078468	0.103842	0.70502
100	S1_77039821	11	77039821	0.00998687	0.0731707	246	0.078468	0.103828	0.70502
101	S1_1120236967	10	23760483	0.0100864	0.134146	246	0.078468	0.10376	0.70502
102	S1_1408890284	9	94793294	0.0101078	0.337398	246	0.078468	0.103745	0.70502
103	S1_1408183239	9	94086249	0.0104146	0.134146	246	0.078468	0.103539	0.70502
104	S1_1363234809	9	49137819	0.0105964	0.138211	246	0.078468	0.10342	0.70502
105	S1_1164564653	10	68088169	0.0106008	0.126016	246	0.078468	0.103417	0.70502
106	S1_1024506047	13	72176635	0.010912	0.0650407	246	0.078468	0.103218	0.70502
107	S1_425946169	1	32143495	0.010982	0.191057	246	0.078468	0.103174	0.70502
108	S1_189555609	8	83856794	0.011036	0.0772358	246	0.078468	0.10314	0.70502
109	S1_930668640	7	106059585	0.0110373	0.361789	246	0.078468	0.103139	0.70502
110	S1_1515551044	6	104850754	0.0110599	0.126016	246	0.078468	0.103125	0.70502
111	S1_816269892	4	129335377	0.0110625	0.109756	246	0.078468	0.103124	0.70502
112	S1_816269900	4	129335385	0.0110625	0.109756	246	0.078468	0.103124	0.70502
113	S1_634757489	12	93830659	0.0111596	0.388211	246	0.078468	0.103063	0.70502
114	S1_1220543877	3	9384420	0.011202	0.128049	246	0.078468	0.103037	0.70502
115	S1_1376910892	9	62813902	0.0113046	0.408537	246	0.078468	0.102975	0.70502
116	S1_744498324	4	57563809	0.0116435	0.221545	246	0.078468	0.102772	0.70502
117	S1_1363234810	9	49137820	0.011677	0.138211	246	0.078468	0.102752	0.70502
118	S1_631511366	12	90584536	0.0118531	0.130081	246	0.078468	0.102649	0.70502
119	S1_917636644	7	93027589	0.0119359	0.142276	246	0.078468	0.102602	0.70502
120	S1_192511683	8	86812868	0.0119869	0.126016	246	0.078468	0.102572	0.70502
121	S1_1625632522	14	9572	0.0120073	0.319106	246	0.078468	0.102561	0.70502
122	S1_1625632543	14	9593	0.0120073	0.319106	246	0.078468	0.102561	0.70502
123	S1_694953372	4	8018857	0.0120107	0.0833333	246	0.078468	0.102559	0.70502
124	S1_379494359	5	45382829	0.012551	0.335366	246	0.078468	0.102257	0.719442
125	S1_184025076	8	78326261	0.0125554	0.331301	246	0.078468	0.102255	0.719442
126	S1_184025077	8	78326262	0.0125554	0.331301	246	0.078468	0.102255	0.719442
127	S1_941058903	7	116449848	0.0129855	0.113821	246	0.078468	0.102024	0.735455
128	S1_1249087345	3	37927888	0.0130385	0.213415	246	0.078468	0.101996	0.735455
129	S1_269756399	2	36667428	0.0132076	0.333333	246	0.078468	0.101908	0.739217
130	S1_680062664	12	139135834	0.0134862	0.270325	246	0.078468	0.101766	0.749002
131	S1_391423565	5	57312035	0.0138011	0.109756	246	0.078468	0.101608	0.751223
132	S1_1148375872	10	51899388	0.0138536	0.050813	246	0.078468	0.101582	0.751223
133	S1_1178564516	10	82088032	0.0139665	0.270325	246	0.078468	0.101527	0.751223
134	S1_812382717	4	125448202	0.0140513	0.477642	246	0.078468	0.101486	0.751223
135	S1_1224127328	3	12967871	0.0142724	0.323171	246	0.078468	0.101379	0.751223
136	S1_863790723	7	39181668	0.0143421	0.0934959	246	0.078468	0.101346	0.751223
137	S1_1148968275	10	52491791	0.0143619	0.302846	246	0.078468	0.101337	0.751223
138	S1_288707314	2	55618343	0.0143866	0.138211	246	0.078468	0.101325	0.751223
139	S1_1300224646	3	89065189	0.0144626	0.130081	246	0.078468	0.101289	0.751223
140	S1_1439529314	6	28829024	0.0147146	0.0630081	246	0.078468	0.101171	0.758853
141	S1_917636675	7	93027620	0.0149512	0.154472	246	0.078468	0.101063	0.762219
142	S1_902933028	7	78323973	0.014991	0.0691057	246	0.078468	0.101045	0.762219
143	S1_395745285	1	1942611	0.0155281	0.140244	246	0.078468	0.100805	0.774926
144	S1_1582783795	14	128475	0.0155319	0.144309	246	0.078468	0.100804	0.774926
145	S1_1147985884	10	51509400	0.0155629	0.160569	246	0.078468	0.10079	0.774926
146	S1_1224171137	3	13011680	0.0157621	0.333333	246	0.078468	0.100704	0.779468
147	S1_1224249138	3	13089681	0.0164524	0.317073	246	0.078468	0.100413	0.800044
148	S1_1182298220	10	85821736	0.0165759	0.272358	246	0.078468	0.100362	0.800044
149	S1_1614319920	14	135210	0.016763	0.349593	246	0.078468	0.100286	0.800044
150	S1_1614319921	14	135211	0.016763	0.349593	246	0.078468	0.100286	0.800044
151	S1_1363151103	9	49054113	0.0168745	0.140244	246	0.078468	0.100241	0.800044
152	S1_1530827462	6	120127172	0.0171736	0.432927	246	0.078468	0.100122	0.800044
153	S1_45841230	11	45841230	0.0172244	0.148374	246	0.078468	0.100102	0.800044
154	S1_1224132519	3	12973062	0.0174187	0.319106	246	0.078468	0.100026	0.800044
155	S1_1224131737	3	12972280	0.0174699	0.321138	246	0.078468	0.100007	0.800044
156	S1_496667249	1	102864575	0.0174869	0.432927	246	0.078468	0.0999999	0.800044
157	S1_544988053	12	4061223	0.0175339	0.495935	246	0.078468	0.0999818	0.800044
158	S1_1224121111	3	12961654	0.0175456	0.323171	246	0.078468	0.0999773	0.800044
159	S1_8081012	11	8081012	0.0178169	0.416667	246	0.078468	0.0998735	0.800044
160	S1_1312072166	3	100912709	0.0178733	0.178862	246	0.078468	0.0998521	0.800044
161	S1_131693407	8	25994592	0.0179146	0.103659	246	0.078468	0.0998365	0.800044
162	S1_73632762	11	73632762	0.0179511	0.107724	246	0.078468	0.0998228	0.800044
163	S1_830685208	7	6076153	0.0183806	0.0873984	246	0.078468	0.0996631	0.810222
164	S1_1379487267	9	65390277	0.0185106	0.117886	246	0.078468	0.0996155	0.810222
165	S1_34921822	11	34921822	0.0185162	0.107724	246	0.078468	0.0996135	0.810222
166	S1_1224163241	3	13003784	0.0187791	0.315041	246	0.078468	0.0995184	0.816777
167	S1_635403157	12	94476327	0.0191811	0.134146	246	0.078468	0.0993756	0.829269
168	S1_235168278	2	2079307	0.019486	0.164634	246	0.078468	0.0992693	0.829488
169	S1_314671023	2	81582052	0.0195095	0.373984	246	0.078468	0.0992612	0.829488
170	S1_93653651	11	93653651	0.0195309	0.126016	246	0.078468	0.0992538	0.829488
171	S1_203503789	8	97804974	0.0196837	0.0934959	246	0.078468	0.0992013	0.831091
172	S1_203098948	8	97400133	0.0199792	0.45122	246	0.078468	0.0991011	0.833694
173	S1_353306430	5	19194900	0.0201847	0.109756	246	0.078468	0.0990322	0.833694
174	S1_663209171	12	122282341	0.020455	0.0914634	246	0.078468	0.0989428	0.833694
175	S1_121150178	8	15451363	0.0204754	0.447154	246	0.078468	0.0989361	0.833694
176	S1_1235430750	3	24271293	0.020818	0.329268	246	0.078468	0.0988246	0.833694
177	S1_1344641345	9	30544355	0.0209496	0.123984	246	0.078468	0.0987823	0.833694
178	S1_509345796	1	115543122	0.0209967	0.105691	246	0.078468	0.0987672	0.833694
179	S1_1224238261	3	13078804	0.0212365	0.26626	246	0.078468	0.098691	0.833694
180	S1_635403058	12	94476228	0.0212834	0.103659	246	0.078468	0.0986762	0.833694
181	S1_1026141636	13	73812224	0.0214773	0.288618	246	0.078468	0.0986154	0.833694
182	S1_71086833	11	71086833	0.0218901	0.211382	246	0.078468	0.0984877	0.833694
183	S1_608089066	12	67162236	0.022669	0.0894309	246	0.078468	0.0982536	0.833694
184	S1_1203365984	10	106889500	0.022778	0.119919	246	0.078468	0.0982214	0.833694
185	S1_504354255	1	110551581	0.0227829	0.115854	246	0.078468	0.09822	0.833694
186	S1_1224150063	3	12990606	0.0228953	0.0934959	246	0.078468	0.0981871	0.833694
187	S1_1027315317	13	74985905	0.0229596	0.117886	246	0.078468	0.0981683	0.833694
188	S1_647098708	12	106171878	0.0232583	0.211382	246	0.078468	0.0980819	0.833694
189	S1_303481778	2	70392807	0.023376	0.195122	246	0.078468	0.0980482	0.833694
190	S1_460130244	1	66327570	0.023741	0.170732	246	0.078468	0.0979447	0.833694
191	S1_1409230984	9	95133994	0.0237954	0.0813008	246	0.078468	0.0979294	0.833694
192	S1_1404046954	9	89949964	0.0238387	0.26626	246	0.078468	0.0979173	0.833694
193	S1_842758327	7	18149272	0.0238888	0.146341	246	0.078468	0.0979032	0.833694
194	S1_1224150051	3	12990594	0.0239247	0.313008	246	0.078468	0.0978932	0.833694
195	S1_663544552	12	122617722	0.0240761	0.184959	246	0.078468	0.0978511	0.833694
196	S1_1503036600	6	92336310	0.0243168	0.191057	246	0.078468	0.0977847	0.833694
197	S1_303438228	2	70349257	0.0243429	0.176829	246	0.078468	0.0977775	0.833694
198	S1_303438245	2	70349274	0.0243429	0.176829	246	0.078468	0.0977775	0.833694
199	S1_188844464	8	83145649	0.0244494	0.495935	246	0.078468	0.0977484	0.833694
200	S1_1166269881	10	69793397	0.0246848	0.25	246	0.078468	0.0976845	0.833694
201	S1_403353811	1	9551137	0.0247384	0.221545	246	0.078468	0.0976701	0.833694
202	S1_459999186	1	66196512	0.0247825	0.176829	246	0.078468	0.0976582	0.833694
203	S1_459999197	1	66196523	0.0247825	0.176829	246	0.078468	0.0976582	0.833694
204	S1_634569509	12	93642679	0.0249026	0.296748	246	0.078468	0.097626	0.833694
205	S1_634569533	12	93642703	0.0249026	0.296748	246	0.078468	0.097626	0.833694
206	S1_916900496	7	92291441	0.024956	0.432927	246	0.078468	0.0976117	0.833694
207	S1_916900504	7	92291449	0.024956	0.432927	246	0.078468	0.0976117	0.833694
208	S1_916900527	7	92291472	0.024956	0.432927	246	0.078468	0.0976117	0.833694
209	S1_1511356657	6	100656367	0.0251903	0.126016	246	0.078468	0.0975495	0.833694
210	S1_1511356682	6	100656392	0.0251903	0.126016	246	0.078468	0.0975495	0.833694
211	S1_78593361	11	78593361	0.0252739	0.227642	246	0.078468	0.0975274	0.833694
212	S1_403251705	1	9449031	0.025414	0.211382	246	0.078468	0.0974906	0.833694
213	S1_854870196	7	30261141	0.0255185	0.414634	246	0.078468	0.0974633	0.833694
214	S1_1460638442	6	49938152	0.0255383	0.140244	246	0.078468	0.0974581	0.833694
215	S1_1255587024	3	44427567	0.0256224	0.126016	246	0.078468	0.0974362	0.833694
216	S1_786671266	4	99736751	0.0257945	0.0711382	246	0.078468	0.0973917	0.833694
217	S1_862255880	7	37646825	0.0258291	0.156504	246	0.078468	0.0973828	0.833694
218	S1_33650287	11	33650287	0.0258994	0.0670732	246	0.078468	0.0973647	0.833694
219	S1_509323118	1	115520444	0.0261904	0.123984	246	0.078468	0.0972904	0.833694
220	S1_741354941	4	54420426	0.0262716	0.117886	246	0.078468	0.0972698	0.833694
221	S1_663603252	12	122676422	0.0265324	0.117886	246	0.078468	0.0972041	0.833694
222	S1_663603253	12	122676423	0.0265324	0.117886	246	0.078468	0.0972041	0.833694
223	S1_663603257	12	122676427	0.0265324	0.117886	246	0.078468	0.0972041	0.833694
224	S1_743180053	4	56245538	0.0267482	0.21748	246	0.078468	0.0971503	0.833694
225	S1_1298721007	3	87561550	0.0268687	0.097561	246	0.078468	0.0971205	0.833694
226	S1_1515116927	6	104416637	0.0272124	0.20935	246	0.078468	0.0970361	0.833694
227	S1_1515116980	6	104416690	0.0272124	0.20935	246	0.078468	0.0970361	0.833694
228	S1_631083634	12	90156804	0.0272548	0.136179	246	0.078468	0.0970257	0.833694
229	S1_685352626	12	144425796	0.0273334	0.0691057	246	0.078468	0.0970066	0.833694
230	S1_9707807	11	9707807	0.0273417	0.376016	246	0.078468	0.0970046	0.833694
231	S1_662402295	12	121475465	0.0275729	0.497967	246	0.078468	0.0969488	0.833694
232	S1_634552716	12	93625886	0.0276059	0.302846	246	0.078468	0.0969408	0.833694
233	S1_1485261506	6	74561216	0.0276404	0.123984	246	0.078468	0.0969325	0.833694
234	S1_917636538	7	93027483	0.0276678	0.164634	246	0.078468	0.096926	0.833694
235	S1_1475019248	6	64318958	0.0276754	0.107724	246	0.078468	0.0969241	0.833694
236	S1_1053428623	13	101099211	0.0276872	0.361789	246	0.078468	0.0969213	0.833694
237	S1_136565268	8	30866453	0.0277238	0.105691	246	0.078468	0.0969126	0.833694
238	S1_1442720679	6	32020389	0.0278373	0.0752033	246	0.078468	0.0968855	0.833694
239	S1_1166269767	10	69793283	0.0280315	0.252033	246	0.078468	0.0968394	0.833694
240	S1_1235867727	3	24708270	0.0281617	0.140244	246	0.078468	0.0968087	0.833694
241	S1_1235867728	3	24708271	0.0281617	0.140244	246	0.078468	0.0968087	0.833694
242	S1_532338844	1	138536170	0.0287022	0.347561	246	0.078468	0.0966828	0.833694
243	S1_303405237	2	70316266	0.0287215	0.308943	246	0.078468	0.0966783	0.833694
244	S1_1530821326	6	120121036	0.0288387	0.443089	246	0.078468	0.0966514	0.833694
245	S1_1443817601	6	33117311	0.029146	0.400407	246	0.078468	0.0965812	0.833694
246	S1_359799975	5	25688445	0.0294513	0.0813008	246	0.078468	0.0965123	0.833694
247	S1_1300515145	3	89355688	0.0298477	0.369919	246	0.078468	0.0964239	0.833694
248	S1_1166114702	10	69638218	0.0299422	0.445122	246	0.078468	0.0964031	0.833694
249	S1_459783561	1	65980887	0.0299907	0.213415	246	0.078468	0.0963924	0.833694
250	S1_445103975	1	51301301	0.0300393	0.288618	246	0.078468	0.0963817	0.833694
251	S1_399532651	1	5729977	0.030046	0.416667	246	0.078468	0.0963802	0.833694
252	S1_1043093231	13	90763819	0.030449	0.347561	246	0.078468	0.0962922	0.833694
253	S1_465008981	1	71206307	0.0305896	0.186992	246	0.078468	0.0962618	0.833694
254	S1_1065926362	13	113596950	0.030864	0.144309	246	0.078468	0.0962029	0.833694
255	S1_318715675	2	85626704	0.0308727	0.21748	246	0.078468	0.096201	0.833694
256	S1_1392609923	9	78512933	0.0314299	0.20935	246	0.078468	0.0960831	0.833694
257	S1_912347627	7	87738572	0.0315512	0.128049	246	0.078468	0.0960577	0.833694
258	S1_933657926	7	109048871	0.0317513	0.186992	246	0.078468	0.0960161	0.833694
259	S1_558000173	12	17073343	0.0319678	0.0833333	246	0.078468	0.0959713	0.833694
260	S1_662777793	12	121850963	0.0320086	0.150407	246	0.078468	0.0959629	0.833694
261	S1_1443817571	6	33117281	0.0321763	0.402439	246	0.078468	0.0959285	0.833694
262	S1_1020026730	13	67697318	0.0321848	0.136179	246	0.078468	0.0959268	0.833694
263	S1_1211798691	3	639234	0.0323871	0.343496	246	0.078468	0.0958855	0.833694
264	S1_1085452558	13	133123146	0.0324488	0.115854	246	0.078468	0.095873	0.833694
265	S1_1175574203	10	79097719	0.0324489	0.197154	246	0.078468	0.095873	0.833694
266	S1_249868438	2	16779467	0.0330932	0.0955285	246	0.078468	0.0957437	0.833694
267	S1_932148096	7	107539041	0.0332108	0.0955285	246	0.078468	0.0957204	0.833694
268	S1_798315849	4	111381334	0.0332241	0.146341	246	0.078468	0.0957177	0.833694
269	S1_542630671	12	1703841	0.0332439	0.148374	246	0.078468	0.0957138	0.833694
270	S1_1443667128	6	32966838	0.0332761	0.361789	246	0.078468	0.0957074	0.833694
271	S1_874455633	7	49846578	0.0334202	0.103659	246	0.078468	0.095679	0.833694
272	S1_917474740	7	92865685	0.0334215	0.197154	246	0.078468	0.0956788	0.833694
273	S1_791433588	4	104499073	0.0334585	0.130081	246	0.078468	0.0956715	0.833694
274	S1_1458962418	6	48262128	0.0335083	0.465447	246	0.078468	0.0956618	0.833694
275	S1_1376986262	9	62889272	0.033566	0.396341	246	0.078468	0.0956505	0.833694
276	S1_1170377348	10	73900864	0.0336192	0.138211	246	0.078468	0.0956401	0.833694
277	S1_816199605	4	129265090	0.033686	0.0609756	246	0.078468	0.095627	0.833694
278	S1_1317005097	9	2908107	0.0339457	0.0914634	246	0.078468	0.0955766	0.833694
279	S1_1235867862	3	24708405	0.0344157	0.152439	246	0.078468	0.0954864	0.833694
280	S1_917474691	7	92865636	0.0344969	0.355691	246	0.078468	0.0954709	0.833694
281	S1_1515549207	6	104848917	0.0345289	0.123984	246	0.078468	0.0954648	0.833694
282	S1_816903780	4	129969265	0.034554	0.128049	246	0.078468	0.0954601	0.833694
283	S1_872287162	7	47678107	0.0347804	0.134146	246	0.078468	0.0954172	0.833694
284	S1_853909958	7	29300903	0.034851	0.0873984	246	0.078468	0.0954039	0.833694
285	S1_303174048	2	70085077	0.0348858	0.0833333	246	0.078468	0.0953974	0.833694
286	S1_435729189	1	41926515	0.035009	0.0731707	246	0.078468	0.0953743	0.833694
287	S1_360158518	5	26046988	0.0351217	0.105691	246	0.078468	0.0953532	0.833694
288	S1_1376967069	9	62870079	0.0351219	0.113821	246	0.078468	0.0953532	0.833694
289	S1_1239062761	3	27903304	0.0351343	0.0752033	246	0.078468	0.0953509	0.833694
290	S1_607966010	12	67039180	0.0351748	0.384146	246	0.078468	0.0953433	0.833694
291	S1_607966045	12	67039215	0.0351748	0.384146	246	0.078468	0.0953433	0.833694
292	S1_982562108	13	30232696	0.0356907	0.463415	246	0.078468	0.095248	0.833694
293	S1_22031011	11	22031011	0.0356968	0.193089	246	0.078468	0.0952468	0.833694
294	S1_1161534906	10	65058422	0.0357182	0.0853659	246	0.078468	0.0952429	0.833694
295	S1_816117314	4	129182799	0.0358001	0.0873984	246	0.078468	0.0952279	0.833694
296	S1_33650288	11	33650288	0.0358132	0.0650407	246	0.078468	0.0952255	0.833694
297	S1_1638824130	14	25414	0.0359842	0.144309	246	0.078468	0.0951943	0.833694
298	S1_1638824154	14	25438	0.0359842	0.144309	246	0.078468	0.0951943	0.833694
299	S1_1062685883	13	110356471	0.0360261	0.0934959	246	0.078468	0.0951867	0.833694
300	S1_1300502762	3	89343305	0.0362255	0.361789	246	0.078468	0.0951506	0.833694
301	S1_714206895	4	27272380	0.0363798	0.164634	246	0.078468	0.0951228	0.833694
302	S1_662776895	12	121850065	0.0367806	0.140244	246	0.078468	0.0950512	0.833694
303	S1_662776896	12	121850066	0.0367806	0.140244	246	0.078468	0.0950512	0.833694
304	S1_53266512	11	53266512	0.0368306	0.128049	246	0.078468	0.0950423	0.833694
305	S1_509289611	1	115486937	0.0368536	0.0995935	246	0.078468	0.0950382	0.833694
306	S1_1053964449	13	101635037	0.0368683	0.461382	246	0.078468	0.0950356	0.833694
307	S1_941136949	7	116527894	0.0369076	0.219512	246	0.078468	0.0950286	0.833694
308	S1_759244755	4	72310240	0.0369427	0.426829	246	0.078468	0.0950224	0.833694
309	S1_759244793	4	72310278	0.0369427	0.426829	246	0.078468	0.0950224	0.833694
310	S1_203503786	8	97804971	0.0369766	0.097561	246	0.078468	0.0950164	0.833694
311	S1_235095598	2	2006627	0.0372643	0.115854	246	0.078468	0.0949658	0.833694
312	S1_1636486175	14	57793	0.0372727	0.0691057	246	0.078468	0.0949643	0.833694
313	S1_443379723	1	49577049	0.0375051	0.0914634	246	0.078468	0.0949237	0.833694
314	S1_677242121	12	136315291	0.0375608	0.47561	246	0.078468	0.094914	0.833694
315	S1_93653669	11	93653669	0.0376367	0.107724	246	0.078468	0.0949008	0.833694
316	S1_395146935	1	1344261	0.0378973	0.193089	246	0.078468	0.0948558	0.833694
317	S1_871070262	7	46461207	0.0379498	0.111789	246	0.078468	0.0948468	0.833694
318	S1_380288197	5	46176667	0.0380138	0.327236	246	0.078468	0.0948358	0.833694
319	S1_221544730	8	115845915	0.0380367	0.229675	246	0.078468	0.0948318	0.833694
320	S1_878122971	7	53513916	0.0381056	0.0894309	246	0.078468	0.09482	0.833694
321	S1_1515653292	6	104953002	0.0382111	0.128049	246	0.078468	0.094802	0.833694
322	S1_1515653311	6	104953021	0.0382111	0.128049	246	0.078468	0.094802	0.833694
323	S1_1515653320	6	104953030	0.0382111	0.128049	246	0.078468	0.094802	0.833694
324	S1_1112936443	10	16459959	0.0383744	0.123984	246	0.078468	0.0947742	0.833694
325	S1_131885689	8	26186874	0.0383982	0.164634	246	0.078468	0.0947701	0.833694
326	S1_679497702	12	138570872	0.0384063	0.186992	246	0.078468	0.0947688	0.833694
327	S1_78974736	11	78974736	0.0385598	0.101626	246	0.078468	0.0947428	0.833694
328	S1_33605778	11	33605778	0.0386269	0.0711382	246	0.078468	0.0947314	0.833694
329	S1_459782862	1	65980188	0.0386851	0.211382	246	0.078468	0.0947216	0.833694
330	S1_1351645539	9	37548549	0.0386916	0.107724	246	0.078468	0.0947205	0.833694
331	S1_139921805	8	34222990	0.0388969	0.126016	246	0.078468	0.094686	0.833694
332	S1_1018847064	13	66517652	0.038968	0.134146	246	0.078468	0.0946741	0.833694
333	S1_1190119755	10	93643271	0.0392569	0.213415	246	0.078468	0.094626	0.833694
334	S1_1498566024	6	87865734	0.0394983	0.365854	246	0.078468	0.0945861	0.833694
335	S1_1459007816	6	48307526	0.0397141	0.495935	246	0.078468	0.0945506	0.833694
336	S1_857034694	7	32425639	0.0401785	0.0792683	246	0.078468	0.094475	0.833694
337	S1_1209288270	10	112811786	0.0401954	0.152439	246	0.078468	0.0944722	0.833694
338	S1_494097339	1	100294665	0.0403799	0.270325	246	0.078468	0.0944424	0.833694
339	S1_1010817424	13	58488012	0.0404513	0.121951	246	0.078468	0.0944309	0.833694
340	S1_589068089	12	48141259	0.0404516	0.420732	246	0.078468	0.0944309	0.833694
341	S1_216135550	8	110436735	0.0404977	0.439024	246	0.078468	0.0944235	0.833694
342	S1_1000462918	13	48133506	0.0408786	0.126016	246	0.078468	0.0943626	0.833694
343	S1_1300304007	3	89144550	0.040951	0.25	246	0.078468	0.0943511	0.833694
344	S1_786673912	4	99739397	0.0412494	0.0731707	246	0.078468	0.094304	0.833694
345	S1_1287498406	3	76338949	0.041259	0.323171	246	0.078468	0.0943025	0.833694
346	S1_303438353	2	70349382	0.0412782	0.193089	246	0.078468	0.0942994	0.833694
347	S1_1407326503	9	93229513	0.0415129	0.117886	246	0.078468	0.0942626	0.833694
348	S1_1224328486	3	13169029	0.0415188	0.284553	246	0.078468	0.0942617	0.833694
349	S1_445112782	1	51310108	0.0416901	0.0833333	246	0.078468	0.094235	0.833694
350	S1_932270306	7	107661251	0.0417189	0.148374	246	0.078468	0.0942305	0.833694
351	S1_465284725	1	71482051	0.0417551	0.0873984	246	0.078468	0.0942248	0.833694
352	S1_465284751	1	71482077	0.0417551	0.0873984	246	0.078468	0.0942248	0.833694
353	S1_1160133975	10	63657491	0.041901	0.27439	246	0.078468	0.0942022	0.833694
354	S1_103777186	11	103777186	0.0420024	0.0813008	246	0.078468	0.0941865	0.833694
355	S1_1621581175	14	5068	0.0420696	0.178862	246	0.078468	0.0941762	0.833694
356	S1_858074861	7	33465806	0.0420925	0.113821	246	0.078468	0.0941726	0.833694
357	S1_438716300	1	44913626	0.042122	0.280488	246	0.078468	0.0941681	0.833694
358	S1_1167152704	10	70676220	0.0421636	0.144309	246	0.078468	0.0941617	0.833694
359	S1_175893814	8	70194999	0.0423474	0.384146	246	0.078468	0.0941335	0.833694
360	S1_1433444118	6	22743828	0.0423527	0.115854	246	0.078468	0.0941326	0.833694
361	S1_1560528391	14	72702	0.0423665	0.22561	246	0.078468	0.0941305	0.833694
362	S1_470891111	1	77088437	0.0425764	0.211382	246	0.078468	0.0940985	0.833694
363	S1_1583429374	14	122006	0.0426304	0.441057	246	0.078468	0.0940903	0.833694
364	S1_532019183	1	138216509	0.0426347	0.495935	246	0.078468	0.0940896	0.833694
365	S1_532019235	1	138216561	0.0426347	0.495935	246	0.078468	0.0940896	0.833694
366	S1_1145035146	10	48558662	0.0426644	0.144309	246	0.078468	0.0940851	0.833694
367	S1_1316771767	9	2674777	0.0427063	0.111789	246	0.078468	0.0940787	0.833694
368	S1_1456269050	6	45568760	0.0427065	0.166667	246	0.078468	0.0940787	0.833694
369	S1_391762408	5	57650878	0.0427792	0.302846	246	0.078468	0.0940677	0.833694
370	S1_1105255793	10	8779309	0.0429397	0.0670732	246	0.078468	0.0940434	0.833694
371	S1_1224150043	3	12990586	0.0429548	0.219512	246	0.078468	0.0940411	0.833694
372	S1_1112048986	10	15572502	0.0430762	0.302846	246	0.078468	0.0940229	0.833694
373	S1_526872081	1	133069407	0.0433231	0.479675	246	0.078468	0.0939858	0.833694
374	S1_1068978579	13	116649167	0.043333	0.235772	246	0.078468	0.0939844	0.833694
375	S1_186997964	8	81299149	0.0435653	0.158537	246	0.078468	0.0939497	0.833694
376	S1_1314373985	9	276995	0.0438195	0.166667	246	0.078468	0.0939121	0.833694
377	S1_281427430	2	48338459	0.0442428	0.115854	246	0.078468	0.0938499	0.833694
378	S1_886020239	7	61411184	0.0443051	0.097561	246	0.078468	0.0938408	0.833694
379	S1_614145362	12	73218532	0.0443301	0.184959	246	0.078468	0.0938371	0.833694
380	S1_1325643515	9	11546525	0.0445439	0.134146	246	0.078468	0.093806	0.833694
381	S1_1325643517	9	11546527	0.0445439	0.134146	246	0.078468	0.093806	0.833694
382	S1_634290530	12	93363700	0.0446047	0.221545	246	0.078468	0.0937972	0.833694
383	S1_1325643518	9	11546528	0.0448912	0.136179	246	0.078468	0.0937558	0.833694
384	S1_1304789050	3	93629593	0.0450516	0.164634	246	0.078468	0.0937327	0.833694
385	S1_208866856	8	103168041	0.0450902	0.268293	246	0.078468	0.0937272	0.833694
386	S1_127534586	8	21835771	0.0451028	0.203252	246	0.078468	0.0937254	0.833694
387	S1_1147967463	10	51490979	0.0452109	0.410569	246	0.078468	0.0937099	0.833694
388	S1_121379341	8	15680526	0.0452403	0.107724	246	0.078468	0.0937057	0.833694
389	S1_816064139	4	129129624	0.0453046	0.0955285	246	0.078468	0.0936966	0.833694
390	S1_1161190230	10	64713746	0.0453408	0.465447	246	0.078468	0.0936914	0.833694
391	S1_1161190246	10	64713762	0.0453408	0.465447	246	0.078468	0.0936914	0.833694
392	S1_1392832905	9	78735915	0.0454751	0.0650407	246	0.078468	0.0936723	0.833694
393	S1_202784109	8	97085294	0.0454987	0.428862	246	0.078468	0.093669	0.833694
394	S1_677304461	12	136377631	0.0456763	0.47561	246	0.078468	0.0936438	0.833694
395	S1_1420663347	6	9963057	0.0457086	0.0955285	246	0.078468	0.0936392	0.833694
396	S1_786636922	4	99702407	0.0457281	0.0853659	246	0.078468	0.0936365	0.833694
397	S1_341713863	5	7602333	0.0459854	0.138211	246	0.078468	0.0936003	0.833694
398	S1_1647710448	14	2003	0.0461289	0.386179	246	0.078468	0.0935802	0.833694
399	S1_867547138	7	42938083	0.046135	0.325203	246	0.078468	0.0935793	0.833694
400	S1_1166015767	10	69539283	0.046188	0.109756	246	0.078468	0.0935719	0.833694
401	S1_145021514	8	39322699	0.0464681	0.215447	246	0.078468	0.0935329	0.836658
402	S1_21806153	11	21806153	0.0465842	0.0609756	246	0.078468	0.0935168	0.836662
403	S1_303447201	2	70358230	0.0468979	0.186992	246	0.078468	0.0934735	0.839156
404	S1_32594721	11	32594721	0.0472234	0.0833333	246	0.078468	0.093429	0.839156
405	S1_1263573345	3	52413888	0.0474457	0.132114	246	0.078468	0.0933987	0.839156
406	S1_812363461	4	125428946	0.0474963	0.47561	246	0.078468	0.0933918	0.839156
407	S1_1069754783	13	117425371	0.0475837	0.211382	246	0.078468	0.09338	0.839156
408	S1_1324839249	9	10742259	0.0475843	0.27439	246	0.078468	0.0933799	0.839156
409	S1_663500045	12	122573215	0.0476969	0.0752033	246	0.078468	0.0933647	0.839156
410	S1_72489539	11	72489539	0.0477115	0.0528455	246	0.078468	0.0933627	0.839156
411	S1_8081312	11	8081312	0.0477691	0.20122	246	0.078468	0.0933549	0.839156
412	S1_397868983	1	4066309	0.0479921	0.128049	246	0.078468	0.093325	0.840368
413	S1_8733176	11	8733176	0.0482383	0.432927	246	0.078468	0.093292	0.840368
414	S1_203238378	8	97539563	0.0484103	0.107724	246	0.078468	0.0932691	0.840368
415	S1_1145777542	10	49301058	0.0484571	0.0853659	246	0.078468	0.0932629	0.840368
416	S1_1154060433	10	57583949	0.0484959	0.49187	246	0.078468	0.0932578	0.840368
417	S1_1110775281	10	14298797	0.0488829	0.199187	246	0.078468	0.0932066	0.840368
418	S1_874497864	7	49888809	0.0490284	0.126016	246	0.078468	0.0931875	0.840368
419	S1_260472555	2	27383584	0.0490431	0.0873984	246	0.078468	0.0931856	0.840368
420	S1_303447375	2	70358404	0.0491858	0.193089	246	0.078468	0.0931669	0.840368
421	S1_1166284180	10	69807696	0.0492736	0.286585	246	0.078468	0.0931555	0.840368
422	S1_1118382216	10	21905732	0.0492845	0.235772	246	0.078468	0.0931541	0.840368
423	S1_561352152	12	20425322	0.0494071	0.349593	246	0.078468	0.0931381	0.840368
424	S1_893293747	7	68684692	0.0496238	0.0955285	246	0.078468	0.09311	0.840368
425	S1_775616913	4	88682398	0.0497558	0.276423	246	0.078468	0.0930929	0.840368
426	S1_1326234542	9	12137552	0.0499634	0.101626	246	0.078468	0.0930662	0.840368
427	S1_932238522	7	107629467	0.0499749	0.107724	246	0.078468	0.0930647	0.840368
428	S1_1000464777	13	48135365	0.0501106	0.0955285	246	0.078468	0.0930473	0.840368
429	S1_918199618	7	93590563	0.0501615	0.132114	246	0.078468	0.0930408	0.840368
430	S1_918199606	7	93590551	0.0501615	0.132114	246	0.078468	0.0930408	0.840368
431	S1_1376985725	9	62888735	0.050166	0.213415	246	0.078468	0.0930402	0.840368
432	S1_428667673	1	34864999	0.0503843	0.0995935	246	0.078468	0.0930123	0.840523
433	S1_1627147718	14	10802	0.0504081	0.292683	246	0.078468	0.0930093	0.840523
434	S1_1248783599	3	37624142	0.0508467	0.186992	246	0.078468	0.0929537	0.8407
435	S1_662775841	12	121849011	0.0509256	0.146341	246	0.078468	0.0929438	0.8407
436	S1_465284772	1	71482098	0.0511112	0.103659	246	0.078468	0.0929205	0.8407
437	S1_1383941726	9	69844736	0.0513116	0.138211	246	0.078468	0.0928954	0.8407
438	S1_1383941729	9	69844739	0.0513116	0.138211	246	0.078468	0.0928954	0.8407
439	S1_916943429	7	92334374	0.0514051	0.392276	246	0.078468	0.0928837	0.8407
440	S1_8450631	11	8450631	0.0514718	0.148374	246	0.078468	0.0928754	0.8407
441	S1_546066048	12	5139218	0.0520739	0.117886	246	0.078468	0.0928009	0.8407
442	S1_353338619	5	19227089	0.0520955	0.180894	246	0.078468	0.0927982	0.8407
443	S1_466823455	1	73020781	0.0521231	0.0691057	246	0.078468	0.0927948	0.8407
444	S1_528913468	1	135110794	0.052249	0.172764	246	0.078468	0.0927794	0.8407
445	S1_1375751536	9	61654546	0.0523773	0.0995935	246	0.078468	0.0927637	0.8407
446	S1_1103350735	10	6874251	0.0524037	0.455285	246	0.078468	0.0927605	0.8407
447	S1_727074059	4	40139544	0.0524621	0.294715	246	0.078468	0.0927533	0.8407
448	S1_727074060	4	40139545	0.0524621	0.294715	246	0.078468	0.0927533	0.8407
449	S1_352261132	5	18149602	0.052798	0.0813008	246	0.078468	0.0927125	0.8407
450	S1_717393193	4	30458678	0.0528166	0.119919	246	0.078468	0.0927102	0.8407
451	S1_460143549	1	66340875	0.0528474	0.168699	246	0.078468	0.0927065	0.8407
452	S1_459971035	1	66168361	0.0529046	0.160569	246	0.078468	0.0926996	0.8407
453	S1_531903618	1	138100944	0.0533561	0.193089	246	0.078468	0.0926453	0.8407
454	S1_379831898	5	45720368	0.0545487	0.323171	246	0.078468	0.092504	0.8407
455	S1_342530454	5	8418924	0.054799	0.347561	246	0.078468	0.0924748	0.8407
456	S1_815990128	4	129055613	0.0548894	0.207317	246	0.078468	0.0924643	0.8407
457	S1_812363409	4	125428894	0.055055	0.481707	246	0.078468	0.0924451	0.8407
458	S1_1515117051	6	104416761	0.0551283	0.227642	246	0.078468	0.0924366	0.8407
459	S1_1515117052	6	104416762	0.0551283	0.227642	246	0.078468	0.0924366	0.8407
460	S1_518737082	1	124934408	0.0553345	0.270325	246	0.078468	0.0924128	0.8407
461	S1_545069477	12	4142647	0.0553472	0.479675	246	0.078468	0.0924113	0.8407
462	S1_499340079	1	105537405	0.0553728	0.128049	246	0.078468	0.0924084	0.8407
463	S1_1476705909	6	66005619	0.0553856	0.284553	246	0.078468	0.0924069	0.8407
464	S1_1175048139	10	78571655	0.0556387	0.432927	246	0.078468	0.0923778	0.8407
465	S1_934562437	7	109953382	0.055809	0.0934959	246	0.078468	0.0923583	0.8407
466	S1_1347477587	9	33380597	0.055909	0.136179	246	0.078468	0.0923469	0.8407
467	S1_1499405324	6	88705034	0.0560319	0.128049	246	0.078468	0.0923329	0.8407
468	S1_607858253	12	66931423	0.0562537	0.107724	246	0.078468	0.0923077	0.8407
469	S1_392624082	5	58512552	0.0563538	0.154472	246	0.078468	0.0922964	0.8407
470	S1_1058147750	13	105818338	0.0565143	0.45935	246	0.078468	0.0922783	0.8407
471	S1_1376617452	9	62520462	0.0568008	0.239837	246	0.078468	0.0922461	0.8407
472	S1_1184617046	10	88140562	0.0568989	0.215447	246	0.078468	0.0922351	0.8407
473	S1_1184617047	10	88140563	0.0568989	0.215447	246	0.078468	0.0922351	0.8407
474	S1_864598646	7	39989591	0.0571057	0.453252	246	0.078468	0.092212	0.8407
475	S1_1045921207	13	93591795	0.0571566	0.327236	246	0.078468	0.0922064	0.8407
476	S1_932270190	7	107661135	0.0573255	0.150407	246	0.078468	0.0921876	0.8407
477	S1_1485261510	6	74561220	0.0573733	0.123984	246	0.078468	0.0921823	0.8407
478	S1_1485261515	6	74561225	0.0573733	0.123984	246	0.078468	0.0921823	0.8407
479	S1_1379295092	9	65198102	0.0577024	0.162602	246	0.078468	0.0921459	0.8407
480	S1_142119206	8	36420391	0.057874	0.168699	246	0.078468	0.092127	0.8407
481	S1_935938758	7	111329703	0.0579076	0.402439	246	0.078468	0.0921233	0.8407
482	S1_1596717551	14	52975	0.0581682	0.162602	246	0.078468	0.0920948	0.8407
483	S1_709800783	4	22866268	0.058223	0.439024	246	0.078468	0.0920888	0.8407
484	S1_176953191	8	71254376	0.0582706	0.166667	246	0.078468	0.0920836	0.8407
485	S1_424531887	1	30729213	0.0582926	0.418699	246	0.078468	0.0920812	0.8407
486	S1_1439468996	6	28768706	0.0584925	0.0650407	246	0.078468	0.0920594	0.8407
487	S1_952213441	7	127604386	0.0586522	0.199187	246	0.078468	0.0920421	0.8407
488	S1_639135429	12	98208599	0.058842	0.097561	246	0.078468	0.0920216	0.8407
489	S1_1519322078	6	108621788	0.0588856	0.339431	246	0.078468	0.0920169	0.8407
490	S1_759870236	4	72935721	0.0589214	0.180894	246	0.078468	0.092013	0.8407
491	S1_1166227178	10	69750694	0.0590084	0.447154	246	0.078468	0.0920037	0.8407
492	S1_659699917	12	118773087	0.0590676	0.107724	246	0.078468	0.0919973	0.8407
493	S1_288711492	2	55622521	0.0590743	0.142276	246	0.078468	0.0919966	0.8407
494	S1_1107481588	10	11005104	0.0592023	0.359756	246	0.078468	0.0919828	0.8407
495	S1_465144432	1	71341758	0.0592127	0.0894309	246	0.078468	0.0919817	0.8407
496	S1_465144455	1	71341781	0.0592127	0.0894309	246	0.078468	0.0919817	0.8407
497	S1_1316815796	9	2718806	0.0596272	0.0772358	246	0.078468	0.0919375	0.8407
498	S1_8006926	11	8006926	0.059656	0.132114	246	0.078468	0.0919344	0.8407
499	S1_1046164484	13	93835072	0.0596691	0.0813008	246	0.078468	0.091933	0.8407
500	S1_93024017	11	93024017	0.0597285	0.121951	246	0.078468	0.0919267	0.8407
501	S1_511228776	1	117426102	0.0598847	0.111789	246	0.078468	0.0919101	0.8407
502	S1_35422086	11	35422086	0.0598929	0.172764	246	0.078468	0.0919092	0.8407
503	S1_1439926506	6	29226216	0.0600674	0.207317	246	0.078468	0.0918908	0.8407
504	S1_452436831	1	58634157	0.0605303	0.0934959	246	0.078468	0.0918421	0.8407
505	S1_379988093	5	45876563	0.0605577	0.325203	246	0.078468	0.0918392	0.8407
506	S1_53266511	11	53266511	0.060568	0.134146	246	0.078468	0.0918382	0.8407
507	S1_481030278	1	87227604	0.060598	0.0609756	246	0.078468	0.091835	0.8407
508	S1_798315899	4	111381384	0.0609176	0.152439	246	0.078468	0.0918017	0.8407
509	S1_534234010	1	140431336	0.0609852	0.384146	246	0.078468	0.0917947	0.8407
510	S1_1460646113	6	49945823	0.0610154	0.148374	246	0.078468	0.0917915	0.8407
511	S1_1569050310	14	140812	0.0610202	0.140244	246	0.078468	0.091791	0.8407
512	S1_33650215	11	33650215	0.0610629	0.0609756	246	0.078468	0.0917866	0.8407
513	S1_60166687	11	60166687	0.061231	0.195122	246	0.078468	0.0917692	0.8407
514	S1_229993836	8	124295021	0.0612623	0.497967	246	0.078468	0.091766	0.8407
515	S1_843624552	7	19015497	0.0613281	0.449187	246	0.078468	0.0917592	0.8407
516	S1_392624067	5	58512537	0.0613323	0.164634	246	0.078468	0.0917587	0.8407
517	S1_1439835678	6	29135388	0.0615387	0.211382	246	0.078468	0.0917374	0.8407
518	S1_509323258	1	115520584	0.0616746	0.434959	246	0.078468	0.0917235	0.8407
519	S1_509323259	1	115520585	0.0616746	0.434959	246	0.078468	0.0917235	0.8407
520	S1_902693648	7	78084593	0.0616772	0.0609756	246	0.078468	0.0917232	0.8407
521	S1_893337521	7	68728466	0.0617274	0.0772358	246	0.078468	0.0917181	0.8407
522	S1_893337537	7	68728482	0.0617274	0.0772358	246	0.078468	0.0917181	0.8407
523	S1_893337543	7	68728488	0.0617274	0.0772358	246	0.078468	0.0917181	0.8407
524	S1_1428040593	6	17340303	0.0620051	0.130081	246	0.078468	0.0916897	0.8407
525	S1_1428040594	6	17340304	0.0620051	0.130081	246	0.078468	0.0916897	0.8407
526	S1_828189153	7	3580098	0.0622402	0.23374	246	0.078468	0.0916657	0.8407
527	S1_1161209067	10	64732583	0.0623068	0.5	246	0.078468	0.091659	0.8407
528	S1_1161209076	10	64732592	0.0623068	0.5	246	0.078468	0.091659	0.8407
529	S1_798086181	4	111151666	0.0623715	0.243902	246	0.078468	0.0916524	0.8407
530	S1_1008748317	13	56418905	0.0624042	0.0813008	246	0.078468	0.0916491	0.8407
531	S1_352373568	5	18262038	0.0625746	0.0630081	246	0.078468	0.0916318	0.8407
532	S1_33639970	11	33639970	0.0626428	0.0691057	246	0.078468	0.0916249	0.8407
533	S1_1530464603	6	119764313	0.0626743	0.136179	246	0.078468	0.0916218	0.8407
534	S1_791116345	4	104181830	0.0627718	0.247967	246	0.078468	0.0916119	0.8407
535	S1_1133448380	10	36971896	0.0628049	0.361789	246	0.078468	0.0916086	0.8407
536	S1_1069231965	13	116902553	0.0628583	0.0894309	246	0.078468	0.0916032	0.8407
537	S1_1053296432	13	100967020	0.0628788	0.23374	246	0.078468	0.0916012	0.8407
538	S1_1134934822	10	38458338	0.0629363	0.170732	246	0.078468	0.0915954	0.8407
539	S1_1376615184	9	62518194	0.0629756	0.211382	246	0.078468	0.0915914	0.8407
540	S1_1259767278	3	48607821	0.0629815	0.121951	246	0.078468	0.0915909	0.8407
541	S1_631084515	12	90157685	0.0632223	0.146341	246	0.078468	0.0915667	0.8407
542	S1_764968002	4	78033487	0.0632968	0.0914634	246	0.078468	0.0915593	0.8407
543	S1_1185763065	10	89286581	0.063352	0.109756	246	0.078468	0.0915538	0.8407
544	S1_1476745846	6	66045556	0.0634835	0.357724	246	0.078468	0.0915407	0.8407
545	S1_7256666	11	7256666	0.06365	0.178862	246	0.078468	0.0915241	0.8407
546	S1_1344641534	9	30544544	0.0636721	0.353659	246	0.078468	0.091522	0.8407
547	S1_597258165	12	56331335	0.0636929	0.117886	246	0.078468	0.0915199	0.8407
548	S1_836676833	7	12067778	0.0640845	0.176829	246	0.078468	0.0914812	0.842033
549	S1_303011346	2	69922375	0.0642528	0.310976	246	0.078468	0.0914646	0.842033
550	S1_663587757	12	122660927	0.0642536	0.111789	246	0.078468	0.0914646	0.842033
551	S1_518737042	1	124934368	0.064366	0.256098	246	0.078468	0.0914535	0.842033
552	S1_1525193924	6	114493634	0.0644161	0.162602	246	0.078468	0.0914486	0.842033
553	S1_359558574	5	25447044	0.0645062	0.471545	246	0.078468	0.0914398	0.842033
554	S1_1020505307	13	68175895	0.0646329	0.138211	246	0.078468	0.0914274	0.842033
555	S1_734898396	4	47963881	0.0649841	0.276423	246	0.078468	0.0913932	0.842033
556	S1_709800621	4	22866106	0.0651391	0.449187	246	0.078468	0.0913782	0.842033
557	S1_22670886	11	22670886	0.0654073	0.113821	246	0.078468	0.0913523	0.842033
558	S1_1485261512	6	74561222	0.065447	0.126016	246	0.078468	0.0913485	0.842033
559	S1_103977657	11	103977657	0.0654496	0.0650407	246	0.078468	0.0913482	0.842033
560	S1_1027239345	13	74909933	0.0655433	0.154472	246	0.078468	0.0913392	0.842033
561	S1_1027239361	13	74909949	0.0655433	0.154472	246	0.078468	0.0913392	0.842033
562	S1_1027239370	13	74909958	0.0655433	0.154472	246	0.078468	0.0913392	0.842033
563	S1_1207237815	10	110761331	0.065789	0.410569	246	0.078468	0.0913156	0.843689
564	S1_75786325	11	75786325	0.0660615	0.154472	246	0.078468	0.0912896	0.845681
565	S1_1116183994	10	19707510	0.066226	0.132114	246	0.078468	0.0912739	0.845962
566	S1_1380276777	9	66179787	0.0663178	0.20122	246	0.078468	0.0912652	0.845962
567	S1_866920977	7	42311922	0.0667993	0.132114	246	0.078468	0.0912197	0.848818
568	S1_1369466505	9	55369515	0.0670056	0.150407	246	0.078468	0.0912003	0.848818
569	S1_608519279	12	67592449	0.0674745	0.0772358	246	0.078468	0.0911564	0.848818
570	S1_1249086746	3	37927289	0.0674775	0.215447	246	0.078468	0.0911561	0.848818
571	S1_695316113	4	8381598	0.0675172	0.487805	246	0.078468	0.0911524	0.848818
572	S1_61813501	11	61813501	0.0676799	0.123984	246	0.078468	0.0911373	0.848818
573	S1_61813502	11	61813502	0.0676799	0.123984	246	0.078468	0.0911373	0.848818
574	S1_61813503	11	61813503	0.0676799	0.123984	246	0.078468	0.0911373	0.848818
575	S1_502667642	1	108864968	0.0677448	0.0670732	246	0.078468	0.0911313	0.848818
576	S1_816903697	4	129969182	0.0679411	0.119919	246	0.078468	0.0911131	0.848818
577	S1_816903715	4	129969200	0.0679411	0.119919	246	0.078468	0.0911131	0.848818
578	S1_391376633	5	57265103	0.0679525	0.105691	246	0.078468	0.091112	0.848818
579	S1_1526264412	6	115564122	0.0683133	0.329268	246	0.078468	0.0910788	0.849691
580	S1_266631098	2	33542127	0.0684181	0.115854	246	0.078468	0.0910691	0.849691
581	S1_1588895622	14	122275	0.0685267	0.0955285	246	0.078468	0.0910592	0.849691
582	S1_302643424	2	69554453	0.0686443	0.178862	246	0.078468	0.0910484	0.849691
583	S1_862069042	7	37459987	0.0690193	0.434959	246	0.078468	0.0910142	0.849691
584	S1_1443667910	6	32967620	0.0690337	0.329268	246	0.078468	0.0910129	0.849691
585	S1_461036422	1	67233748	0.0690366	0.347561	246	0.078468	0.0910126	0.849691
586	S1_891574672	7	66965617	0.0694139	0.182927	246	0.078468	0.0909784	0.849691
587	S1_1178428120	10	81951636	0.0694273	0.24187	246	0.078468	0.0909772	0.849691
588	S1_1133448689	10	36972205	0.0696391	0.140244	246	0.078468	0.0909581	0.849691
589	S1_1133448690	10	36972206	0.0696391	0.140244	246	0.078468	0.0909581	0.849691
590	S1_1392449468	9	78352478	0.0697019	0.107724	246	0.078468	0.0909524	0.849691
591	S1_224310516	8	118611701	0.0698436	0.105691	246	0.078468	0.0909397	0.849691
592	S1_341964297	5	7852767	0.0700693	0.119919	246	0.078468	0.0909195	0.849691
593	S1_464454821	1	70652147	0.0701273	0.115854	246	0.078468	0.0909143	0.849691
594	S1_917635133	7	93026078	0.0703457	0.146341	246	0.078468	0.0908948	0.849691
595	S1_887778096	7	63169041	0.0704488	0.144309	246	0.078468	0.0908856	0.849691
596	S1_1376611134	9	62514144	0.0706015	0.213415	246	0.078468	0.090872	0.849691
597	S1_1237924837	3	26765380	0.0707509	0.107724	246	0.078468	0.0908588	0.849691
598	S1_1019602835	13	67273423	0.0707984	0.126016	246	0.078468	0.0908546	0.849691
599	S1_1515648793	6	104948503	0.0707989	0.152439	246	0.078468	0.0908545	0.849691
600	S1_1123328185	10	26851701	0.0709101	0.406504	246	0.078468	0.0908447	0.849691
601	S1_1300303957	3	89144500	0.0714016	0.245935	246	0.078468	0.0908015	0.849691
602	S1_395745040	1	1942366	0.0714428	0.162602	246	0.078468	0.0907978	0.849691
603	S1_1344641352	9	30544362	0.0714532	0.0914634	246	0.078468	0.0907969	0.849691
604	S1_932269153	7	107660098	0.0715629	0.156504	246	0.078468	0.0907873	0.849691
605	S1_393765260	5	59653730	0.0715721	0.22561	246	0.078468	0.0907865	0.849691
606	S1_393765266	5	59653736	0.0715721	0.22561	246	0.078468	0.0907865	0.849691
607	S1_393765267	5	59653737	0.0715721	0.22561	246	0.078468	0.0907865	0.849691
608	S1_393765277	5	59653747	0.0715721	0.22561	246	0.078468	0.0907865	0.849691
609	S1_918199414	7	93590359	0.0716706	0.0894309	246	0.078468	0.0907779	0.849691
610	S1_22217247	11	22217247	0.0720657	0.0772358	246	0.078468	0.0907435	0.851555
611	S1_75961909	11	75961909	0.0721969	0.0955285	246	0.078468	0.0907321	0.851555
612	S1_518544752	1	124742078	0.0723051	0.0589431	246	0.078468	0.0907228	0.851555
613	S1_391376844	5	57265314	0.072513	0.103659	246	0.078468	0.0907048	0.851555
614	S1_635413086	12	94486256	0.0726951	0.0711382	246	0.078468	0.0906891	0.851555
615	S1_1164559430	10	68082946	0.0727967	0.113821	246	0.078468	0.0906804	0.851555
616	S1_584786835	12	43860005	0.073095	0.189024	246	0.078468	0.0906548	0.851555
617	S1_509284661	1	115481987	0.0737704	0.0853659	246	0.078468	0.0905974	0.851555
618	S1_509284682	1	115482008	0.0737704	0.0853659	246	0.078468	0.0905974	0.851555
619	S1_509284683	1	115482009	0.0737704	0.0853659	246	0.078468	0.0905974	0.851555
620	S1_772886602	4	85952087	0.0738676	0.140244	246	0.078468	0.0905892	0.851555
621	S1_1274695296	3	63535839	0.0739503	0.150407	246	0.078468	0.0905822	0.851555
622	S1_1161207839	10	64731355	0.0741067	0.493902	246	0.078468	0.090569	0.851555
623	S1_962315491	13	9986079	0.074256	0.162602	246	0.078468	0.0905564	0.851555
624	S1_708522455	4	21587940	0.0745113	0.23374	246	0.078468	0.090535	0.851555
625	S1_359558967	5	25447437	0.0748373	0.46748	246	0.078468	0.0905078	0.851555
626	S1_359558961	5	25447431	0.0748373	0.46748	246	0.078468	0.0905078	0.851555
627	S1_1068473558	13	116144146	0.0749076	0.193089	246	0.078468	0.0905019	0.851555
628	S1_1185072657	10	88596173	0.0749265	0.284553	246	0.078468	0.0905003	0.851555
629	S1_359562134	5	25450604	0.0749539	0.471545	246	0.078468	0.0904981	0.851555
630	S1_593785195	12	52858365	0.0750228	0.182927	246	0.078468	0.0904923	0.851555
631	S1_390462850	5	56351320	0.0751742	0.335366	246	0.078468	0.0904797	0.851555
632	S1_390462851	5	56351321	0.0751742	0.335366	246	0.078468	0.0904797	0.851555
633	S1_1008727525	13	56398113	0.075219	0.0609756	246	0.078468	0.090476	0.851555
634	S1_935748139	7	111139084	0.0753596	0.49187	246	0.078468	0.0904644	0.851555
635	S1_359867893	5	25756363	0.0754145	0.109756	246	0.078468	0.0904599	0.851555
636	S1_655194356	12	114267526	0.0755082	0.221545	246	0.078468	0.0904521	0.851555
637	S1_204370516	8	98671701	0.0755242	0.144309	246	0.078468	0.0904508	0.851555
638	S1_1387375524	9	73278534	0.0757062	0.252033	246	0.078468	0.0904358	0.851555
639	S1_601327833	12	60401003	0.0757755	0.363821	246	0.078468	0.0904301	0.851555
640	S1_959093176	13	6763764	0.0758583	0.205285	246	0.078468	0.0904233	0.851555
641	S1_593377113	12	52450283	0.0760188	0.46748	246	0.078468	0.0904101	0.851555
642	S1_816892428	4	129957913	0.0760384	0.493902	246	0.078468	0.0904085	0.851555
643	S1_765333818	4	78399303	0.0760686	0.260163	246	0.078468	0.090406	0.851555
644	S1_1565683547	14	35189	0.0761087	0.115854	246	0.078468	0.0904028	0.851555
645	S1_954428943	13	2099531	0.0762413	0.097561	246	0.078468	0.0903919	0.851555
646	S1_1057138756	13	104809344	0.0763128	0.211382	246	0.078468	0.0903861	0.851555
647	S1_571800633	12	30873803	0.076334	0.191057	246	0.078468	0.0903843	0.851555
648	S1_710951156	4	24016641	0.0764602	0.134146	246	0.078468	0.0903741	0.851555
649	S1_1224284744	3	13125287	0.0765456	0.308943	246	0.078468	0.0903671	0.851555
650	S1_1412429408	6	1729118	0.0767227	0.325203	246	0.078468	0.0903527	0.852213
651	S1_787947754	4	101013239	0.0769851	0.115854	246	0.078468	0.0903315	0.853814
652	S1_1122642851	10	26166367	0.0771218	0.392276	246	0.078468	0.0903204	0.854017
653	S1_1264325439	3	53165982	0.0773063	0.0752033	246	0.078468	0.0903056	0.854051
654	S1_1116807966	10	20331482	0.077419	0.296748	246	0.078468	0.0902965	0.854051
655	S1_360186015	5	26074485	0.0775067	0.160569	246	0.078468	0.0902895	0.854051
656	S1_935748188	7	111139133	0.0776197	0.48374	246	0.078468	0.0902804	0.854051
657	S1_1376591859	9	62494869	0.0777448	0.245935	246	0.078468	0.0902704	0.854051
658	S1_861949389	7	37340334	0.0779548	0.168699	246	0.078468	0.0902536	0.854051
659	S1_1185730824	10	89254340	0.078253	0.0670732	246	0.078468	0.0902299	0.854051
660	S1_33579294	11	33579294	0.0782794	0.054878	246	0.078468	0.0902278	0.854051
661	S1_187091281	8	81392466	0.0783179	0.0691057	246	0.078468	0.0902247	0.854051
662	S1_634309986	12	93383156	0.0783916	0.29878	246	0.078468	0.0902189	0.854051
663	S1_862067289	7	37458234	0.0785812	0.205285	246	0.078468	0.0902039	0.854051
664	S1_1464386816	6	53686526	0.0785887	0.0813008	246	0.078468	0.0902033	0.854051
665	S1_941149040	7	116539985	0.078767	0.111789	246	0.078468	0.0901892	0.854051
666	S1_458738836	1	64936162	0.0789954	0.193089	246	0.078468	0.0901712	0.854051
667	S1_679498385	12	138571555	0.0792719	0.191057	246	0.078468	0.0901495	0.854051
668	S1_964719329	13	12389917	0.0794216	0.412602	246	0.078468	0.0901378	0.854051
669	S1_466823321	1	73020647	0.0794321	0.0670732	246	0.078468	0.090137	0.854051
670	S1_466823323	1	73020649	0.0794321	0.0670732	246	0.078468	0.090137	0.854051
671	S1_385025785	5	50914255	0.0794341	0.0873984	246	0.078468	0.0901368	0.854051
672	S1_1008748370	13	56418958	0.0794906	0.0792683	246	0.078468	0.0901324	0.854051
673	S1_865931252	7	41322197	0.0796416	0.203252	246	0.078468	0.0901206	0.854402
674	S1_511228430	1	117425756	0.0802146	0.101626	246	0.078468	0.0900762	0.857876
675	S1_532338623	1	138535949	0.0803316	0.325203	246	0.078468	0.0900671	0.857876
676	S1_714189316	4	27254801	0.0803768	0.191057	246	0.078468	0.0900636	0.857876
677	S1_168157964	8	62459149	0.0804407	0.345528	246	0.078468	0.0900587	0.857876
678	S1_129444	11	129444	0.0808179	0.0772358	246	0.078468	0.0900297	0.860272
679	S1_1233081948	3	21922491	0.0809037	0.146341	246	0.078468	0.0900231	0.860272
680	S1_1462510640	6	51810350	0.0811783	0.130081	246	0.078468	0.0900021	0.861923
681	S1_1329262465	9	15165475	0.0817439	0.0731707	246	0.078468	0.0899591	0.865102
682	S1_374269006	5	40157476	0.0818105	0.132114	246	0.078468	0.0899541	0.865102
683	S1_266608928	2	33519957	0.0818372	0.109756	246	0.078468	0.0899521	0.865102
684	S1_1197347973	10	100871489	0.0820175	0.349593	246	0.078468	0.0899385	0.865741
685	S1_1185887633	10	89411149	0.0825949	0.184959	246	0.078468	0.089895	0.867479
686	S1_1376966975	9	62869985	0.0826229	0.126016	246	0.078468	0.0898929	0.867479
687	S1_697716934	4	10782419	0.0827926	0.172764	246	0.078468	0.0898802	0.867479
688	S1_872197701	7	47588646	0.0829303	0.128049	246	0.078468	0.08987	0.867479
689	S1_342964387	5	8852857	0.0829995	0.0752033	246	0.078468	0.0898648	0.867479
690	S1_1235430793	3	24271336	0.0831931	0.396341	246	0.078468	0.0898504	0.867479
691	S1_1160067554	10	63591070	0.0832684	0.144309	246	0.078468	0.0898448	0.867479
692	S1_1160067561	10	63591077	0.0832684	0.144309	246	0.078468	0.0898448	0.867479
693	S1_133503621	8	27804806	0.0833062	0.103659	246	0.078468	0.089842	0.867479
694	S1_922214009	7	97604954	0.08359	0.136179	246	0.078468	0.089821	0.867479
695	S1_1551419249	14	13144	0.0837862	0.176829	246	0.078468	0.0898065	0.867479
696	S1_1120060663	10	23584179	0.0837933	0.400407	246	0.078468	0.089806	0.867479
697	S1_1133525624	10	37049140	0.083848	0.363821	246	0.078468	0.0898019	0.867479
698	S1_587510641	12	46583811	0.0838643	0.140244	246	0.078468	0.0898007	0.867479
699	S1_267106385	2	34017414	0.0841353	0.176829	246	0.078468	0.0897808	0.867814
700	S1_21955886	11	21955886	0.0841371	0.193089	246	0.078468	0.0897807	0.867814
701	S1_396626009	1	2823335	0.0850437	0.117886	246	0.078468	0.0897145	0.870771
702	S1_1128249238	10	31772754	0.0850532	0.0873984	246	0.078468	0.0897138	0.870771
703	S1_72916578	11	72916578	0.0852735	0.457317	246	0.078468	0.0896979	0.870771
704	S1_1394236079	9	80139089	0.0853034	0.0670732	246	0.078468	0.0896957	0.870771
705	S1_338906590	5	4795060	0.0855903	0.197154	246	0.078468	0.089675	0.870771
706	S1_464399704	1	70597030	0.0859764	0.0752033	246	0.078468	0.0896472	0.870771
707	S1_535206445	1	141403771	0.0861268	0.103659	246	0.078468	0.0896365	0.870771
708	S1_854536546	7	29927491	0.086145	0.0995935	246	0.078468	0.0896352	0.870771
709	S1_635651528	12	94724698	0.0864273	0.26626	246	0.078468	0.089615	0.870771
710	S1_1379893566	9	65796576	0.0867458	0.126016	246	0.078468	0.0895923	0.870771
711	S1_935933889	7	111324834	0.0867466	0.164634	246	0.078468	0.0895923	0.870771
712	S1_1016394219	13	64064807	0.0867636	0.268293	246	0.078468	0.0895911	0.870771
713	S1_1016394253	13	64064841	0.0867636	0.268293	246	0.078468	0.0895911	0.870771
714	S1_1105263304	10	8786820	0.0868753	0.130081	246	0.078468	0.0895832	0.870771
715	S1_391659219	5	57547689	0.0869697	0.449187	246	0.078468	0.0895765	0.870771
716	S1_663613319	12	122686489	0.0869845	0.186992	246	0.078468	0.0895754	0.870771
717	S1_303466061	2	70377090	0.0871499	0.473577	246	0.078468	0.0895637	0.870771
718	S1_212378211	8	106679396	0.0873642	0.144309	246	0.078468	0.0895486	0.870771
719	S1_876953665	7	52344610	0.0874424	0.105691	246	0.078468	0.0895431	0.870771
720	S1_1235965605	3	24806148	0.0874442	0.123984	246	0.078468	0.089543	0.870771
721	S1_812383984	4	125449469	0.0875971	0.489837	246	0.078468	0.0895322	0.870771
722	S1_531216098	1	137413424	0.0876046	0.119919	246	0.078468	0.0895317	0.870771
723	S1_399877902	1	6075228	0.0877526	0.439024	246	0.078468	0.0895213	0.870771
724	S1_179488536	8	73789721	0.0880864	0.412602	246	0.078468	0.0894979	0.870771
725	S1_1005250470	13	52921058	0.0881828	0.376016	246	0.078468	0.0894912	0.870771
726	S1_1005250471	13	52921059	0.0881828	0.376016	246	0.078468	0.0894912	0.870771
727	S1_390490159	5	56378629	0.0888814	0.136179	246	0.078468	0.0894427	0.870771
728	S1_390490188	5	56378658	0.0888814	0.136179	246	0.078468	0.0894427	0.870771
729	S1_518730398	1	124927724	0.0890473	0.270325	246	0.078468	0.0894312	0.870771
730	S1_208867004	8	103168189	0.0893909	0.28252	246	0.078468	0.0894076	0.870771
731	S1_1364704345	9	50607355	0.0895194	0.144309	246	0.078468	0.0893987	0.870771
732	S1_467070832	1	73268158	0.0896493	0.207317	246	0.078468	0.0893898	0.870771
733	S1_288616612	2	55527641	0.0897705	0.174797	246	0.078468	0.0893815	0.870771
734	S1_509289636	1	115486962	0.08995	0.128049	246	0.078468	0.0893693	0.870771
735	S1_509289655	1	115486981	0.08995	0.128049	246	0.078468	0.0893693	0.870771
736	S1_509289661	1	115486987	0.08995	0.128049	246	0.078468	0.0893693	0.870771
737	S1_34496954	11	34496954	0.0902304	0.134146	246	0.078468	0.0893502	0.870771
738	S1_712692842	4	25758327	0.0904592	0.113821	246	0.078468	0.0893346	0.870771
739	S1_388322029	5	54210499	0.0906662	0.0772358	246	0.078468	0.0893206	0.870771
740	S1_53474903	11	53474903	0.0906682	0.0792683	246	0.078468	0.0893205	0.870771
741	S1_662376840	12	121450010	0.0907372	0.294715	246	0.078468	0.0893158	0.870771
742	S1_545176338	12	4249508	0.0911509	0.465447	246	0.078468	0.0892879	0.870771
743	S1_1476926376	6	66226086	0.0911584	0.0873984	246	0.078468	0.0892874	0.870771
744	S1_635413218	12	94486388	0.0917049	0.0670732	246	0.078468	0.0892508	0.870771
745	S1_635413241	12	94486411	0.0917049	0.0670732	246	0.078468	0.0892508	0.870771
746	S1_460021239	1	66218565	0.0919395	0.197154	246	0.078468	0.0892351	0.870771
747	S1_460021209	1	66218535	0.0919395	0.197154	246	0.078468	0.0892351	0.870771
748	S1_1376556717	9	62459727	0.0919448	0.20935	246	0.078468	0.0892347	0.870771
749	S1_1696612111	14	82	0.0920235	0.184959	246	0.078468	0.0892295	0.870771
750	S1_1327235162	9	13138172	0.0920574	0.186992	246	0.078468	0.0892272	0.870771
751	S1_1012924800	13	60595388	0.092181	0.138211	246	0.078468	0.089219	0.870771
752	S1_33601438	11	33601438	0.0922215	0.0528455	246	0.078468	0.0892163	0.870771
753	S1_302400987	2	69312016	0.0922771	0.26626	246	0.078468	0.0892126	0.870771
754	S1_1248287601	3	37128144	0.0923386	0.152439	246	0.078468	0.0892086	0.870771
755	S1_1248287602	3	37128145	0.0923386	0.152439	246	0.078468	0.0892086	0.870771
756	S1_1248287607	3	37128150	0.0923386	0.152439	246	0.078468	0.0892086	0.870771
757	S1_1193274472	10	96797988	0.0926187	0.386179	246	0.078468	0.08919	0.870771
758	S1_1499414383	6	88714093	0.0926858	0.434959	246	0.078468	0.0891856	0.870771
759	S1_717393189	4	30458674	0.0929833	0.160569	246	0.078468	0.089166	0.870771
760	S1_8469981	11	8469981	0.0932082	0.235772	246	0.078468	0.0891512	0.870771
761	S1_8469990	11	8469990	0.0932082	0.235772	246	0.078468	0.0891512	0.870771
762	S1_1117970162	10	21493678	0.0932904	0.150407	246	0.078468	0.0891458	0.870771
763	S1_33581904	11	33581904	0.0933321	0.0609756	246	0.078468	0.089143	0.870771
764	S1_505039949	1	111237275	0.0937448	0.189024	246	0.078468	0.0891161	0.870771
765	S1_1300228205	3	89068748	0.0937748	0.0528455	246	0.078468	0.0891141	0.870771
766	S1_1376303475	9	62206485	0.094039	0.288618	246	0.078468	0.0890969	0.870771
767	S1_1026987046	13	74657634	0.0943802	0.323171	246	0.078468	0.0890748	0.870771
768	S1_1596717550	14	52974	0.094452	0.130081	246	0.078468	0.0890701	0.870771
769	S1_1266654595	3	55495138	0.0944525	0.426829	246	0.078468	0.0890701	0.870771
770	S1_1116425949	10	19949465	0.0944668	0.119919	246	0.078468	0.0890691	0.870771
771	S1_163212791	8	57513976	0.0945241	0.150407	246	0.078468	0.0890654	0.870771
772	S1_733664171	4	46729656	0.0947132	0.22561	246	0.078468	0.0890532	0.870771
773	S1_1204281197	10	107804713	0.0947274	0.341463	246	0.078468	0.0890523	0.870771
774	S1_1344641367	9	30544377	0.0948448	0.0894309	246	0.078468	0.0890447	0.870771
775	S1_1560542995	14	87306	0.0949033	0.22561	246	0.078468	0.089041	0.870771
776	S1_1376963991	9	62867001	0.094961	0.119919	246	0.078468	0.0890373	0.870771
777	S1_1120319004	10	23842520	0.0950287	0.126016	246	0.078468	0.0890329	0.870771
778	S1_34921792	11	34921792	0.0952318	0.113821	246	0.078468	0.0890199	0.870771
779	S1_1212654955	3	1495498	0.0953643	0.193089	246	0.078468	0.0890114	0.870771
780	S1_1441683470	6	30983180	0.0954137	0.097561	246	0.078468	0.0890082	0.870771
781	S1_1137968037	10	41491553	0.0955122	0.176829	246	0.078468	0.0890019	0.870771
782	S1_1443650177	6	32949887	0.0955515	0.327236	246	0.078468	0.0889994	0.870771
783	S1_1061915356	13	109585944	0.0955793	0.27439	246	0.078468	0.0889976	0.870771
784	S1_1530952977	6	120252687	0.0956115	0.148374	246	0.078468	0.0889956	0.870771
785	S1_1233375444	3	22215987	0.0956248	0.136179	246	0.078468	0.0889947	0.870771
786	S1_260472550	2	27383579	0.0958619	0.0792683	246	0.078468	0.0889796	0.870771
787	S1_1443500488	6	32800198	0.0958664	0.162602	246	0.078468	0.0889793	0.870771
788	S1_759443076	4	72508561	0.0959664	0.365854	246	0.078468	0.088973	0.870771
789	S1_169757834	8	64059019	0.0960358	0.176829	246	0.078468	0.0889686	0.870771
790	S1_183592642	8	77893827	0.0960643	0.111789	246	0.078468	0.0889667	0.870771
791	S1_915852208	7	91243153	0.0960697	0.050813	246	0.078468	0.0889664	0.870771
792	S1_663370195	12	122443365	0.0961027	0.0630081	246	0.078468	0.0889643	0.870771
793	S1_648869844	12	107943014	0.0961606	0.479675	246	0.078468	0.0889606	0.870771
794	S1_670944184	12	130017354	0.0961805	0.180894	246	0.078468	0.0889594	0.870771
795	S1_867541646	7	42932591	0.0961857	0.284553	246	0.078468	0.088959	0.870771
796	S1_1300512702	3	89353245	0.0966391	0.337398	246	0.078468	0.0889303	0.870771
797	S1_996468435	13	44139023	0.0966769	0.184959	246	0.078468	0.088928	0.870771
798	S1_188625249	8	82926434	0.096728	0.156504	246	0.078468	0.0889247	0.870771
799	S1_1145692475	10	49215991	0.096729	0.0772358	246	0.078468	0.0889247	0.870771
800	S1_1149489440	10	53012956	0.0969225	0.0752033	246	0.078468	0.0889125	0.870771
801	S1_404928255	1	11125581	0.0971504	0.378049	246	0.078468	0.0888982	0.870771
802	S1_126783125	8	21084310	0.0973135	0.097561	246	0.078468	0.0888879	0.870771
803	S1_1392832817	9	78735827	0.0973271	0.050813	246	0.078468	0.0888871	0.870771
804	S1_25419163	11	25419163	0.0973651	0.111789	246	0.078468	0.0888847	0.870771
805	S1_99660745	11	99660745	0.0974065	0.0792683	246	0.078468	0.0888821	0.870771
806	S1_1480459772	6	69759482	0.0974903	0.150407	246	0.078468	0.0888769	0.870771
807	S1_1212654912	3	1495455	0.097688	0.191057	246	0.078468	0.0888645	0.870771
808	S1_349538372	5	15426842	0.0977223	0.156504	246	0.078468	0.0888624	0.870771
809	S1_1378891259	9	64794269	0.0978464	0.111789	246	0.078468	0.0888547	0.870771
810	S1_533803725	1	140001051	0.0983394	0.0914634	246	0.078468	0.0888241	0.870771
811	S1_1010817450	13	58488038	0.0985287	0.136179	246	0.078468	0.0888124	0.870771
812	S1_1351643311	9	37546321	0.0985381	0.231707	246	0.078468	0.0888118	0.870771
813	S1_77667014	11	77667014	0.0986594	0.180894	246	0.078468	0.0888043	0.870771
814	S1_25638616	11	25638616	0.0988403	0.0995935	246	0.078468	0.0887931	0.870771
815	S1_460138501	1	66335827	0.0990685	0.178862	246	0.078468	0.0887791	0.870771
816	S1_1147802506	10	51326022	0.0990832	0.349593	246	0.078468	0.0887782	0.870771
817	S1_934562471	7	109953416	0.0991045	0.134146	246	0.078468	0.0887769	0.870771
818	S1_1235867935	3	24708478	0.099176	0.154472	246	0.078468	0.0887725	0.870771
819	S1_634411930	12	93485100	0.0992082	0.211382	246	0.078468	0.0887705	0.870771
820	S1_627497676	12	86570846	0.0993004	0.386179	246	0.078468	0.0887649	0.870771
821	S1_1116171542	10	19695058	0.0994726	0.107724	246	0.078468	0.0887543	0.870771
822	S1_242751123	2	9662152	0.0995655	0.0955285	246	0.078468	0.0887487	0.870771
823	S1_64363718	11	64363718	0.0996486	0.380081	246	0.078468	0.0887436	0.870771
824	S1_64363719	11	64363719	0.0996486	0.380081	246	0.078468	0.0887436	0.870771
825	S1_64363720	11	64363720	0.0996486	0.380081	246	0.078468	0.0887436	0.870771
826	S1_184508191	8	78809376	0.0996839	0.341463	246	0.078468	0.0887414	0.870771
827	S1_1429747244	6	19046954	0.0997903	0.245935	246	0.078468	0.088735	0.870771
828	S1_628137586	12	87210756	0.0998613	0.457317	246	0.078468	0.0887306	0.870771
829	S1_1517878599	6	107178309	0.0999957	0.109756	246	0.078468	0.0887225	0.870891
830	S1_309951318	2	76862347	0.100194	0.347561	246	0.078468	0.0887104	0.871566
831	S1_179143891	8	73445076	0.100488	0.223577	246	0.078468	0.0886926	0.872111
832	S1_363194895	5	29083365	0.100498	0.148374	246	0.078468	0.088692	0.872111
833	S1_545176322	12	4249492	0.100702	0.463415	246	0.078468	0.0886797	0.872378
834	S1_1304411745	3	93252288	0.10108	0.126016	246	0.078468	0.088657	0.872378
835	S1_352349516	5	18237986	0.101158	0.123984	246	0.078468	0.0886523	0.872378
836	S1_896959422	7	72350367	0.101159	0.0752033	246	0.078468	0.0886522	0.872378
837	S1_864556414	7	39947359	0.101251	0.054878	246	0.078468	0.0886467	0.872378
838	S1_1460676420	6	49976130	0.101254	0.445122	246	0.078468	0.0886465	0.872378
839	S1_359563967	5	25452437	0.10189	0.471545	246	0.078468	0.0886085	0.875991
840	S1_616153036	12	75226206	0.101935	0.211382	246	0.078468	0.0886058	0.875991
841	S1_1411730357	6	1030067	0.102037	0.168699	246	0.078468	0.0885997	0.875991
842	S1_33594867	11	33594867	0.102237	0.148374	246	0.078468	0.0885879	0.876261
843	S1_266690348	2	33601377	0.102311	0.121951	246	0.078468	0.0885835	0.876261
844	S1_1376603170	9	62506180	0.102904	0.221545	246	0.078468	0.0885485	0.880291
845	S1_925628160	7	101019105	0.103153	0.103659	246	0.078468	0.0885338	0.88045
846	S1_791609297	4	104674782	0.103166	0.29878	246	0.078468	0.088533	0.88045
847	S1_1300112493	3	88953036	0.103919	0.0609756	246	0.078468	0.088489	0.885826
848	S1_1528897325	6	118197035	0.104241	0.136179	246	0.078468	0.0884703	0.886294
849	S1_464195315	1	70392641	0.104498	0.388211	246	0.078468	0.0884554	0.886294
850	S1_862068958	7	37459903	0.104527	0.205285	246	0.078468	0.0884537	0.886294
851	S1_459971018	1	66168344	0.104803	0.231707	246	0.078468	0.0884377	0.886294
852	S1_1376607108	9	62510118	0.104995	0.215447	246	0.078468	0.0884267	0.886294
853	S1_16222364	11	16222364	0.105069	0.270325	246	0.078468	0.0884224	0.886294
854	S1_1325113105	9	11016115	0.105121	0.128049	246	0.078468	0.0884194	0.886294
855	S1_863734708	7	39125653	0.105294	0.0914634	246	0.078468	0.0884095	0.886294
856	S1_917635023	7	93025968	0.105434	0.162602	246	0.078468	0.0884014	0.886294
857	S1_53542113	11	53542113	0.1055	0.113821	246	0.078468	0.0883976	0.886294
858	S1_816269920	4	129335405	0.106093	0.0914634	246	0.078468	0.0883638	0.886294
859	S1_739045696	4	52111181	0.106103	0.284553	246	0.078468	0.0883632	0.886294
860	S1_391659174	5	57547644	0.106166	0.481707	246	0.078468	0.0883596	0.886294
861	S1_1484055924	6	73355634	0.106374	0.158537	246	0.078468	0.0883478	0.886294
862	S1_1134934977	10	38458493	0.106538	0.160569	246	0.078468	0.0883385	0.886294
863	S1_940117677	7	115508622	0.106648	0.229675	246	0.078468	0.0883322	0.886294
864	S1_663531509	12	122604679	0.106886	0.142276	246	0.078468	0.0883188	0.886294
865	S1_151282958	8	45584143	0.107127	0.178862	246	0.078468	0.0883052	0.886294
866	S1_791427723	4	104493208	0.107281	0.115854	246	0.078468	0.0882965	0.886294
867	S1_791427734	4	104493219	0.107281	0.115854	246	0.078468	0.0882965	0.886294
868	S1_902411256	7	77802201	0.107578	0.130081	246	0.078468	0.0882798	0.886294
869	S1_1239056057	3	27896600	0.107622	0.197154	246	0.078468	0.0882774	0.886294
870	S1_663370265	12	122443435	0.107647	0.138211	246	0.078468	0.0882759	0.886294
871	S1_663370299	12	122443469	0.107647	0.138211	246	0.078468	0.0882759	0.886294
872	S1_663370311	12	122443481	0.107647	0.138211	246	0.078468	0.0882759	0.886294
873	S1_78339524	11	78339524	0.107797	0.109756	246	0.078468	0.0882676	0.886294
874	S1_1166275181	10	69798697	0.107898	0.0670732	246	0.078468	0.0882619	0.886294
875	S1_1026338488	13	74009076	0.107918	0.404472	246	0.078468	0.0882608	0.886294
876	S1_442315577	1	48512903	0.108027	0.150407	246	0.078468	0.0882547	0.886294
877	S1_184508173	8	78809358	0.10809	0.345528	246	0.078468	0.0882512	0.886294
878	S1_1667952903	14	840	0.108193	0.207317	246	0.078468	0.0882454	0.886294
879	S1_1305774537	3	94615080	0.108417	0.109756	246	0.078468	0.088233	0.886294
880	S1_391660725	5	57549195	0.108429	0.479675	246	0.078468	0.0882323	0.886294
881	S1_791434440	4	104499925	0.108595	0.111789	246	0.078468	0.0882231	0.886294
882	S1_710746398	4	23811883	0.108612	0.097561	246	0.078468	0.0882221	0.886294
883	S1_569864903	12	28938073	0.108702	0.247967	246	0.078468	0.0882172	0.886294
884	S1_1378564049	9	64467059	0.108851	0.164634	246	0.078468	0.0882089	0.886294
885	S1_1337961795	9	23864805	0.109005	0.105691	246	0.078468	0.0882004	0.886294
886	S1_1649648949	14	168	0.109016	0.119919	246	0.078468	0.0881998	0.886294
887	S1_1515182181	6	104481891	0.109133	0.113821	246	0.078468	0.0881933	0.886294
888	S1_953716391	13	1386979	0.109173	0.424797	246	0.078468	0.0881911	0.886294
889	S1_522483966	1	128681292	0.109437	0.140244	246	0.078468	0.0881765	0.886294
890	S1_529264979	1	135462305	0.10955	0.105691	246	0.078468	0.0881703	0.886294
891	S1_739225666	4	52291151	0.110012	0.400407	246	0.078468	0.088145	0.886294
892	S1_954428971	13	2099559	0.110077	0.0955285	246	0.078468	0.0881415	0.886294
893	S1_529407713	1	135605039	0.110173	0.054878	246	0.078468	0.0881362	0.886294
894	S1_663209554	12	122282724	0.110487	0.197154	246	0.078468	0.0881191	0.886294
895	S1_1571033364	14	15835	0.11068	0.142276	246	0.078468	0.0881086	0.886294
896	S1_1394659833	9	80562843	0.110772	0.109756	246	0.078468	0.0881036	0.886294
897	S1_822112088	4	135177573	0.110889	0.445122	246	0.078468	0.0880973	0.886294
898	S1_294454135	2	61365164	0.110974	0.134146	246	0.078468	0.0880926	0.886294
899	S1_1362498896	9	48401906	0.111244	0.286585	246	0.078468	0.088078	0.886294
900	S1_608489576	12	67562746	0.11126	0.0792683	246	0.078468	0.0880772	0.886294
901	S1_1224284640	3	13125183	0.111289	0.29065	246	0.078468	0.0880756	0.886294
902	S1_1186963969	10	90487485	0.111294	0.477642	246	0.078468	0.0880753	0.886294
903	S1_1005588456	13	53259044	0.111482	0.420732	246	0.078468	0.0880652	0.886294
904	S1_1548972593	14	231828	0.111662	0.0691057	246	0.078468	0.0880555	0.886294
905	S1_1548972587	14	231822	0.111662	0.0691057	246	0.078468	0.0880555	0.886294
906	S1_1548972617	14	231852	0.111662	0.0691057	246	0.078468	0.0880555	0.886294
907	S1_608512318	12	67585488	0.111702	0.0772358	246	0.078468	0.0880533	0.886294
908	S1_531188936	1	137386262	0.111853	0.315041	246	0.078468	0.0880452	0.886294
909	S1_1046997327	13	94667915	0.111979	0.140244	246	0.078468	0.0880384	0.886294
910	S1_33159112	11	33159112	0.112029	0.156504	246	0.078468	0.0880358	0.886294
911	S1_863862364	7	39253309	0.112042	0.144309	246	0.078468	0.0880351	0.886294
912	S1_467073287	1	73270613	0.112074	0.20122	246	0.078468	0.0880333	0.886294
913	S1_1081846104	13	129516692	0.112076	0.158537	246	0.078468	0.0880333	0.886294
914	S1_590240011	12	49313181	0.112351	0.156504	246	0.078468	0.0880185	0.886531
915	S1_590239999	12	49313169	0.112351	0.156504	246	0.078468	0.0880185	0.886531
916	S1_1023562139	13	71232727	0.113524	0.0934959	246	0.078468	0.0879562	0.889719
917	S1_1023562103	13	71232691	0.113524	0.0934959	246	0.078468	0.0879562	0.889719
918	S1_546408401	12	5481571	0.113571	0.115854	246	0.078468	0.0879537	0.889719
919	S1_1515118072	6	104417782	0.113573	0.227642	246	0.078468	0.0879536	0.889719
920	S1_1205413989	10	108937505	0.113635	0.0934959	246	0.078468	0.0879503	0.889719
921	S1_1005249292	13	52919880	0.113746	0.268293	246	0.078468	0.0879445	0.889719
922	S1_1676278347	14	412	0.113848	0.25813	246	0.078468	0.0879391	0.889719
923	S1_918199515	7	93590460	0.114006	0.130081	246	0.078468	0.0879308	0.889719
924	S1_820713542	4	133779027	0.114027	0.213415	246	0.078468	0.0879297	0.889719
925	S1_527704604	1	133901930	0.114227	0.0813008	246	0.078468	0.0879192	0.889719
926	S1_56041471	11	56041471	0.11442	0.117886	246	0.078468	0.087909	0.889719
927	S1_8081504	11	8081504	0.114862	0.416667	246	0.078468	0.087886	0.889719
928	S1_739051891	4	52117376	0.114868	0.321138	246	0.078468	0.0878856	0.889719
929	S1_1376607150	9	62510160	0.115164	0.211382	246	0.078468	0.0878702	0.889719
930	S1_1376607149	9	62510159	0.115164	0.211382	246	0.078468	0.0878702	0.889719
931	S1_566008765	12	25081935	0.115311	0.158537	246	0.078468	0.0878625	0.889719
932	S1_1157737779	10	61261295	0.115703	0.310976	246	0.078468	0.0878422	0.889719
933	S1_786636816	4	99702301	0.115799	0.0853659	246	0.078468	0.0878373	0.889719
934	S1_836683221	7	12074166	0.116111	0.207317	246	0.078468	0.0878212	0.889719
935	S1_918375030	7	93765975	0.116255	0.449187	246	0.078468	0.0878138	0.889719
936	S1_913726258	7	89117203	0.116304	0.113821	246	0.078468	0.0878112	0.889719
937	S1_652023259	12	111096429	0.116421	0.156504	246	0.078468	0.0878052	0.889719
938	S1_387925226	5	53813696	0.116499	0.0528455	246	0.078468	0.0878012	0.889719
939	S1_907153716	7	82544661	0.116749	0.130081	246	0.078468	0.0877884	0.889719
940	S1_8462303	11	8462303	0.116818	0.235772	246	0.078468	0.0877848	0.889719
941	S1_199377901	8	93679086	0.11683	0.229675	246	0.078468	0.0877842	0.889719
942	S1_428891414	1	35088740	0.116992	0.0630081	246	0.078468	0.087776	0.889719
943	S1_428891454	1	35088780	0.116992	0.0630081	246	0.078468	0.087776	0.889719
944	S1_1027239198	13	74909786	0.11734	0.128049	246	0.078468	0.0877582	0.889719
945	S1_1350591784	9	36494794	0.117436	0.123984	246	0.078468	0.0877533	0.889719
946	S1_932158919	7	107549864	0.117577	0.27439	246	0.078468	0.0877462	0.889719
947	S1_359558696	5	25447166	0.117683	0.465447	246	0.078468	0.0877408	0.889719
948	S1_638003650	12	97076820	0.117706	0.0873984	246	0.078468	0.0877396	0.889719
949	S1_729200416	4	42265901	0.117902	0.103659	246	0.078468	0.0877296	0.889719
950	S1_1224159388	3	12999931	0.117906	0.339431	246	0.078468	0.0877295	0.889719
951	S1_531216095	1	137413421	0.117995	0.107724	246	0.078468	0.0877249	0.889719
952	S1_861902640	7	37293585	0.118321	0.146341	246	0.078468	0.0877085	0.889719
953	S1_1081564454	13	129235042	0.118459	0.178862	246	0.078468	0.0877015	0.889719
954	S1_1061900680	13	109571268	0.118476	0.272358	246	0.078468	0.0877006	0.889719
955	S1_156594742	8	50895927	0.118537	0.223577	246	0.078468	0.0876976	0.889719
956	S1_1660448827	14	994	0.118603	0.280488	246	0.078468	0.0876942	0.889719
957	S1_519336523	1	125533849	0.11864	0.097561	246	0.078468	0.0876924	0.889719
958	S1_550565589	12	9638759	0.118676	0.152439	246	0.078468	0.0876906	0.889719
959	S1_1112575253	10	16098769	0.118807	0.0772358	246	0.078468	0.087684	0.889719
960	S1_86716045	11	86716045	0.118832	0.150407	246	0.078468	0.0876827	0.889719
961	S1_1259767292	3	48607835	0.118996	0.126016	246	0.078468	0.0876745	0.889719
962	S1_21792604	11	21792604	0.119383	0.0772358	246	0.078468	0.0876551	0.889719
963	S1_315499726	2	82410755	0.119421	0.349593	246	0.078468	0.0876532	0.889719
964	S1_359483219	5	25371689	0.119657	0.150407	246	0.078468	0.0876414	0.889719
965	S1_175854783	8	70155968	0.11971	0.367886	246	0.078468	0.0876388	0.889719
966	S1_1679812178	14	259	0.1198	0.142276	246	0.078468	0.0876343	0.889719
967	S1_1118397400	10	21920916	0.120154	0.182927	246	0.078468	0.0876168	0.889719
968	S1_1378243559	9	64146569	0.12019	0.207317	246	0.078468	0.087615	0.889719
969	S1_75786221	11	75786221	0.120195	0.195122	246	0.078468	0.0876147	0.889719
970	S1_349966188	5	15854658	0.120277	0.434959	246	0.078468	0.0876107	0.889719
971	S1_349966217	5	15854687	0.120277	0.434959	246	0.078468	0.0876107	0.889719
972	S1_349966236	5	15854706	0.120277	0.434959	246	0.078468	0.0876107	0.889719
973	S1_607972514	12	67045684	0.120348	0.136179	246	0.078468	0.0876071	0.889719
974	S1_442316293	1	48513619	0.120464	0.146341	246	0.078468	0.0876014	0.889719
975	S1_442316300	1	48513626	0.120464	0.146341	246	0.078468	0.0876014	0.889719
976	S1_805968549	4	119034034	0.120514	0.166667	246	0.078468	0.0875989	0.889719
977	S1_820486226	4	133551711	0.120536	0.105691	246	0.078468	0.0875978	0.889719
978	S1_1515119245	6	104418955	0.120593	0.237805	246	0.078468	0.087595	0.889719
979	S1_982532139	13	30202727	0.120642	0.229675	246	0.078468	0.0875926	0.889719
980	S1_1197338086	10	100861602	0.121	0.349593	246	0.078468	0.0875749	0.890884
981	S1_916335715	7	91726660	0.121183	0.317073	246	0.078468	0.087566	0.890884
982	S1_515840963	1	122038289	0.121198	0.117886	246	0.078468	0.0875652	0.890884
983	S1_1177904252	10	81427768	0.121443	0.148374	246	0.078468	0.0875532	0.890884
984	S1_1531404156	6	120703866	0.121572	0.445122	246	0.078468	0.0875468	0.890884
985	S1_360775104	5	26663574	0.121637	0.150407	246	0.078468	0.0875437	0.890884
986	S1_176169301	8	70470486	0.121983	0.207317	246	0.078468	0.0875268	0.890884
987	S1_132327557	8	26628742	0.122258	0.416667	246	0.078468	0.0875134	0.890884
988	S1_956657350	13	4327938	0.122497	0.123984	246	0.078468	0.0875017	0.890884
989	S1_258621030	2	25532059	0.122659	0.142276	246	0.078468	0.0874939	0.890884
990	S1_517237747	1	123435073	0.12267	0.404472	246	0.078468	0.0874934	0.890884
991	S1_830686326	7	6077271	0.122694	0.117886	246	0.078468	0.0874922	0.890884
992	S1_1008746700	13	56417288	0.123077	0.0589431	246	0.078468	0.0874736	0.890884
993	S1_1378919503	9	64822513	0.123141	0.449187	246	0.078468	0.0874706	0.890884
994	S1_669962258	12	129035428	0.123898	0.180894	246	0.078468	0.0874341	0.890884
995	S1_86046485	11	86046485	0.124062	0.140244	246	0.078468	0.0874263	0.890884
996	S1_1464354103	6	53653813	0.12454	0.126016	246	0.078468	0.0874034	0.890884
997	S1_529251266	1	135448592	0.124648	0.166667	246	0.078468	0.0873983	0.890884
998	S1_1501923446	6	91223156	0.124719	0.115854	246	0.078468	0.0873949	0.890884
999	S1_378882002	5	44770472	0.124909	0.0873984	246	0.078468	0.0873859	0.890884
1000	S1_755956823	4	69022308	0.125005	0.123984	246	0.078468	0.0873813	0.890884
1001	S1_1181953612	10	85477128	0.125353	0.152439	246	0.078468	0.0873648	0.890884
1002	S1_569420860	12	28494030	0.125384	0.121951	246	0.078468	0.0873634	0.890884
1003	S1_1224159389	3	12999932	0.125487	0.341463	246	0.078468	0.0873585	0.890884
1004	S1_646082696	12	105155866	0.125613	0.158537	246	0.078468	0.0873526	0.890884
1005	S1_331382747	2	98293776	0.125664	0.0995935	246	0.078468	0.0873501	0.890884
1006	S1_1197328220	10	100851736	0.125856	0.349593	246	0.078468	0.0873411	0.890884
1007	S1_450476483	1	56673809	0.125971	0.292683	246	0.078468	0.0873357	0.890884
1008	S1_33698742	11	33698742	0.126072	0.386179	246	0.078468	0.0873309	0.890884
1009	S1_33698746	11	33698746	0.126072	0.386179	246	0.078468	0.0873309	0.890884
1010	S1_339269995	5	5158465	0.126148	0.156504	246	0.078468	0.0873273	0.890884
1011	S1_235095164	2	2006193	0.126661	0.186992	246	0.078468	0.0873033	0.890884
1012	S1_679010527	12	138083697	0.126722	0.193089	246	0.078468	0.0873004	0.890884
1013	S1_1342081458	9	27984468	0.126829	0.345528	246	0.078468	0.0872955	0.890884
1014	S1_460018363	1	66215689	0.126912	0.20122	246	0.078468	0.0872916	0.890884
1015	S1_865932888	7	41323833	0.127277	0.170732	246	0.078468	0.0872746	0.890884
1016	S1_266407490	2	33318519	0.127353	0.117886	246	0.078468	0.087271	0.890884
1017	S1_1116980196	10	20503712	0.127393	0.463415	246	0.078468	0.0872692	0.890884
1018	S1_531936086	1	138133412	0.127619	0.465447	246	0.078468	0.0872587	0.890884
1019	S1_549847483	12	8920653	0.127683	0.247967	246	0.078468	0.0872557	0.890884
1020	S1_607092012	12	66165182	0.127833	0.199187	246	0.078468	0.0872488	0.890884
1021	S1_33606006	11	33606006	0.127866	0.0589431	246	0.078468	0.0872472	0.890884
1022	S1_663593461	12	122666631	0.128129	0.142276	246	0.078468	0.0872351	0.890884
1023	S1_1440326591	6	29626301	0.128439	0.158537	246	0.078468	0.0872208	0.890884
1024	S1_378538161	5	44426631	0.128501	0.109756	246	0.078468	0.0872179	0.890884
1025	S1_378538169	5	44426639	0.128501	0.109756	246	0.078468	0.0872179	0.890884
1026	S1_790474818	4	103540303	0.128515	0.097561	246	0.078468	0.0872173	0.890884
1027	S1_180126153	8	74427338	0.128525	0.0792683	246	0.078468	0.0872168	0.890884
1028	S1_479180607	1	85377933	0.128591	0.22561	246	0.078468	0.0872138	0.890884
1029	S1_479180623	1	85377949	0.128591	0.22561	246	0.078468	0.0872138	0.890884
1030	S1_1515122738	6	104422448	0.128713	0.223577	246	0.078468	0.0872082	0.890884
1031	S1_127434801	8	21735986	0.129072	0.430894	246	0.078468	0.0871917	0.890884
1032	S1_353517696	5	19406166	0.12917	0.373984	246	0.078468	0.0871872	0.890884
1033	S1_146288370	8	40589555	0.129487	0.20122	246	0.078468	0.0871727	0.890884
1034	S1_759181637	4	72247122	0.129499	0.115854	246	0.078468	0.0871722	0.890884
1035	S1_398936257	1	5133583	0.129683	0.0589431	246	0.078468	0.0871638	0.890884
1036	S1_1499405332	6	88705042	0.12984	0.101626	246	0.078468	0.0871567	0.890884
1037	S1_626764299	12	85837469	0.130136	0.180894	246	0.078468	0.0871432	0.890884
1038	S1_53266518	11	53266518	0.130386	0.0955285	246	0.078468	0.0871319	0.890884
1039	S1_481248649	1	87445975	0.130609	0.050813	246	0.078468	0.0871218	0.890884
1040	S1_354905514	5	20793984	0.130693	0.0650407	246	0.078468	0.087118	0.890884
1041	S1_266773222	2	33684251	0.130713	0.105691	246	0.078468	0.0871171	0.890884
1042	S1_266773226	2	33684255	0.130713	0.105691	246	0.078468	0.0871171	0.890884
1043	S1_1671379255	14	298	0.130888	0.134146	246	0.078468	0.0871092	0.890884
1044	S1_676042361	12	135115531	0.131023	0.493902	246	0.078468	0.0871031	0.890884
1045	S1_676042363	12	135115533	0.131023	0.493902	246	0.078468	0.0871031	0.890884
1046	S1_460151177	1	66348503	0.131087	0.164634	246	0.078468	0.0871002	0.890884
1047	S1_1328605992	9	14509002	0.131133	0.361789	246	0.078468	0.0870981	0.890884
1048	S1_324898073	2	91809102	0.131169	0.276423	246	0.078468	0.0870965	0.890884
1049	S1_332321457	2	99232486	0.131396	0.321138	246	0.078468	0.0870863	0.890884
1050	S1_522538994	1	128736320	0.131398	0.207317	246	0.078468	0.0870862	0.890884
1051	S1_61920100	11	61920100	0.131452	0.351626	246	0.078468	0.0870838	0.890884
1052	S1_61920118	11	61920118	0.131452	0.351626	246	0.078468	0.0870838	0.890884
1053	S1_231032004	8	125333189	0.131531	0.144309	246	0.078468	0.0870803	0.890884
1054	S1_1251256173	3	40096716	0.131716	0.0691057	246	0.078468	0.087072	0.890884
1055	S1_442326288	1	48523614	0.13175	0.256098	246	0.078468	0.0870705	0.890884
1056	S1_846322389	7	21713334	0.131904	0.29878	246	0.078468	0.0870636	0.890884
1057	S1_1005249361	13	52919949	0.132073	0.373984	246	0.078468	0.087056	0.890884
1058	S1_521572205	1	127769531	0.132146	0.270325	246	0.078468	0.0870528	0.890884
1059	S1_32329303	11	32329303	0.132209	0.162602	246	0.078468	0.0870499	0.890884
1060	S1_852497049	7	27887994	0.132211	0.416667	246	0.078468	0.0870499	0.890884
1061	S1_708632978	4	21698463	0.132231	0.0792683	246	0.078468	0.087049	0.890884
1062	S1_900879626	7	76270571	0.132257	0.280488	246	0.078468	0.0870478	0.890884
1063	S1_1023055739	13	70726327	0.132305	0.126016	246	0.078468	0.0870457	0.890884
1064	S1_865228469	7	40619414	0.13265	0.105691	246	0.078468	0.0870303	0.890884
1065	S1_1374204829	9	60107839	0.132713	0.449187	246	0.078468	0.0870275	0.890884
1066	S1_351650252	5	17538722	0.132797	0.097561	246	0.078468	0.0870238	0.890884
1067	S1_103851641	11	103851641	0.132807	0.48374	246	0.078468	0.0870234	0.890884
1068	S1_103851650	11	103851650	0.132807	0.48374	246	0.078468	0.0870234	0.890884
1069	S1_1442324680	6	31624390	0.132845	0.453252	246	0.078468	0.0870217	0.890884
1070	S1_861944812	7	37335757	0.132893	0.164634	246	0.078468	0.0870195	0.890884
1071	S1_846322395	7	21713340	0.133047	0.300813	246	0.078468	0.0870127	0.890884
1072	S1_415839203	1	22036529	0.133196	0.430894	246	0.078468	0.0870062	0.890884
1073	S1_658891629	12	117964799	0.133303	0.195122	246	0.078468	0.0870014	0.890884
1074	S1_1342933387	9	28836397	0.133565	0.166667	246	0.078468	0.0869898	0.890884
1075	S1_1266738231	3	55578774	0.133635	0.367886	246	0.078468	0.0869868	0.890884
1076	S1_1362503751	9	48406761	0.133736	0.394309	246	0.078468	0.0869823	0.890884
1077	S1_1404931874	9	90834884	0.133756	0.0853659	246	0.078468	0.0869815	0.890884
1078	S1_753203767	4	66269252	0.13402	0.152439	246	0.078468	0.0869698	0.890884
1079	S1_1440339474	6	29639184	0.134091	0.382114	246	0.078468	0.0869667	0.890884
1080	S1_1062016229	13	109686817	0.13425	0.150407	246	0.078468	0.0869597	0.890884
1081	S1_378898254	5	44786724	0.134461	0.0650407	246	0.078468	0.0869505	0.890884
1082	S1_16820088	11	16820088	0.134529	0.0670732	246	0.078468	0.0869475	0.890884
1083	S1_460151134	1	66348460	0.134661	0.174797	246	0.078468	0.0869418	0.890884
1084	S1_460151102	1	66348428	0.134661	0.174797	246	0.078468	0.0869418	0.890884
1085	S1_662377007	12	121450177	0.134756	0.252033	246	0.078468	0.0869376	0.890884
1086	S1_1540072260	14	186124	0.134957	0.47561	246	0.078468	0.0869288	0.890884
1087	S1_1391958391	9	77861401	0.135071	0.0995935	246	0.078468	0.0869239	0.890884
1088	S1_149311466	8	43612651	0.135109	0.327236	246	0.078468	0.0869222	0.890884
1089	S1_904386609	7	79777554	0.135112	0.365854	246	0.078468	0.0869221	0.890884
1090	S1_1300224643	3	89065186	0.135149	0.150407	246	0.078468	0.0869205	0.890884
1091	S1_542561815	12	1634985	0.135281	0.268293	246	0.078468	0.0869147	0.890884
1092	S1_1314118289	9	21299	0.135341	0.130081	246	0.078468	0.0869122	0.890884
1093	S1_8305053	11	8305053	0.135507	0.288618	246	0.078468	0.086905	0.890884
1094	S1_121965460	8	16266645	0.135647	0.138211	246	0.078468	0.0868989	0.890884
1095	S1_531191262	1	137388588	0.135818	0.304878	246	0.078468	0.0868915	0.890884
1096	S1_79529559	11	79529559	0.135844	0.439024	246	0.078468	0.0868903	0.890884
1097	S1_1377017036	9	62920046	0.135876	0.123984	246	0.078468	0.086889	0.890884
1098	S1_1377017077	9	62920087	0.135876	0.123984	246	0.078468	0.086889	0.890884
1099	S1_940898741	7	116289686	0.13607	0.439024	246	0.078468	0.0868806	0.890884
1100	S1_1275576274	3	64416817	0.136112	0.158537	246	0.078468	0.0868788	0.890884
1101	S1_1200859710	10	104383226	0.136167	0.0813008	246	0.078468	0.0868764	0.890884
1102	S1_1530592631	6	119892341	0.136171	0.128049	246	0.078468	0.0868762	0.890884
1103	S1_1443105744	6	32405454	0.136307	0.142276	246	0.078468	0.0868704	0.890884
1104	S1_914638248	7	90029193	0.13636	0.152439	246	0.078468	0.0868681	0.890884
1105	S1_163765506	8	58066691	0.136419	0.101626	246	0.078468	0.0868655	0.890884
1106	S1_1444021334	6	33321044	0.136494	0.0934959	246	0.078468	0.0868623	0.890884
1107	S1_232185912	8	126487097	0.136847	0.180894	246	0.078468	0.0868472	0.890884
1108	S1_1515121933	6	104421643	0.136851	0.227642	246	0.078468	0.086847	0.890884
1109	S1_814736583	4	127802068	0.136977	0.0813008	246	0.078468	0.0868416	0.890884
1110	S1_49598798	11	49598798	0.13707	0.0711382	246	0.078468	0.0868376	0.890884
1111	S1_812362849	4	125428334	0.137088	0.479675	246	0.078468	0.0868369	0.890884
1112	S1_163606067	8	57907252	0.137296	0.416667	246	0.078468	0.086828	0.89104
1113	S1_791427654	4	104493139	0.137438	0.115854	246	0.078468	0.0868219	0.89104
1114	S1_1583106718	14	97489	0.137482	0.302846	246	0.078468	0.08682	0.89104
1115	S1_1234484980	3	23325523	0.137706	0.152439	246	0.078468	0.0868104	0.891693
1116	S1_1147985895	10	51509411	0.138205	0.160569	246	0.078468	0.0867893	0.893486
1117	S1_970411624	13	18082212	0.13823	0.0813008	246	0.078468	0.0867882	0.893486
1118	S1_471488495	1	77685821	0.138502	0.473577	246	0.078468	0.0867766	0.894443
1119	S1_669033518	12	128106688	0.139115	0.136179	246	0.078468	0.0867508	0.894656
1120	S1_150694996	8	44996181	0.139396	0.0955285	246	0.078468	0.086739	0.894656
1121	S1_679010548	12	138083718	0.139431	0.191057	246	0.078468	0.0867375	0.894656
1122	S1_414276996	1	20474322	0.139616	0.221545	246	0.078468	0.0867298	0.894656
1123	S1_1185092898	10	88616414	0.139671	0.29878	246	0.078468	0.0867274	0.894656
1124	S1_816117408	4	129182893	0.139883	0.0772358	246	0.078468	0.0867186	0.894656
1125	S1_1268668154	3	57508697	0.140203	0.128049	246	0.078468	0.0867052	0.894656
1126	S1_388543323	5	54431793	0.140554	0.186992	246	0.078468	0.0866906	0.894656
1127	S1_454611304	1	60808630	0.140837	0.481707	246	0.078468	0.0866788	0.894656
1128	S1_1464376087	6	53675797	0.140869	0.130081	246	0.078468	0.0866775	0.894656
1129	S1_428165233	1	34362559	0.140895	0.121951	246	0.078468	0.0866764	0.894656
1130	S1_1548972621	14	231856	0.140938	0.481707	246	0.078468	0.0866746	0.894656
1131	S1_187652997	8	81954182	0.141103	0.130081	246	0.078468	0.0866678	0.894656
1132	S1_1459520810	6	48820520	0.141356	0.150407	246	0.078468	0.0866573	0.894656
1133	S1_996700136	13	44370724	0.141549	0.158537	246	0.078468	0.0866493	0.894656
1134	S1_1461273133	6	50572843	0.14176	0.199187	246	0.078468	0.0866406	0.894656
1135	S1_976626002	13	24296590	0.14188	0.288618	246	0.078468	0.0866357	0.894656
1136	S1_820993923	4	134059408	0.141903	0.103659	246	0.078468	0.0866347	0.894656
1137	S1_660774768	12	119847938	0.141948	0.178862	246	0.078468	0.0866329	0.894656
1138	S1_1263947059	3	52787602	0.142057	0.113821	246	0.078468	0.0866284	0.894656
1139	S1_133093498	8	27394683	0.142136	0.107724	246	0.078468	0.0866252	0.894656
1140	S1_799046685	4	112112170	0.142221	0.111789	246	0.078468	0.0866216	0.894656
1141	S1_799046718	4	112112203	0.142221	0.111789	246	0.078468	0.0866216	0.894656
1142	S1_1399215625	9	85118635	0.142224	0.146341	246	0.078468	0.0866215	0.894656
1143	S1_1112464268	10	15987784	0.14258	0.050813	246	0.078468	0.0866069	0.894656
1144	S1_1443475813	6	32775523	0.14277	0.207317	246	0.078468	0.0865991	0.894656
1145	S1_916517848	7	91908793	0.142833	0.0833333	246	0.078468	0.0865966	0.894656
1146	S1_1300222781	3	89063324	0.142838	0.0609756	246	0.078468	0.0865964	0.894656
1147	S1_705060807	4	18126292	0.143104	0.0833333	246	0.078468	0.0865855	0.894656
1148	S1_1316823593	9	2726603	0.143151	0.105691	246	0.078468	0.0865836	0.894656
1149	S1_635176107	12	94249277	0.143205	0.341463	246	0.078468	0.0865814	0.894656
1150	S1_1319870442	9	5773452	0.143221	0.22561	246	0.078468	0.0865807	0.894656
1151	S1_1319870435	9	5773445	0.143221	0.22561	246	0.078468	0.0865807	0.894656
1152	S1_918380552	7	93771497	0.143225	0.097561	246	0.078468	0.0865806	0.894656
1153	S1_1467425316	6	56725026	0.14377	0.463415	246	0.078468	0.0865585	0.894656
1154	S1_504869648	1	111066974	0.143795	0.101626	246	0.078468	0.0865574	0.894656
1155	S1_816085125	4	129150610	0.144049	0.097561	246	0.078468	0.0865471	0.894656
1156	S1_1171995030	10	75518546	0.144407	0.363821	246	0.078468	0.0865327	0.894656
1157	S1_1530952933	6	120252643	0.144482	0.152439	246	0.078468	0.0865296	0.894656
1158	S1_1530952961	6	120252671	0.144482	0.152439	246	0.078468	0.0865296	0.894656
1159	S1_710746421	4	23811906	0.144974	0.121951	246	0.078468	0.0865098	0.894656
1160	S1_662617784	12	121690954	0.144977	0.254065	246	0.078468	0.0865097	0.894656
1161	S1_79593381	11	79593381	0.145045	0.487805	246	0.078468	0.086507	0.894656
1162	S1_842493937	7	17884882	0.145098	0.0731707	246	0.078468	0.0865048	0.894656
1163	S1_1404070515	9	89973525	0.145584	0.113821	246	0.078468	0.0864854	0.894656
1164	S1_1440355378	6	29655088	0.145881	0.384146	246	0.078468	0.0864735	0.894656
1165	S1_1300773721	3	89614264	0.145898	0.158537	246	0.078468	0.0864728	0.894656
1166	S1_161497069	8	55798254	0.145973	0.0691057	246	0.078468	0.0864698	0.894656
1167	S1_914845143	7	90236088	0.146185	0.0853659	246	0.078468	0.0864614	0.894656
1168	S1_1378210095	9	64113105	0.146323	0.288618	246	0.078468	0.0864559	0.894656
1169	S1_426561638	1	32758964	0.146334	0.223577	246	0.078468	0.0864555	0.894656
1170	S1_1143420171	10	46943687	0.146387	0.215447	246	0.078468	0.0864534	0.894656
1171	S1_525950671	1	132147997	0.146651	0.126016	246	0.078468	0.0864429	0.894656
1172	S1_966685027	13	14355615	0.14685	0.154472	246	0.078468	0.086435	0.894656
1173	S1_966685028	13	14355616	0.14685	0.154472	246	0.078468	0.086435	0.894656
1174	S1_708185552	4	21251037	0.146995	0.172764	246	0.078468	0.0864292	0.894656
1175	S1_1018648667	13	66319255	0.147026	0.180894	246	0.078468	0.086428	0.894656
1176	S1_408176099	1	14373425	0.147139	0.097561	246	0.078468	0.0864236	0.894656
1177	S1_1116214752	10	19738268	0.147147	0.296748	246	0.078468	0.0864233	0.894656
1178	S1_607858259	12	66931429	0.147486	0.170732	246	0.078468	0.0864099	0.894656
1179	S1_608293799	12	67366969	0.147601	0.152439	246	0.078468	0.0864053	0.894656
1180	S1_608293832	12	67367002	0.147601	0.152439	246	0.078468	0.0864053	0.894656
1181	S1_1656555199	14	1492	0.147631	0.050813	246	0.078468	0.0864042	0.894656
1182	S1_276950804	2	43861833	0.147686	0.117886	246	0.078468	0.086402	0.894656
1183	S1_816065861	4	129131346	0.147697	0.0914634	246	0.078468	0.0864015	0.894656
1184	S1_816065918	4	129131403	0.147697	0.0914634	246	0.078468	0.0864015	0.894656
1185	S1_1300320706	3	89161249	0.147918	0.337398	246	0.078468	0.0863929	0.894656
1186	S1_387571970	5	53460440	0.148066	0.132114	246	0.078468	0.0863871	0.894656
1187	S1_1027239286	13	74909874	0.148279	0.136179	246	0.078468	0.0863787	0.894656
1188	S1_293725138	2	60636167	0.148307	0.254065	246	0.078468	0.0863776	0.894656
1189	S1_293725139	2	60636168	0.148307	0.254065	246	0.078468	0.0863776	0.894656
1190	S1_864861967	7	40252912	0.148347	0.178862	246	0.078468	0.0863761	0.894656
1191	S1_359406189	5	25294659	0.148392	0.136179	246	0.078468	0.0863743	0.894656
1192	S1_1107021502	10	10545018	0.148603	0.136179	246	0.078468	0.086366	0.894656
1193	S1_1612962998	14	68449	0.14872	0.150407	246	0.078468	0.0863615	0.894656
1194	S1_180073609	8	74374794	0.148786	0.406504	246	0.078468	0.0863589	0.894656
1195	S1_663544219	12	122617389	0.148793	0.0731707	246	0.078468	0.0863586	0.894656
1196	S1_976626306	13	24296894	0.148811	0.101626	246	0.078468	0.0863579	0.894656
1197	S1_663489941	12	122563111	0.149362	0.0528455	246	0.078468	0.0863365	0.894656
1198	S1_663489942	12	122563112	0.149362	0.0528455	246	0.078468	0.0863365	0.894656
1199	S1_663489946	12	122563116	0.149362	0.0528455	246	0.078468	0.0863365	0.894656
1200	S1_663489948	12	122563118	0.149362	0.0528455	246	0.078468	0.0863365	0.894656
1201	S1_916362077	7	91753022	0.149835	0.481707	246	0.078468	0.0863181	0.894656
1202	S1_608552782	12	67625952	0.149894	0.0853659	246	0.078468	0.0863159	0.894656
1203	S1_467252595	1	73449921	0.150513	0.0955285	246	0.078468	0.0862919	0.894656
1204	S1_812382628	4	125448113	0.150557	0.479675	246	0.078468	0.0862903	0.894656
1205	S1_744372206	4	57437691	0.150633	0.189024	246	0.078468	0.0862874	0.894656
1206	S1_506251543	1	112448869	0.150801	0.103659	246	0.078468	0.0862809	0.894656
1207	S1_858675679	7	34066624	0.150894	0.0752033	246	0.078468	0.0862773	0.894656
1208	S1_1176205545	10	79729061	0.150999	0.0772358	246	0.078468	0.0862733	0.894656
1209	S1_418035867	1	24233193	0.151038	0.361789	246	0.078468	0.0862718	0.894656
1210	S1_1000464607	13	48135195	0.151325	0.0670732	246	0.078468	0.0862608	0.894656
1211	S1_760816719	4	73882204	0.151394	0.373984	246	0.078468	0.0862582	0.894656
1212	S1_1416931999	6	6231709	0.151414	0.197154	246	0.078468	0.0862574	0.894656
1213	S1_1108021763	10	11545279	0.151446	0.26626	246	0.078468	0.0862562	0.894656
1214	S1_1530262952	6	119562662	0.151577	0.0772358	246	0.078468	0.0862511	0.894656
1215	S1_1530262955	6	119562665	0.151577	0.0772358	246	0.078468	0.0862511	0.894656
1216	S1_187118360	8	81419545	0.152124	0.319106	246	0.078468	0.0862303	0.894656
1217	S1_202314638	8	96615823	0.1522	0.199187	246	0.078468	0.0862274	0.894656
1218	S1_442346541	1	48543867	0.152323	0.0853659	246	0.078468	0.0862227	0.894656
1219	S1_35119393	11	35119393	0.152385	0.191057	246	0.078468	0.0862204	0.894656
1220	S1_1300229539	3	89070082	0.152576	0.0609756	246	0.078468	0.0862131	0.894656
1221	S1_388552642	5	54441112	0.15258	0.193089	246	0.078468	0.086213	0.894656
1222	S1_1105134097	10	8657613	0.153101	0.0894309	246	0.078468	0.0861933	0.894656
1223	S1_1122779251	10	26302767	0.153219	0.184959	246	0.078468	0.0861888	0.894656
1224	S1_1356107608	9	42010618	0.153271	0.237805	246	0.078468	0.0861869	0.894656
1225	S1_1235913147	3	24753690	0.153736	0.176829	246	0.078468	0.0861693	0.894656
1226	S1_739224583	4	52290068	0.15386	0.398374	246	0.078468	0.0861647	0.894656
1227	S1_1061944809	13	109615397	0.153901	0.0955285	246	0.078468	0.0861631	0.894656
1228	S1_1317176934	9	3079944	0.154011	0.0752033	246	0.078468	0.086159	0.894656
1229	S1_1642599964	14	10846	0.154094	0.227642	246	0.078468	0.0861559	0.894656
1230	S1_445454372	1	51651698	0.154104	0.105691	246	0.078468	0.0861555	0.894656
1231	S1_663543893	12	122617063	0.15416	0.146341	246	0.078468	0.0861534	0.894656
1232	S1_1249164377	3	38004920	0.154201	0.107724	246	0.078468	0.0861519	0.894656
1233	S1_858074925	7	33465870	0.154459	0.0731707	246	0.078468	0.0861422	0.894656
1234	S1_61523373	11	61523373	0.154526	0.237805	246	0.078468	0.0861397	0.894656
1235	S1_1117868879	10	21392395	0.154658	0.152439	246	0.078468	0.0861348	0.894656
1236	S1_461543847	1	67741173	0.154778	0.231707	246	0.078468	0.0861303	0.894656
1237	S1_1620361146	14	39124	0.15493	0.195122	246	0.078468	0.0861246	0.894656
1238	S1_775506060	4	88571545	0.155273	0.229675	246	0.078468	0.0861119	0.894656
1239	S1_62906111	11	62906111	0.155338	0.132114	246	0.078468	0.0861095	0.894656
1240	S1_820692400	4	133757885	0.155357	0.367886	246	0.078468	0.0861088	0.894656
1241	S1_1499405373	6	88705083	0.15559	0.142276	246	0.078468	0.0861001	0.894656
1242	S1_1185856935	10	89380451	0.15574	0.105691	246	0.078468	0.0860946	0.894656
1243	S1_393101436	5	58989906	0.155785	0.132114	246	0.078468	0.0860929	0.894656
1244	S1_608293899	12	67367069	0.155924	0.146341	246	0.078468	0.0860878	0.894656
1245	S1_608293912	12	67367082	0.155924	0.146341	246	0.078468	0.0860878	0.894656
1246	S1_1133983273	10	37506789	0.156114	0.180894	246	0.078468	0.0860807	0.894656
1247	S1_460113536	1	66310862	0.15629	0.174797	246	0.078468	0.0860743	0.894656
1248	S1_499340091	1	105537417	0.156359	0.172764	246	0.078468	0.0860717	0.894656
1249	S1_1000087272	13	47757860	0.156749	0.121951	246	0.078468	0.0860573	0.894656
1250	S1_1000087267	13	47757855	0.156749	0.121951	246	0.078468	0.0860573	0.894656
1251	S1_740040872	4	53106357	0.156866	0.126016	246	0.078468	0.086053	0.894656
1252	S1_1051726577	13	99397165	0.157012	0.140244	246	0.078468	0.0860477	0.894656
1253	S1_74034696	11	74034696	0.157325	0.111789	246	0.078468	0.0860362	0.894656
1254	S1_46571973	11	46571973	0.157509	0.142276	246	0.078468	0.0860295	0.894656
1255	S1_1642600005	14	10887	0.157563	0.158537	246	0.078468	0.0860275	0.894656
1256	S1_663613034	12	122686204	0.157933	0.0873984	246	0.078468	0.086014	0.894656
1257	S1_288624631	2	55535660	0.157963	0.164634	246	0.078468	0.0860129	0.894656
1258	S1_70675756	11	70675756	0.157988	0.378049	246	0.078468	0.086012	0.894656
1259	S1_532448507	1	138645833	0.158071	0.465447	246	0.078468	0.086009	0.894656
1260	S1_374108466	5	39996936	0.158246	0.264228	246	0.078468	0.0860026	0.894656
1261	S1_1314447408	9	350418	0.158366	0.20122	246	0.078468	0.0859982	0.894656
1262	S1_663621446	12	122694616	0.15839	0.138211	246	0.078468	0.0859973	0.894656
1263	S1_1612725339	14	70210	0.15847	0.0630081	246	0.078468	0.0859944	0.894656
1264	S1_932270438	7	107661383	0.158662	0.189024	246	0.078468	0.0859875	0.894656
1265	S1_1433211263	6	22510973	0.158826	0.186992	246	0.078468	0.0859816	0.894656
1266	S1_396506416	1	2703742	0.158901	0.152439	246	0.078468	0.0859788	0.894656
1267	S1_396555887	1	2753213	0.158926	0.123984	246	0.078468	0.0859779	0.894656
1268	S1_828961800	7	4352745	0.159282	0.23374	246	0.078468	0.0859651	0.894656
1269	S1_1399215524	9	85118534	0.159298	0.0995935	246	0.078468	0.0859645	0.894656
1270	S1_203945403	8	98246588	0.159406	0.0731707	246	0.078468	0.0859606	0.894656
1271	S1_655198873	12	114272043	0.159435	0.227642	246	0.078468	0.0859595	0.894656
1272	S1_1263947095	3	52787638	0.159583	0.138211	246	0.078468	0.0859542	0.894656
1273	S1_103851792	11	103851792	0.159607	0.48374	246	0.078468	0.0859533	0.894656
1274	S1_77674261	11	77674261	0.159776	0.138211	246	0.078468	0.0859472	0.894656
1275	S1_1013523405	13	61193993	0.15985	0.103659	246	0.078468	0.0859446	0.894656
1276	S1_1583087753	14	78524	0.160124	0.29878	246	0.078468	0.0859348	0.894656
1277	S1_915339343	7	90730288	0.160249	0.489837	246	0.078468	0.0859303	0.894656
1278	S1_1530464414	6	119764124	0.160371	0.146341	246	0.078468	0.0859259	0.894656
1279	S1_1023055751	13	70726339	0.161247	0.180894	246	0.078468	0.0858946	0.894656
1280	S1_1000464823	13	48135411	0.161402	0.0813008	246	0.078468	0.0858891	0.894656
1281	S1_1653462059	14	2493	0.161442	0.0955285	246	0.078468	0.0858877	0.894656
1282	S1_1530998520	6	120298230	0.161462	0.189024	246	0.078468	0.085887	0.894656
1283	S1_1530998571	6	120298281	0.161462	0.189024	246	0.078468	0.085887	0.894656
1284	S1_1530998575	6	120298285	0.161462	0.189024	246	0.078468	0.085887	0.894656
1285	S1_1000091135	13	47761723	0.161549	0.115854	246	0.078468	0.0858839	0.894656
1286	S1_53684452	11	53684452	0.161619	0.101626	246	0.078468	0.0858814	0.894656
1287	S1_1670693117	14	670	0.161779	0.20122	246	0.078468	0.0858757	0.894656
1288	S1_1095774607	13	143445195	0.161823	0.278455	246	0.078468	0.0858742	0.894656
1289	S1_360434823	5	26323293	0.161828	0.0772358	246	0.078468	0.085874	0.894656
1290	S1_437547436	1	43744762	0.161896	0.0873984	246	0.078468	0.0858716	0.894656
1291	S1_176296696	8	70597881	0.161904	0.150407	246	0.078468	0.0858713	0.894656
1292	S1_385902556	5	51791026	0.162274	0.376016	246	0.078468	0.0858582	0.894656
1293	S1_564985754	12	24058924	0.162291	0.0914634	246	0.078468	0.0858576	0.894656
1294	S1_187193246	8	81494431	0.162299	0.113821	246	0.078468	0.0858573	0.894656
1295	S1_1300150104	3	88990647	0.162405	0.0650407	246	0.078468	0.0858536	0.894656
1296	S1_1300150107	3	88990650	0.162405	0.0650407	246	0.078468	0.0858536	0.894656
1297	S1_1473084713	6	62384423	0.162408	0.0691057	246	0.078468	0.0858535	0.894656
1298	S1_652670271	12	111743441	0.162446	0.121951	246	0.078468	0.0858521	0.894656
1299	S1_921905965	7	97296910	0.162517	0.113821	246	0.078468	0.0858496	0.894656
1300	S1_961486526	13	9157114	0.162949	0.146341	246	0.078468	0.0858344	0.894656
1301	S1_1482570324	6	71870034	0.163031	0.0609756	246	0.078468	0.0858315	0.894656
1302	S1_545176445	12	4249615	0.16324	0.495935	246	0.078468	0.0858242	0.894656
1303	S1_1690971661	14	176	0.163435	0.189024	246	0.078468	0.0858173	0.894656
1304	S1_1690971654	14	169	0.163435	0.189024	246	0.078468	0.0858173	0.894656
1305	S1_820692391	4	133757876	0.163564	0.369919	246	0.078468	0.0858128	0.894656
1306	S1_1429256188	6	18555898	0.163947	0.0813008	246	0.078468	0.0857994	0.894656
1307	S1_544243667	12	3316837	0.164415	0.20122	246	0.078468	0.0857831	0.894656
1308	S1_1024166135	13	71836723	0.165067	0.262195	246	0.078468	0.0857605	0.894656
1309	S1_1024166137	13	71836725	0.165067	0.262195	246	0.078468	0.0857605	0.894656
1310	S1_1024166148	13	71836736	0.165067	0.262195	246	0.078468	0.0857605	0.894656
1311	S1_1515597940	6	104897650	0.165226	0.176829	246	0.078468	0.085755	0.894656
1312	S1_796117899	4	109183384	0.165269	0.184959	246	0.078468	0.0857535	0.894656
1313	S1_21913560	11	21913560	0.165274	0.0691057	246	0.078468	0.0857533	0.894656
1314	S1_634636869	12	93710039	0.165322	0.412602	246	0.078468	0.0857516	0.894656
1315	S1_1053373907	13	101044495	0.165357	0.205285	246	0.078468	0.0857504	0.894656
1316	S1_558040211	12	17113381	0.165368	0.160569	246	0.078468	0.08575	0.894656
1317	S1_318642045	2	85553074	0.16542	0.24187	246	0.078468	0.0857482	0.894656
1318	S1_179146964	8	73448149	0.165422	0.254065	246	0.078468	0.0857482	0.894656
1319	S1_179146983	8	73448168	0.165422	0.254065	246	0.078468	0.0857482	0.894656
1320	S1_1653462052	14	2486	0.165458	0.0711382	246	0.078468	0.0857469	0.894656
1321	S1_1234488725	3	23329268	0.165505	0.412602	246	0.078468	0.0857453	0.894656
1322	S1_1077906969	13	125577557	0.165613	0.445122	246	0.078468	0.0857416	0.894656
1323	S1_1237966300	3	26806843	0.16589	0.0914634	246	0.078468	0.085732	0.894656
1324	S1_1460699806	6	49999516	0.166464	0.447154	246	0.078468	0.0857123	0.894656
1325	S1_1235942141	3	24782684	0.1666	0.146341	246	0.078468	0.0857076	0.894656
1326	S1_658926986	12	118000156	0.166624	0.186992	246	0.078468	0.0857068	0.894656
1327	S1_1325182669	9	11085679	0.166644	0.0670732	246	0.078468	0.0857061	0.894656
1328	S1_1461349578	6	50649288	0.166754	0.140244	246	0.078468	0.0857024	0.894656
1329	S1_646021400	12	105094570	0.166797	0.363821	246	0.078468	0.0857009	0.894656
1330	S1_709727807	4	22793292	0.166842	0.386179	246	0.078468	0.0856993	0.894656
1331	S1_1003174191	13	50844779	0.166936	0.160569	246	0.078468	0.0856961	0.894656
1332	S1_395338620	1	1535946	0.166958	0.140244	246	0.078468	0.0856954	0.894656
1333	S1_54158927	11	54158927	0.166958	0.174797	246	0.078468	0.0856954	0.894656
1334	S1_760814321	4	73879806	0.167019	0.398374	246	0.078468	0.0856933	0.894656
1335	S1_1117382321	10	20905837	0.167035	0.0650407	246	0.078468	0.0856927	0.894656
1336	S1_187193247	8	81494432	0.167585	0.097561	246	0.078468	0.085674	0.894656
1337	S1_1224471721	3	13312264	0.167655	0.25813	246	0.078468	0.0856716	0.894656
1338	S1_734784531	4	47850016	0.167719	0.154472	246	0.078468	0.0856694	0.894656
1339	S1_1394659895	9	80562905	0.167743	0.111789	246	0.078468	0.0856686	0.894656
1340	S1_342643629	5	8532099	0.167912	0.272358	246	0.078468	0.0856629	0.894656
1341	S1_1000091551	13	47762139	0.167923	0.132114	246	0.078468	0.0856625	0.894656
1342	S1_635413293	12	94486463	0.167992	0.156504	246	0.078468	0.0856601	0.894656
1343	S1_935276426	7	110667371	0.168173	0.191057	246	0.078468	0.085654	0.894656
1344	S1_376618179	5	42506649	0.168203	0.101626	246	0.078468	0.085653	0.894656
1345	S1_660774774	12	119847944	0.16824	0.109756	246	0.078468	0.0856517	0.894656
1346	S1_1537360090	14	173238	0.16857	0.337398	246	0.078468	0.0856405	0.894656
1347	S1_1488455213	6	77754923	0.168704	0.172764	246	0.078468	0.085636	0.894656
1348	S1_634237347	12	93310517	0.168811	0.174797	246	0.078468	0.0856324	0.894656
1349	S1_679392478	12	138465648	0.169342	0.430894	246	0.078468	0.0856145	0.894656
1350	S1_709760016	4	22825501	0.169593	0.380081	246	0.078468	0.0856061	0.894656
1351	S1_492585937	1	98783263	0.169829	0.455285	246	0.078468	0.0855981	0.894656
1352	S1_867541399	7	42932344	0.169881	0.29065	246	0.078468	0.0855964	0.894656
1353	S1_816065798	4	129131283	0.170138	0.0934959	246	0.078468	0.0855878	0.894656
1354	S1_679497992	12	138571162	0.170189	0.489837	246	0.078468	0.0855861	0.894656
1355	S1_1579990574	14	9576	0.170329	0.0873984	246	0.078468	0.0855814	0.894656
1356	S1_1273152499	3	61993042	0.170449	0.428862	246	0.078468	0.0855774	0.894656
1357	S1_543924735	12	2997905	0.170691	0.107724	246	0.078468	0.0855693	0.894656
1358	S1_709731034	4	22796519	0.170716	0.410569	246	0.078468	0.0855685	0.894656
1359	S1_1551393228	14	282858	0.170759	0.0711382	246	0.078468	0.0855671	0.894656
1360	S1_522483996	1	128681322	0.170873	0.146341	246	0.078468	0.0855633	0.894656
1361	S1_590747566	12	49820736	0.171013	0.343496	246	0.078468	0.0855586	0.894656
1362	S1_77667005	11	77667005	0.171068	0.138211	246	0.078468	0.0855568	0.894656
1363	S1_529395770	1	135593096	0.171207	0.335366	246	0.078468	0.0855522	0.894656
1364	S1_644623540	12	103696710	0.171435	0.160569	246	0.078468	0.0855446	0.894656
1365	S1_376483638	5	42372108	0.171443	0.22561	246	0.078468	0.0855443	0.894656
1366	S1_7392276	11	7392276	0.171733	0.211382	246	0.078468	0.0855347	0.894656
1367	S1_1185872937	10	89396453	0.171757	0.154472	246	0.078468	0.0855339	0.894656
1368	S1_388401876	5	54290346	0.171833	0.0934959	246	0.078468	0.0855314	0.894656
1369	S1_627126363	12	86199533	0.171853	0.406504	246	0.078468	0.0855308	0.894656
1370	S1_302904622	2	69815651	0.171859	0.20935	246	0.078468	0.0855305	0.894656
1371	S1_302904658	2	69815687	0.171859	0.20935	246	0.078468	0.0855305	0.894656
1372	S1_390952938	5	56841408	0.171945	0.213415	246	0.078468	0.0855277	0.894656
1373	S1_1479910080	6	69209790	0.171971	0.158537	246	0.078468	0.0855269	0.894656
1374	S1_425379303	1	31576629	0.172181	0.176829	246	0.078468	0.0855199	0.894656
1375	S1_425379310	1	31576636	0.172181	0.176829	246	0.078468	0.0855199	0.894656
1376	S1_77667001	11	77667001	0.172609	0.132114	246	0.078468	0.0855058	0.894656
1377	S1_1341873024	9	27776034	0.172782	0.203252	246	0.078468	0.0855001	0.894656
1378	S1_56724112	11	56724112	0.172887	0.457317	246	0.078468	0.0854967	0.894656
1379	S1_1118655638	10	22179154	0.173148	0.0670732	246	0.078468	0.0854881	0.894656
1380	S1_520690274	1	126887600	0.173173	0.453252	246	0.078468	0.0854873	0.894656
1381	S1_520690275	1	126887601	0.173173	0.453252	246	0.078468	0.0854873	0.894656
1382	S1_1476961383	6	66261093	0.173392	0.256098	246	0.078468	0.0854801	0.894656
1383	S1_53918581	11	53918581	0.173441	0.430894	246	0.078468	0.0854785	0.894656
1384	S1_1251185789	3	40026332	0.173459	0.341463	246	0.078468	0.0854779	0.894656
1385	S1_670944741	12	130017911	0.173573	0.103659	246	0.078468	0.0854742	0.894656
1386	S1_1498135285	6	87434995	0.173679	0.148374	246	0.078468	0.0854707	0.894656
1387	S1_203945375	8	98246560	0.173821	0.150407	246	0.078468	0.0854661	0.894656
1388	S1_581932599	12	41005769	0.173866	0.119919	246	0.078468	0.0854646	0.894656
1389	S1_950987500	7	126378445	0.173931	0.347561	246	0.078468	0.0854625	0.894656
1390	S1_1045917796	13	93588384	0.174065	0.0711382	246	0.078468	0.0854581	0.894656
1391	S1_1045917842	13	93588430	0.174065	0.0711382	246	0.078468	0.0854581	0.894656
1392	S1_342144450	5	8032920	0.174154	0.166667	246	0.078468	0.0854552	0.894656
1393	S1_791327224	4	104392709	0.174232	0.319106	246	0.078468	0.0854527	0.894656
1394	S1_544246040	12	3319210	0.174298	0.205285	246	0.078468	0.0854505	0.894656
1395	S1_566008764	12	25081934	0.174401	0.128049	246	0.078468	0.0854472	0.894656
1396	S1_858629106	7	34020051	0.174598	0.0772358	246	0.078468	0.0854408	0.894656
1397	S1_114941496	8	9242681	0.174739	0.247967	246	0.078468	0.0854362	0.894656
1398	S1_33915228	11	33915228	0.174747	0.134146	246	0.078468	0.0854359	0.894656
1399	S1_865512854	7	40903799	0.174755	0.0691057	246	0.078468	0.0854357	0.894656
1400	S1_878189424	7	53580369	0.175015	0.144309	246	0.078468	0.0854273	0.894656
1401	S1_218777380	8	113078565	0.175136	0.166667	246	0.078468	0.0854233	0.894656
1402	S1_53489393	11	53489393	0.175175	0.0853659	246	0.078468	0.0854221	0.894656
1403	S1_1408955523	9	94858533	0.175293	0.268293	246	0.078468	0.0854183	0.894656
1404	S1_1464403172	6	53702882	0.17532	0.109756	246	0.078468	0.0854174	0.894656
1405	S1_805963974	4	119029459	0.175327	0.180894	246	0.078468	0.0854172	0.894656
1406	S1_941149061	7	116540006	0.175549	0.195122	246	0.078468	0.08541	0.894656
1407	S1_1323874409	9	9777419	0.175609	0.101626	246	0.078468	0.0854081	0.894656
1408	S1_678159197	12	137232367	0.175906	0.107724	246	0.078468	0.0853985	0.894656
1409	S1_1111998015	10	15521531	0.176093	0.0670732	246	0.078468	0.0853925	0.894656
1410	S1_1024998991	13	72669579	0.176205	0.138211	246	0.078468	0.0853889	0.894656
1411	S1_824059157	4	137124642	0.176383	0.489837	246	0.078468	0.0853832	0.894656
1412	S1_1259148950	3	47989493	0.176434	0.105691	246	0.078468	0.0853815	0.894656
1413	S1_1263600603	3	52441146	0.176491	0.284553	246	0.078468	0.0853797	0.894656
1414	S1_1108765677	10	12289193	0.176764	0.123984	246	0.078468	0.0853709	0.894656
1415	S1_1019255709	13	66926297	0.177016	0.294715	246	0.078468	0.0853629	0.894656
1416	S1_1440326590	6	29626300	0.177178	0.376016	246	0.078468	0.0853577	0.894656
1417	S1_1408644435	9	94547445	0.17742	0.123984	246	0.078468	0.08535	0.894656
1418	S1_1404196190	9	90099200	0.177577	0.109756	246	0.078468	0.085345	0.894656
1419	S1_1556968943	14	218865	0.177605	0.264228	246	0.078468	0.0853441	0.894656
1420	S1_8887229	11	8887229	0.17765	0.359756	246	0.078468	0.0853426	0.894656
1421	S1_663572652	12	122645822	0.177678	0.162602	246	0.078468	0.0853418	0.894656
1422	S1_1114127349	10	17650865	0.177952	0.0691057	246	0.078468	0.085333	0.894656
1423	S1_1497861614	6	87161324	0.177957	0.254065	246	0.078468	0.0853329	0.894656
1424	S1_9777622	11	9777622	0.178086	0.335366	246	0.078468	0.0853288	0.894656
1425	S1_9777649	11	9777649	0.178086	0.335366	246	0.078468	0.0853288	0.894656
1426	S1_865802746	7	41193691	0.178191	0.378049	246	0.078468	0.0853254	0.894656
1427	S1_363747551	5	29636021	0.178245	0.107724	246	0.078468	0.0853238	0.894656
1428	S1_385026970	5	50915440	0.178319	0.211382	246	0.078468	0.0853214	0.894656
1429	S1_253690809	2	20601838	0.178443	0.465447	246	0.078468	0.0853175	0.894656
1430	S1_1530592525	6	119892235	0.178716	0.136179	246	0.078468	0.0853088	0.894656
1431	S1_904018251	7	79409196	0.178784	0.0853659	246	0.078468	0.0853067	0.894656
1432	S1_1426581881	6	15881591	0.1789	0.471545	246	0.078468	0.085303	0.894656
1433	S1_301974771	2	68885800	0.178947	0.481707	246	0.078468	0.0853015	0.894656
1434	S1_738747566	4	51813051	0.178949	0.0609756	246	0.078468	0.0853015	0.894656
1435	S1_155244750	8	49545935	0.178956	0.0894309	246	0.078468	0.0853013	0.894656
1436	S1_479180665	1	85377991	0.179218	0.47561	246	0.078468	0.085293	0.894656
1437	S1_303507674	2	70418703	0.179225	0.306911	246	0.078468	0.0852928	0.894656
1438	S1_445055952	1	51253278	0.17949	0.130081	246	0.078468	0.0852844	0.894656
1439	S1_20257795	11	20257795	0.179661	0.0772358	246	0.078468	0.085279	0.894656
1440	S1_169319295	8	63620480	0.17973	0.0995935	246	0.078468	0.0852769	0.894656
1441	S1_569864751	12	28937921	0.17992	0.221545	246	0.078468	0.0852709	0.894656
1442	S1_1044668793	13	92339381	0.180119	0.0813008	246	0.078468	0.0852647	0.894656
1443	S1_459943365	1	66140691	0.180187	0.193089	246	0.078468	0.0852625	0.894656
1444	S1_42265108	11	42265108	0.180244	0.121951	246	0.078468	0.0852608	0.894656
1445	S1_968515762	13	16186350	0.180283	0.489837	246	0.078468	0.0852595	0.894656
1446	S1_74889007	11	74889007	0.180366	0.445122	246	0.078468	0.0852569	0.894656
1447	S1_759394060	4	72459545	0.180628	0.414634	246	0.078468	0.0852488	0.894656
1448	S1_1476279430	6	65579140	0.180631	0.0914634	246	0.078468	0.0852487	0.894656
1449	S1_1442324555	6	31624265	0.181189	0.410569	246	0.078468	0.0852313	0.894656
1450	S1_1432293746	6	21593456	0.181273	0.24187	246	0.078468	0.0852287	0.894656
1451	S1_1117888589	10	21412105	0.181393	0.180894	246	0.078468	0.0852249	0.894656
1452	S1_136916441	8	31217626	0.181507	0.221545	246	0.078468	0.0852214	0.894656
1453	S1_1537377255	14	190403	0.181605	0.331301	246	0.078468	0.0852184	0.894656
1454	S1_442158351	1	48355677	0.181744	0.178862	246	0.078468	0.085214	0.894656
1455	S1_53266513	11	53266513	0.181776	0.105691	246	0.078468	0.0852131	0.894656
1456	S1_969256004	13	16926592	0.181831	0.174797	246	0.078468	0.0852114	0.894656
1457	S1_344488574	5	10377044	0.181833	0.203252	246	0.078468	0.0852113	0.894656
1458	S1_1231390974	3	20231517	0.182188	0.49187	246	0.078468	0.0852003	0.894656
1459	S1_734898405	4	47963890	0.182253	0.150407	246	0.078468	0.0851983	0.894656
1460	S1_1226209258	3	15049801	0.182347	0.166667	246	0.078468	0.0851954	0.894656
1461	S1_396017911	1	2215237	0.18255	0.382114	246	0.078468	0.0851891	0.894656
1462	S1_1145804351	10	49327867	0.182601	0.0691057	246	0.078468	0.0851876	0.894656
1463	S1_1376303433	9	62206443	0.182674	0.130081	246	0.078468	0.0851853	0.894656
1464	S1_894057737	7	69448682	0.182982	0.245935	246	0.078468	0.0851758	0.894656
1465	S1_653666626	12	112739796	0.183014	0.158537	246	0.078468	0.0851748	0.894656
1466	S1_842469645	7	17860590	0.183133	0.345528	246	0.078468	0.0851712	0.894656
1467	S1_79574345	11	79574345	0.183215	0.487805	246	0.078468	0.0851687	0.894656
1468	S1_647300730	12	106373900	0.183339	0.134146	246	0.078468	0.0851648	0.894656
1469	S1_759394219	4	72459704	0.18342	0.408537	246	0.078468	0.0851624	0.894656
1470	S1_1185841217	10	89364733	0.18357	0.0894309	246	0.078468	0.0851578	0.894656
1471	S1_1484840214	6	74139924	0.183623	0.47561	246	0.078468	0.0851562	0.894656
1472	S1_566008760	12	25081930	0.183678	0.126016	246	0.078468	0.0851545	0.894656
1473	S1_1144904856	10	48428372	0.183742	0.392276	246	0.078468	0.0851525	0.894656
1474	S1_151364703	8	45665888	0.183894	0.0934959	246	0.078468	0.0851479	0.894656
1475	S1_431494973	1	37692299	0.183986	0.197154	246	0.078468	0.085145	0.894656
1476	S1_251552368	2	18463397	0.183987	0.481707	246	0.078468	0.085145	0.894656
1477	S1_1317176888	9	3079898	0.184072	0.0772358	246	0.078468	0.0851424	0.894656
1478	S1_751830535	4	64896020	0.184245	0.0792683	246	0.078468	0.0851371	0.894656
1479	S1_403825197	1	10022523	0.184417	0.371951	246	0.078468	0.0851319	0.894656
1480	S1_1024999026	13	72669614	0.184438	0.138211	246	0.078468	0.0851313	0.894656
1481	S1_1224247680	3	13088223	0.184535	0.27439	246	0.078468	0.0851283	0.894656
1482	S1_586735689	12	45808859	0.184691	0.184959	246	0.078468	0.0851235	0.894656
1483	S1_1515648783	6	104948493	0.184825	0.101626	246	0.078468	0.0851195	0.894656
1484	S1_1376110994	9	62014004	0.185054	0.180894	246	0.078468	0.0851125	0.894656
1485	S1_576834658	12	35907828	0.1855	0.0772358	246	0.078468	0.085099	0.894656
1486	S1_1440357509	6	29657219	0.185561	0.380081	246	0.078468	0.0850971	0.894656
1487	S1_1440357486	6	29657196	0.185561	0.380081	246	0.078468	0.0850971	0.894656
1488	S1_61520814	11	61520814	0.185741	0.105691	246	0.078468	0.0850917	0.894656
1489	S1_1374421974	9	60324984	0.185893	0.0955285	246	0.078468	0.0850871	0.894656
1490	S1_740331680	4	53397165	0.185942	0.270325	246	0.078468	0.0850856	0.894656
1491	S1_740331695	4	53397180	0.185942	0.270325	246	0.078468	0.0850856	0.894656
1492	S1_1511337055	6	100636765	0.186253	0.485772	246	0.078468	0.0850763	0.894656
1493	S1_557080900	12	16154070	0.186308	0.189024	246	0.078468	0.0850746	0.894656
1494	S1_587244880	12	46318050	0.186326	0.388211	246	0.078468	0.0850741	0.894656
1495	S1_799070203	4	112135688	0.186443	0.117886	246	0.078468	0.0850705	0.894656
1496	S1_799070204	4	112135689	0.186443	0.117886	246	0.078468	0.0850705	0.894656
1497	S1_799070217	4	112135702	0.186443	0.117886	246	0.078468	0.0850705	0.894656
1498	S1_1583087752	14	78523	0.186613	0.29878	246	0.078468	0.0850654	0.894656
1499	S1_814739741	4	127805226	0.186792	0.0955285	246	0.078468	0.08506	0.894656
1500	S1_927132966	7	102523911	0.186976	0.103659	246	0.078468	0.0850545	0.894656
1501	S1_1511355647	6	100655357	0.187542	0.160569	246	0.078468	0.0850376	0.894656
1502	S1_89593453	11	89593453	0.187577	0.101626	246	0.078468	0.0850365	0.894656
1503	S1_863784506	7	39175451	0.187642	0.439024	246	0.078468	0.0850346	0.894656
1504	S1_863784507	7	39175452	0.187642	0.439024	246	0.078468	0.0850346	0.894656
1505	S1_142087413	8	36388598	0.187664	0.146341	246	0.078468	0.0850339	0.894656
1506	S1_1206809318	10	110332834	0.187749	0.0873984	246	0.078468	0.0850314	0.894656
1507	S1_532364903	1	138562229	0.187786	0.319106	246	0.078468	0.0850303	0.894656
1508	S1_520696999	1	126894325	0.188107	0.45122	246	0.078468	0.0850207	0.894656
1509	S1_1498378000	6	87677710	0.188132	0.231707	246	0.078468	0.08502	0.894656
1510	S1_1583107941	14	98712	0.188267	0.278455	246	0.078468	0.085016	0.894656
1511	S1_1185438837	10	88962353	0.188332	0.119919	246	0.078468	0.085014	0.894656
1512	S1_1185438838	10	88962354	0.188332	0.119919	246	0.078468	0.085014	0.894656
1513	S1_1185438839	10	88962355	0.188332	0.119919	246	0.078468	0.085014	0.894656
1514	S1_866233413	7	41624358	0.18837	0.26626	246	0.078468	0.0850129	0.894656
1515	S1_9789781	11	9789781	0.188469	0.355691	246	0.078468	0.0850099	0.894656
1516	S1_302730929	2	69641958	0.188705	0.497967	246	0.078468	0.085003	0.894656
1517	S1_462312026	1	68509352	0.188788	0.107724	246	0.078468	0.0850005	0.894656
1518	S1_1014875890	13	62546478	0.188938	0.168699	246	0.078468	0.084996	0.894656
1519	S1_496546376	1	102743702	0.189444	0.109756	246	0.078468	0.0849811	0.894656
1520	S1_1440025693	6	29325403	0.189536	0.054878	246	0.078468	0.0849783	0.894656
1521	S1_1394659767	9	80562777	0.189561	0.107724	246	0.078468	0.0849776	0.894656
1522	S1_79946469	11	79946469	0.189886	0.26626	246	0.078468	0.084968	0.894656
1523	S1_1112465591	10	15989107	0.190137	0.146341	246	0.078468	0.0849606	0.894656
1524	S1_66745264	11	66745264	0.19042	0.0691057	246	0.078468	0.0849523	0.894656
1525	S1_1408487775	9	94390785	0.190445	0.117886	246	0.078468	0.0849516	0.894656
1526	S1_669962252	12	129035422	0.190482	0.148374	246	0.078468	0.0849505	0.894656
1527	S1_104052809	11	104052809	0.190561	0.142276	246	0.078468	0.0849482	0.894656
1528	S1_1426581866	6	15881576	0.190773	0.465447	246	0.078468	0.084942	0.894656
1529	S1_302930605	2	69841634	0.190984	0.22561	246	0.078468	0.0849358	0.894656
1530	S1_1567134684	14	134118	0.191249	0.132114	246	0.078468	0.0849281	0.894656
1531	S1_442315645	1	48512971	0.191392	0.162602	246	0.078468	0.0849239	0.894656
1532	S1_663613050	12	122686220	0.191447	0.0894309	246	0.078468	0.0849223	0.894656
1533	S1_387031490	5	52919960	0.191666	0.117886	246	0.078468	0.0849159	0.894656
1534	S1_522484092	1	128681418	0.191791	0.142276	246	0.078468	0.0849122	0.894656
1535	S1_679497838	12	138571008	0.191859	0.487805	246	0.078468	0.0849103	0.894656
1536	S1_679497887	12	138571057	0.191859	0.487805	246	0.078468	0.0849103	0.894656
1537	S1_341392770	5	7281240	0.191925	0.211382	246	0.078468	0.0849083	0.894656
1538	S1_1406134909	9	92037919	0.192187	0.154472	246	0.078468	0.0849007	0.894656
1539	S1_61520807	11	61520807	0.192332	0.126016	246	0.078468	0.0848965	0.894656
1540	S1_850217075	7	25608020	0.192438	0.357724	246	0.078468	0.0848935	0.894656
1541	S1_744155406	4	57220891	0.192441	0.109756	246	0.078468	0.0848934	0.894656
1542	S1_1189045401	10	92568917	0.192485	0.115854	246	0.078468	0.0848921	0.894656
1543	S1_484378752	1	90576078	0.192696	0.447154	246	0.078468	0.084886	0.894656
1544	S1_557293596	12	16366766	0.192879	0.109756	246	0.078468	0.0848807	0.894656
1545	S1_1387240051	9	73143061	0.192943	0.162602	246	0.078468	0.0848788	0.894656
1546	S1_1204281541	10	107805057	0.193201	0.111789	246	0.078468	0.0848714	0.894656
1547	S1_1009853763	13	57524351	0.193205	0.195122	246	0.078468	0.0848713	0.894656
1548	S1_694713896	4	7779381	0.193215	0.126016	246	0.078468	0.084871	0.894656
1549	S1_1120357654	10	23881170	0.193243	0.0792683	246	0.078468	0.0848702	0.894656
1550	S1_925250955	7	100641900	0.193374	0.23374	246	0.078468	0.0848664	0.894656
1551	S1_1591450246	14	58831	0.193389	0.20122	246	0.078468	0.084866	0.894656
1552	S1_759393653	4	72459138	0.19363	0.398374	246	0.078468	0.084859	0.894656
1553	S1_702826870	4	15892355	0.193728	0.235772	246	0.078468	0.0848562	0.894656
1554	S1_1080475259	13	128145847	0.193801	0.20935	246	0.078468	0.0848541	0.894656
1555	S1_1426820046	6	16119756	0.193903	0.0772358	246	0.078468	0.0848512	0.894656
1556	S1_634811756	12	93884926	0.194534	0.247967	246	0.078468	0.0848331	0.894656
1557	S1_913489686	7	88880631	0.194564	0.132114	246	0.078468	0.0848322	0.894656
1558	S1_1515713845	6	105013555	0.19468	0.402439	246	0.078468	0.0848289	0.894656
1559	S1_701231031	4	14296516	0.19471	0.453252	246	0.078468	0.084828	0.894656
1560	S1_1153532892	10	57056408	0.194818	0.0833333	246	0.078468	0.0848249	0.894656
1561	S1_1376965918	9	62868928	0.194909	0.136179	246	0.078468	0.0848223	0.894656
1562	S1_1440357452	6	29657162	0.194974	0.378049	246	0.078468	0.0848205	0.894656
1563	S1_1147527171	10	51050687	0.195585	0.150407	246	0.078468	0.0848031	0.894656
1564	S1_1147527181	10	51050697	0.195585	0.150407	246	0.078468	0.0848031	0.894656
1565	S1_131000	11	131000	0.195792	0.097561	246	0.078468	0.0847972	0.894656
1566	S1_842506038	7	17896983	0.195818	0.382114	246	0.078468	0.0847964	0.894656
1567	S1_1239057494	3	27898037	0.195906	0.0589431	246	0.078468	0.0847939	0.894656
1568	S1_1408644348	9	94547358	0.19599	0.111789	246	0.078468	0.0847916	0.894656
1569	S1_1177904248	10	81427764	0.196005	0.160569	246	0.078468	0.0847911	0.894656
1570	S1_226433756	8	120734941	0.196084	0.119919	246	0.078468	0.0847889	0.894656
1571	S1_1447269647	6	36569357	0.196162	0.0873984	246	0.078468	0.0847867	0.894656
1572	S1_109500115	8	3801300	0.196322	0.252033	246	0.078468	0.0847821	0.894656
1573	S1_318641640	2	85552669	0.196474	0.256098	246	0.078468	0.0847778	0.894656
1574	S1_579856339	12	38929509	0.196483	0.126016	246	0.078468	0.0847776	0.894656
1575	S1_855050428	7	30441373	0.196652	0.148374	246	0.078468	0.0847728	0.894656
1576	S1_846157951	7	21548896	0.196717	0.45935	246	0.078468	0.084771	0.894656
1577	S1_846157953	7	21548898	0.196717	0.45935	246	0.078468	0.084771	0.894656
1578	S1_846157961	7	21548906	0.196717	0.45935	246	0.078468	0.084771	0.894656
1579	S1_132443846	8	26745031	0.197184	0.0955285	246	0.078468	0.0847578	0.894656
1580	S1_103851710	11	103851710	0.197259	0.479675	246	0.078468	0.0847557	0.894656
1581	S1_1459520806	6	48820516	0.197455	0.138211	246	0.078468	0.0847502	0.894656
1582	S1_33159110	11	33159110	0.19758	0.164634	246	0.078468	0.0847467	0.894656
1583	S1_1263522492	3	52363035	0.198025	0.0853659	246	0.078468	0.0847342	0.894656
1584	S1_1456416152	6	45715862	0.198046	0.404472	246	0.078468	0.0847336	0.894656
1585	S1_1086152546	13	133823134	0.198089	0.140244	246	0.078468	0.0847324	0.894656
1586	S1_826063042	7	1453987	0.198103	0.426829	246	0.078468	0.084732	0.894656
1587	S1_376484405	5	42372875	0.198179	0.20122	246	0.078468	0.0847298	0.894656
1588	S1_1439918572	6	29218282	0.198181	0.373984	246	0.078468	0.0847298	0.894656
1589	S1_560450703	12	19523873	0.198415	0.410569	246	0.078468	0.0847233	0.894656
1590	S1_1092723758	13	140394346	0.198543	0.119919	246	0.078468	0.0847197	0.894656
1591	S1_916413849	7	91804794	0.198601	0.487805	246	0.078468	0.0847181	0.894656
1592	S1_343742750	5	9631220	0.198674	0.189024	246	0.078468	0.084716	0.894656
1593	S1_343742787	5	9631257	0.198674	0.189024	246	0.078468	0.084716	0.894656
1594	S1_1530953047	6	120252757	0.198793	0.146341	246	0.078468	0.0847127	0.894656
1595	S1_1530953058	6	120252768	0.198793	0.146341	246	0.078468	0.0847127	0.894656
1596	S1_519336525	1	125533851	0.198929	0.134146	246	0.078468	0.0847089	0.894656
1597	S1_1000239196	13	47909784	0.199032	0.469512	246	0.078468	0.084706	0.894656
1598	S1_1468302783	6	57602493	0.199152	0.0853659	246	0.078468	0.0847027	0.894656
1599	S1_822747885	4	135813370	0.199289	0.193089	246	0.078468	0.0846989	0.894656
1600	S1_11964290	11	11964290	0.199414	0.197154	246	0.078468	0.0846954	0.894656
1601	S1_1206084956	10	109608472	0.199428	0.105691	246	0.078468	0.084695	0.894656
1602	S1_635520598	12	94593768	0.199599	0.105691	246	0.078468	0.0846903	0.894656
1603	S1_1045984125	13	93654713	0.199709	0.156504	246	0.078468	0.0846872	0.894656
1604	S1_561910191	12	20983361	0.199886	0.243902	246	0.078468	0.0846823	0.894656
1605	S1_679015485	12	138088655	0.199889	0.229675	246	0.078468	0.0846822	0.894656
1606	S1_1041438617	13	89109205	0.199991	0.117886	246	0.078468	0.0846794	0.894656
1607	S1_102879769	11	102879769	0.200016	0.126016	246	0.078468	0.0846787	0.894656
1608	S1_956200601	13	3871189	0.200164	0.128049	246	0.078468	0.0846746	0.894656
1609	S1_760191925	4	73257410	0.200233	0.0914634	246	0.078468	0.0846727	0.894656
1610	S1_53472309	11	53472309	0.200343	0.0711382	246	0.078468	0.0846696	0.894656
1611	S1_163212782	8	57513967	0.200489	0.128049	246	0.078468	0.0846656	0.894656
1612	S1_760389526	4	73455011	0.200595	0.111789	246	0.078468	0.0846627	0.894656
1613	S1_401497133	1	7694459	0.200683	0.109756	246	0.078468	0.0846602	0.894656
1614	S1_1376241050	9	62144060	0.200755	0.0711382	246	0.078468	0.0846582	0.894656
1615	S1_1408654014	9	94557024	0.200943	0.113821	246	0.078468	0.084653	0.894656
1616	S1_1209062771	10	112586287	0.200953	0.272358	246	0.078468	0.0846528	0.894656
1617	S1_179147314	8	73448499	0.201073	0.268293	246	0.078468	0.0846495	0.894656
1618	S1_725735736	4	38801221	0.201284	0.101626	246	0.078468	0.0846437	0.894656
1619	S1_1250523132	3	39363675	0.202229	0.300813	246	0.078468	0.0846178	0.894656
1620	S1_663370244	12	122443414	0.202318	0.0691057	246	0.078468	0.0846153	0.894656
1621	S1_1575048747	14	61426	0.202381	0.130081	246	0.078468	0.0846136	0.894656
1622	S1_311535646	2	78446675	0.202399	0.357724	246	0.078468	0.0846131	0.894656
1623	S1_1117936457	10	21459973	0.20266	0.0873984	246	0.078468	0.084606	0.894656
1624	S1_690862009	4	3927494	0.202669	0.286585	246	0.078468	0.0846057	0.894656
1625	S1_962706775	13	10377363	0.202694	0.162602	246	0.078468	0.0846051	0.894656
1626	S1_914305690	7	89696635	0.202811	0.207317	246	0.078468	0.0846019	0.894656
1627	S1_1248033619	3	36874162	0.202851	0.21748	246	0.078468	0.0846008	0.894656
1628	S1_522538966	1	128736292	0.202998	0.211382	246	0.078468	0.0845968	0.894656
1629	S1_43721029	11	43721029	0.203196	0.130081	246	0.078468	0.0845914	0.894656
1630	S1_791316975	4	104382460	0.203242	0.335366	246	0.078468	0.0845901	0.894656
1631	S1_1144904876	10	48428392	0.203242	0.388211	246	0.078468	0.0845901	0.894656
1632	S1_1021144750	13	68815338	0.203299	0.105691	246	0.078468	0.0845886	0.894656
1633	S1_443405426	1	49602752	0.203312	0.136179	246	0.078468	0.0845882	0.894656
1634	S1_591702125	12	50775295	0.203334	0.126016	246	0.078468	0.0845876	0.894656
1635	S1_1443731446	6	33031156	0.203351	0.27439	246	0.078468	0.0845872	0.894656
1636	S1_544246680	12	3319850	0.203547	0.235772	246	0.078468	0.0845819	0.894656
1637	S1_544246681	12	3319851	0.203547	0.235772	246	0.078468	0.0845819	0.894656
1638	S1_1239067737	3	27908280	0.203651	0.0569106	246	0.078468	0.084579	0.894656
1639	S1_74047366	11	74047366	0.20367	0.119919	246	0.078468	0.0845785	0.894656
1640	S1_388287779	5	54176249	0.20381	0.308943	246	0.078468	0.0845747	0.894656
1641	S1_529395854	1	135593180	0.203857	0.29878	246	0.078468	0.0845734	0.894656
1642	S1_1266124146	3	54964689	0.203964	0.119919	246	0.078468	0.0845705	0.894656
1643	S1_79587110	11	79587110	0.204026	0.5	246	0.078468	0.0845689	0.894656
1644	S1_893211686	7	68602631	0.204213	0.148374	246	0.078468	0.0845638	0.894656
1645	S1_893211691	7	68602636	0.204213	0.148374	246	0.078468	0.0845638	0.894656
1646	S1_535137140	1	141334466	0.204486	0.121951	246	0.078468	0.0845564	0.894656
1647	S1_1320950030	9	6853040	0.204537	0.134146	246	0.078468	0.0845551	0.894656
1648	S1_22156195	11	22156195	0.204754	0.191057	246	0.078468	0.0845492	0.894656
1649	S1_303390955	2	70301984	0.204801	0.489837	246	0.078468	0.0845479	0.894656
1650	S1_791317814	4	104383299	0.205026	0.158537	246	0.078468	0.0845419	0.894656
1651	S1_708597936	4	21663421	0.205318	0.0731707	246	0.078468	0.084534	0.894656
1652	S1_931792975	7	107183920	0.205446	0.0711382	246	0.078468	0.0845306	0.894656
1653	S1_25638708	11	25638708	0.205694	0.107724	246	0.078468	0.084524	0.894656
1654	S1_25638742	11	25638742	0.205694	0.107724	246	0.078468	0.084524	0.894656
1655	S1_1034087952	13	81758540	0.205876	0.0752033	246	0.078468	0.0845191	0.894656
1656	S1_1383779914	9	69682924	0.205905	0.146341	246	0.078468	0.0845183	0.894656
1657	S1_1443105674	6	32405384	0.205976	0.160569	246	0.078468	0.0845164	0.894656
1658	S1_1443105696	6	32405406	0.205976	0.160569	246	0.078468	0.0845164	0.894656
1659	S1_21792562	11	21792562	0.205991	0.0691057	246	0.078468	0.084516	0.894656
1660	S1_739157334	4	52222819	0.206201	0.447154	246	0.078468	0.0845104	0.894656
1661	S1_739157347	4	52222832	0.206201	0.447154	246	0.078468	0.0845104	0.894656
1662	S1_1408491264	9	94394274	0.206222	0.113821	246	0.078468	0.0845098	0.894656
1663	S1_359314542	5	25203012	0.206377	0.128049	246	0.078468	0.0845057	0.894656
1664	S1_864579202	7	39970147	0.206642	0.306911	246	0.078468	0.0844986	0.894656
1665	S1_1232059981	3	20900524	0.206656	0.148374	246	0.078468	0.0844982	0.894656
1666	S1_1183898789	10	87422305	0.206745	0.168699	246	0.078468	0.0844958	0.894656
1667	S1_532835055	1	139032381	0.206906	0.310976	246	0.078468	0.0844916	0.894656
1668	S1_1408489853	9	94392863	0.206914	0.115854	246	0.078468	0.0844914	0.894656
1669	S1_624967798	12	84040968	0.207015	0.426829	246	0.078468	0.0844887	0.894656
1670	S1_663521648	12	122594818	0.207169	0.0711382	246	0.078468	0.0844846	0.894656
1671	S1_467126744	1	73324070	0.207188	0.306911	246	0.078468	0.0844841	0.894656
1672	S1_1376996621	9	62899631	0.207356	0.195122	246	0.078468	0.0844796	0.894656
1673	S1_1376996636	9	62899646	0.207356	0.195122	246	0.078468	0.0844796	0.894656
1674	S1_647156857	12	106230027	0.207526	0.237805	246	0.078468	0.0844751	0.894656
1675	S1_588597693	12	47670863	0.207555	0.359756	246	0.078468	0.0844743	0.894656
1676	S1_94504911	11	94504911	0.207735	0.170732	246	0.078468	0.0844696	0.894683
1677	S1_79467409	11	79467409	0.208058	0.121951	246	0.078468	0.084461	0.894683
1678	S1_590769136	12	49842306	0.208112	0.378049	246	0.078468	0.0844596	0.894683
1679	S1_1530998636	6	120298346	0.208141	0.193089	246	0.078468	0.0844588	0.894683
1680	S1_1253138980	3	41979523	0.208181	0.223577	246	0.078468	0.0844577	0.894683
1681	S1_365571352	5	31459822	0.208635	0.0731707	246	0.078468	0.0844458	0.895403
1682	S1_1220412354	3	9252897	0.20878	0.20122	246	0.078468	0.084442	0.895403
1683	S1_1378891261	9	64794271	0.208824	0.103659	246	0.078468	0.0844408	0.895403
1684	S1_1234246009	3	23086552	0.209024	0.103659	246	0.078468	0.0844355	0.895403
1685	S1_1444902841	6	34202551	0.209481	0.126016	246	0.078468	0.0844235	0.895403
1686	S1_662776509	12	121849679	0.209664	0.140244	246	0.078468	0.0844187	0.895403
1687	S1_1397504098	9	83407108	0.209677	0.45122	246	0.078468	0.0844184	0.895403
1688	S1_1397504111	9	83407121	0.209677	0.45122	246	0.078468	0.0844184	0.895403
1689	S1_1397504141	9	83407151	0.209677	0.45122	246	0.078468	0.0844184	0.895403
1690	S1_366102548	5	31991018	0.20968	0.48374	246	0.078468	0.0844183	0.895403
1691	S1_1101698282	10	5221798	0.209751	0.47561	246	0.078468	0.0844165	0.895403
1692	S1_679659553	12	138732723	0.209987	0.189024	246	0.078468	0.0844103	0.895403
1693	S1_1174546207	10	78069723	0.21018	0.349593	246	0.078468	0.0844052	0.895403
1694	S1_459669855	1	65867181	0.210331	0.20935	246	0.078468	0.0844013	0.895403
1695	S1_522530196	1	128727522	0.210337	0.103659	246	0.078468	0.0844011	0.895403
1696	S1_42265098	11	42265098	0.210605	0.0813008	246	0.078468	0.0843941	0.895403
1697	S1_825534789	7	925734	0.211098	0.0833333	246	0.078468	0.0843813	0.895403
1698	S1_709730874	4	22796359	0.211103	0.380081	246	0.078468	0.0843812	0.895403
1699	S1_1515508141	6	104807851	0.211132	0.296748	246	0.078468	0.0843804	0.895403
1700	S1_1507939403	6	97239113	0.21118	0.306911	246	0.078468	0.0843792	0.895403
1701	S1_1183807800	10	87331316	0.211201	0.101626	246	0.078468	0.0843786	0.895403
1702	S1_1183809021	10	87332537	0.211201	0.101626	246	0.078468	0.0843786	0.895403
1703	S1_1411730349	6	1030059	0.211645	0.115854	246	0.078468	0.0843671	0.895403
1704	S1_20443533	11	20443533	0.211839	0.199187	246	0.078468	0.0843621	0.895403
1705	S1_464852719	1	71050045	0.212237	0.20935	246	0.078468	0.0843518	0.895403
1706	S1_464852711	1	71050037	0.212237	0.20935	246	0.078468	0.0843518	0.895403
1707	S1_1508194334	6	97494044	0.212288	0.0670732	246	0.078468	0.0843505	0.895403
1708	S1_529129043	1	135326369	0.212416	0.345528	246	0.078468	0.0843472	0.895403
1709	S1_799066836	4	112132321	0.212438	0.128049	246	0.078468	0.0843466	0.895403
1710	S1_760234897	4	73300382	0.212768	0.0731707	246	0.078468	0.0843381	0.895403
1711	S1_790297234	4	103362719	0.212794	0.101626	246	0.078468	0.0843374	0.895403
1712	S1_790297260	4	103362745	0.212794	0.101626	246	0.078468	0.0843374	0.895403
1713	S1_509284667	1	115481993	0.212832	0.20122	246	0.078468	0.0843365	0.895403
1714	S1_663111738	12	122184908	0.213073	0.0752033	246	0.078468	0.0843303	0.895403
1715	S1_1265763794	3	54604337	0.213236	0.184959	246	0.078468	0.0843261	0.895403
1716	S1_743230525	4	56296010	0.213353	0.146341	246	0.078468	0.0843231	0.895403
1717	S1_1271209504	3	60050047	0.213386	0.174797	246	0.078468	0.0843222	0.895403
1718	S1_279751660	2	46662689	0.213515	0.371951	246	0.078468	0.0843189	0.895403
1719	S1_1596717840	14	53264	0.213676	0.158537	246	0.078468	0.0843148	0.895403
1720	S1_20410730	11	20410730	0.213729	0.0955285	246	0.078468	0.0843134	0.895403
1721	S1_1071936802	13	119607390	0.214199	0.247967	246	0.078468	0.0843014	0.895403
1722	S1_1071936803	13	119607391	0.214199	0.247967	246	0.078468	0.0843014	0.895403
1723	S1_714016976	4	27082461	0.214273	0.357724	246	0.078468	0.0842995	0.895403
1724	S1_1122695141	10	26218657	0.214444	0.166667	246	0.078468	0.0842952	0.895403
1725	S1_145100281	8	39401466	0.214483	0.376016	246	0.078468	0.0842942	0.895403
1726	S1_9663121	11	9663121	0.214585	0.333333	246	0.078468	0.0842916	0.895403
1727	S1_1185886560	10	89410076	0.214657	0.150407	246	0.078468	0.0842897	0.895403
1728	S1_1511223071	6	100522781	0.214905	0.302846	246	0.078468	0.0842834	0.895403
1729	S1_1375868972	9	61771982	0.214917	0.150407	246	0.078468	0.0842831	0.895403
1730	S1_939518719	7	114909664	0.215425	0.115854	246	0.078468	0.0842702	0.895403
1731	S1_1230396241	3	19236784	0.215446	0.142276	246	0.078468	0.0842697	0.895403
1732	S1_1399208632	9	85111642	0.215599	0.0894309	246	0.078468	0.0842658	0.895403
1733	S1_1147967375	10	51490891	0.215649	0.353659	246	0.078468	0.0842645	0.895403
1734	S1_1439529360	6	28829070	0.215649	0.105691	246	0.078468	0.0842645	0.895403
1735	S1_88652573	11	88652573	0.215661	0.46748	246	0.078468	0.0842642	0.895403
1736	S1_303370435	2	70281464	0.215854	0.48374	246	0.078468	0.0842593	0.895403
1737	S1_590769253	12	49842423	0.21617	0.398374	246	0.078468	0.0842514	0.895403
1738	S1_1346993886	9	32896896	0.216352	0.152439	246	0.078468	0.0842467	0.895403
1739	S1_1224238729	3	13079272	0.216442	0.28252	246	0.078468	0.0842445	0.895403
1740	S1_1442361655	6	31661365	0.217005	0.237805	246	0.078468	0.0842303	0.895403
1741	S1_1509787908	6	99087618	0.217139	0.0609756	246	0.078468	0.0842269	0.895403
1742	S1_163936112	8	58237297	0.217342	0.355691	246	0.078468	0.0842218	0.895403
1743	S1_163936124	8	58237309	0.217342	0.355691	246	0.078468	0.0842218	0.895403
1744	S1_1176205555	10	79729071	0.217389	0.0711382	246	0.078468	0.0842207	0.895403
1745	S1_1314444022	9	347032	0.217393	0.205285	246	0.078468	0.0842206	0.895403
1746	S1_1391574659	9	77477669	0.217449	0.29065	246	0.078468	0.0842191	0.895403
1747	S1_511370553	1	117567879	0.217621	0.0995935	246	0.078468	0.0842148	0.895403
1748	S1_203098976	8	97400161	0.217657	0.323171	246	0.078468	0.0842139	0.895403
1749	S1_1166191574	10	69715090	0.217767	0.134146	246	0.078468	0.0842112	0.895403
1750	S1_378857950	5	44746420	0.21786	0.0833333	246	0.078468	0.0842089	0.895403
1751	S1_136681430	8	30982615	0.218447	0.111789	246	0.078468	0.0841942	0.895403
1752	S1_7255173	11	7255173	0.218592	0.357724	246	0.078468	0.0841906	0.895403
1753	S1_1116425953	10	19949469	0.218636	0.128049	246	0.078468	0.0841895	0.895403
1754	S1_1364701122	9	50604132	0.218849	0.0813008	246	0.078468	0.0841842	0.895403
1755	S1_1118614243	10	22137759	0.21914	0.166667	246	0.078468	0.0841769	0.895403
1756	S1_1432392407	6	21692117	0.219353	0.0589431	246	0.078468	0.0841716	0.895403
1757	S1_1332024333	9	17927343	0.219416	0.162602	246	0.078468	0.0841701	0.895403
1758	S1_958554205	13	6224793	0.219541	0.48374	246	0.078468	0.084167	0.895403
1759	S1_103852249	11	103852249	0.219757	0.493902	246	0.078468	0.0841616	0.895403
1760	S1_753464158	4	66529643	0.219769	0.123984	246	0.078468	0.0841613	0.895403
1761	S1_527364555	1	133561881	0.219989	0.132114	246	0.078468	0.0841559	0.895403
1762	S1_529216613	1	135413939	0.220008	0.189024	246	0.078468	0.0841554	0.895403
1763	S1_266608852	2	33519881	0.220409	0.111789	246	0.078468	0.0841455	0.895403
1764	S1_1055141868	13	102812456	0.220598	0.414634	246	0.078468	0.0841408	0.895403
1765	S1_680103175	12	139176345	0.220853	0.111789	246	0.078468	0.0841346	0.895403
1766	S1_1105324555	10	8848071	0.221198	0.0752033	246	0.078468	0.0841261	0.895403
1767	S1_1105324573	10	8848089	0.221198	0.0752033	246	0.078468	0.0841261	0.895403
1768	S1_1256616326	3	45456869	0.221232	0.154472	246	0.078468	0.0841252	0.895403
1769	S1_1055137948	13	102808536	0.221272	0.400407	246	0.078468	0.0841242	0.895403
1770	S1_1022775675	13	70446263	0.221419	0.184959	246	0.078468	0.0841206	0.895403
1771	S1_93597486	11	93597486	0.221465	0.178862	246	0.078468	0.0841195	0.895403
1772	S1_1235920495	3	24761038	0.221669	0.140244	246	0.078468	0.0841145	0.895403
1773	S1_1154902785	10	58426301	0.221736	0.347561	246	0.078468	0.0841129	0.895403
1774	S1_1461149838	6	50449548	0.221779	0.050813	246	0.078468	0.0841118	0.895403
1775	S1_1001153649	13	48824237	0.222012	0.25	246	0.078468	0.0841061	0.895403
1776	S1_396506248	1	2703574	0.222021	0.132114	246	0.078468	0.0841059	0.895403
1777	S1_854536541	7	29927486	0.222126	0.101626	246	0.078468	0.0841033	0.895403
1778	S1_904063506	7	79454451	0.222233	0.0589431	246	0.078468	0.0841007	0.895403
1779	S1_1008748369	13	56418957	0.222234	0.0894309	246	0.078468	0.0841007	0.895403
1780	S1_303505134	2	70416163	0.2223	0.302846	246	0.078468	0.0840991	0.895403
1781	S1_1565743551	14	95193	0.222339	0.172764	246	0.078468	0.0840981	0.895403
1782	S1_925081692	7	100472637	0.222552	0.280488	246	0.078468	0.0840929	0.895403
1783	S1_631052493	12	90125663	0.222653	0.191057	246	0.078468	0.0840904	0.895403
1784	S1_1149008087	10	52531603	0.222866	0.105691	246	0.078468	0.0840852	0.895403
1785	S1_438293820	1	44491146	0.223348	0.0873984	246	0.078468	0.0840735	0.895403
1786	S1_1443105761	6	32405471	0.223539	0.0894309	246	0.078468	0.0840689	0.895403
1787	S1_1378891255	9	64794265	0.223609	0.117886	246	0.078468	0.0840672	0.895403
1788	S1_786693975	4	99759460	0.223644	0.199187	246	0.078468	0.0840664	0.895403
1789	S1_1118330003	10	21853519	0.223742	0.160569	246	0.078468	0.084064	0.895403
1790	S1_1440316977	6	29616687	0.223821	0.382114	246	0.078468	0.084062	0.895403
1791	S1_460152431	1	66349757	0.22385	0.170732	246	0.078468	0.0840614	0.895403
1792	S1_932292026	7	107682971	0.224015	0.461382	246	0.078468	0.0840574	0.895403
1793	S1_932292035	7	107682980	0.224015	0.461382	246	0.078468	0.0840574	0.895403
1794	S1_1114431782	10	17955298	0.224175	0.136179	246	0.078468	0.0840535	0.895403
1795	S1_1416931630	6	6231340	0.224208	0.302846	246	0.078468	0.0840527	0.895403
1796	S1_504844652	1	111041978	0.224569	0.109756	246	0.078468	0.084044	0.895403
1797	S1_53283085	11	53283085	0.224772	0.128049	246	0.078468	0.0840391	0.895403
1798	S1_163070229	8	57371414	0.2249	0.140244	246	0.078468	0.084036	0.895403
1799	S1_1461349609	6	50649319	0.22491	0.115854	246	0.078468	0.0840357	0.895403
1800	S1_1488305870	6	77605580	0.225026	0.111789	246	0.078468	0.084033	0.895403
1801	S1_359978562	5	25867032	0.225031	0.426829	246	0.078468	0.0840328	0.895403
1802	S1_742081309	4	55146794	0.225413	0.345528	246	0.078468	0.0840236	0.895403
1803	S1_589632604	12	48705774	0.225672	0.0873984	246	0.078468	0.0840174	0.895403
1804	S1_625723432	12	84796602	0.225803	0.154472	246	0.078468	0.0840143	0.895403
1805	S1_1373752261	9	59655271	0.225811	0.0589431	246	0.078468	0.0840141	0.895403
1806	S1_567171276	12	26244446	0.225842	0.156504	246	0.078468	0.0840134	0.895403
1807	S1_823460013	4	136525498	0.225894	0.130081	246	0.078468	0.0840121	0.895403
1808	S1_979275017	13	26945605	0.22598	0.182927	246	0.078468	0.08401	0.895403
1809	S1_1117936463	10	21459979	0.225981	0.0772358	246	0.078468	0.08401	0.895403
1810	S1_1314295466	9	198476	0.226043	0.392276	246	0.078468	0.0840085	0.895403
1811	S1_1314295501	9	198511	0.226043	0.392276	246	0.078468	0.0840085	0.895403
1812	S1_1314295510	9	198520	0.226043	0.392276	246	0.078468	0.0840085	0.895403
1813	S1_355330688	5	21219158	0.226162	0.0752033	246	0.078468	0.0840057	0.895403
1814	S1_1101828254	10	5351770	0.226179	0.126016	246	0.078468	0.0840053	0.895403
1815	S1_462237769	1	68435095	0.226436	0.123984	246	0.078468	0.0839991	0.895403
1816	S1_253690979	2	20602008	0.226733	0.455285	246	0.078468	0.0839921	0.895403
1817	S1_863286902	7	38677847	0.226815	0.132114	246	0.078468	0.0839901	0.895403
1818	S1_213024480	8	107325665	0.227369	0.367886	246	0.078468	0.0839769	0.895403
1819	S1_443384512	1	49581838	0.227475	0.49187	246	0.078468	0.0839744	0.895403
1820	S1_739044697	4	52110182	0.227494	0.400407	246	0.078468	0.0839739	0.895403
1821	S1_1183754780	10	87278296	0.22762	0.146341	246	0.078468	0.0839709	0.895403
1822	S1_1497861560	6	87161270	0.227718	0.245935	246	0.078468	0.0839686	0.895403
1823	S1_342490001	5	8378471	0.227725	0.443089	246	0.078468	0.0839684	0.895403
1824	S1_607986579	12	67059749	0.227729	0.227642	246	0.078468	0.0839683	0.895403
1825	S1_663521749	12	122594919	0.227884	0.0691057	246	0.078468	0.0839647	0.895403
1826	S1_663532340	12	122605510	0.227884	0.0691057	246	0.078468	0.0839647	0.895403
1827	S1_663521725	12	122594895	0.227884	0.0691057	246	0.078468	0.0839647	0.895403
1828	S1_663543788	12	122616958	0.227884	0.0691057	246	0.078468	0.0839647	0.895403
1829	S1_663567473	12	122640643	0.227884	0.0691057	246	0.078468	0.0839647	0.895403
1830	S1_1392382099	9	78285109	0.227954	0.164634	246	0.078468	0.083963	0.895403
1831	S1_561910185	12	20983355	0.228249	0.162602	246	0.078468	0.083956	0.895403
1832	S1_1001429813	13	49100401	0.228299	0.219512	246	0.078468	0.0839548	0.895403
1833	S1_1569743464	14	2241	0.228351	0.166667	246	0.078468	0.0839536	0.895403
1834	S1_79562150	11	79562150	0.228462	0.481707	246	0.078468	0.083951	0.895403
1835	S1_260472546	2	27383575	0.228551	0.134146	246	0.078468	0.0839489	0.895403
1836	S1_1116214868	10	19738384	0.228584	0.134146	246	0.078468	0.0839481	0.895403
1837	S1_864896683	7	40287628	0.228585	0.351626	246	0.078468	0.0839481	0.895403
1838	S1_1070973220	13	118643808	0.228686	0.0914634	246	0.078468	0.0839457	0.895403
1839	S1_17621105	11	17621105	0.228704	0.361789	246	0.078468	0.0839453	0.895403
1840	S1_1507936926	6	97236636	0.228801	0.300813	246	0.078468	0.083943	0.895403
1841	S1_1507936943	6	97236653	0.228801	0.300813	246	0.078468	0.083943	0.895403
1842	S1_446437206	1	52634532	0.228857	0.0711382	246	0.078468	0.0839417	0.895403
1843	S1_517377827	1	123575153	0.22921	0.369919	246	0.078468	0.0839333	0.895403
1844	S1_935340258	7	110731203	0.229346	0.0995935	246	0.078468	0.0839301	0.895403
1845	S1_790474848	4	103540333	0.22937	0.119919	246	0.078468	0.0839296	0.895403
1846	S1_1416929008	6	6228718	0.229403	0.317073	246	0.078468	0.0839288	0.895403
1847	S1_842492865	7	17883810	0.22954	0.0691057	246	0.078468	0.0839256	0.895403
1848	S1_1144919716	10	48443232	0.229692	0.0711382	246	0.078468	0.083922	0.895403
1849	S1_102541675	11	102541675	0.23019	0.302846	246	0.078468	0.0839103	0.895403
1850	S1_854536548	7	29927493	0.230351	0.105691	246	0.078468	0.0839066	0.895403
1851	S1_773834971	4	86900456	0.23037	0.142276	246	0.078468	0.0839061	0.895403
1852	S1_663862777	12	122935947	0.230385	0.453252	246	0.078468	0.0839058	0.895403
1853	S1_739045648	4	52111133	0.23057	0.27439	246	0.078468	0.0839014	0.895403
1854	S1_1147967450	10	51490966	0.230833	0.343496	246	0.078468	0.0838953	0.895403
1855	S1_1147967477	10	51490993	0.230833	0.343496	246	0.078468	0.0838953	0.895403
1856	S1_647529001	12	106602171	0.230924	0.343496	246	0.078468	0.0838932	0.895403
1857	S1_647529032	12	106602202	0.230924	0.343496	246	0.078468	0.0838932	0.895403
1858	S1_63644772	11	63644772	0.230934	0.132114	246	0.078468	0.0838929	0.895403
1859	S1_1443008621	6	32308331	0.230955	0.170732	246	0.078468	0.0838924	0.895403
1860	S1_522538930	1	128736256	0.231202	0.213415	246	0.078468	0.0838867	0.895403
1861	S1_920153125	7	95544070	0.231456	0.121951	246	0.078468	0.0838808	0.895403
1862	S1_588641360	12	47714530	0.231598	0.136179	246	0.078468	0.0838775	0.895403
1863	S1_628786637	12	87859807	0.231909	0.0813008	246	0.078468	0.0838702	0.895403
1864	S1_1408953163	9	94856173	0.231951	0.25	246	0.078468	0.0838693	0.895403
1865	S1_1507890824	6	97190534	0.232058	0.408537	246	0.078468	0.0838668	0.895403
1866	S1_1392798955	9	78701965	0.232266	0.369919	246	0.078468	0.083862	0.895403
1867	S1_934930490	7	110321435	0.232409	0.205285	246	0.078468	0.0838586	0.895403
1868	S1_529418472	1	135615798	0.232552	0.174797	246	0.078468	0.0838553	0.895403
1869	S1_1375357184	9	61260194	0.232857	0.0914634	246	0.078468	0.0838483	0.895403
1870	S1_1001524235	13	49194823	0.232956	0.349593	246	0.078468	0.083846	0.895403
1871	S1_846246444	7	21637389	0.232985	0.182927	246	0.078468	0.0838453	0.895403
1872	S1_1502650881	6	91950591	0.233267	0.0670732	246	0.078468	0.0838388	0.895403
1873	S1_1502650915	6	91950625	0.233267	0.0670732	246	0.078468	0.0838388	0.895403
1874	S1_1530265007	6	119564717	0.23339	0.357724	246	0.078468	0.083836	0.895403
1875	S1_546182042	12	5255212	0.233563	0.117886	246	0.078468	0.083832	0.895403
1876	S1_708037424	4	21102909	0.233658	0.262195	246	0.078468	0.0838298	0.895403
1877	S1_1120354182	10	23877698	0.233807	0.0813008	246	0.078468	0.0838264	0.895403
1878	S1_390952927	5	56841397	0.233916	0.107724	246	0.078468	0.0838239	0.895403
1879	S1_359704939	5	25593409	0.234096	0.321138	246	0.078468	0.0838198	0.895403
1880	S1_634989143	12	94062313	0.234115	0.335366	246	0.078468	0.0838193	0.895403
1881	S1_21232711	11	21232711	0.234363	0.136179	246	0.078468	0.0838136	0.895403
1882	S1_820707506	4	133772991	0.234453	0.21748	246	0.078468	0.0838116	0.895403
1883	S1_253942417	2	20853446	0.234469	0.195122	246	0.078468	0.0838112	0.895403
1884	S1_695316339	4	8381824	0.234469	0.449187	246	0.078468	0.0838112	0.895403
1885	S1_353220593	5	19109063	0.234479	0.111789	246	0.078468	0.083811	0.895403
1886	S1_1052226215	13	99896803	0.234503	0.097561	246	0.078468	0.0838104	0.895403
1887	S1_1596717860	14	53284	0.234539	0.174797	246	0.078468	0.0838096	0.895403
1888	S1_896595864	7	71986809	0.235165	0.136179	246	0.078468	0.0837953	0.895403
1889	S1_437547359	1	43744685	0.23526	0.111789	246	0.078468	0.0837931	0.895403
1890	S1_437547336	1	43744662	0.23526	0.111789	246	0.078468	0.0837931	0.895403
1891	S1_1580857522	14	10660	0.235263	0.359756	246	0.078468	0.0837931	0.895403
1892	S1_89204253	11	89204253	0.235317	0.168699	246	0.078468	0.0837918	0.895403
1893	S1_904062586	7	79453531	0.235323	0.0569106	246	0.078468	0.0837917	0.895403
1894	S1_150960382	8	45261567	0.235563	0.207317	246	0.078468	0.0837862	0.895403
1895	S1_985862906	13	33533494	0.235634	0.180894	246	0.078468	0.0837846	0.895403
1896	S1_393677720	5	59566190	0.235714	0.371951	246	0.078468	0.0837828	0.895403
1897	S1_607931915	12	67005085	0.235791	0.215447	246	0.078468	0.083781	0.895403
1898	S1_81959419	11	81959419	0.235846	0.123984	246	0.078468	0.0837798	0.895403
1899	S1_176296691	8	70597876	0.235868	0.371951	246	0.078468	0.0837793	0.895403
1900	S1_786866502	4	99931987	0.235915	0.359756	246	0.078468	0.0837782	0.895403
1901	S1_691784928	4	4850413	0.236079	0.158537	246	0.078468	0.0837745	0.895403
1902	S1_1122429468	10	25952984	0.236185	0.0528455	246	0.078468	0.0837721	0.895403
1903	S1_816068378	4	129133863	0.236259	0.101626	246	0.078468	0.0837704	0.895403
1904	S1_720882348	4	33947833	0.236939	0.0609756	246	0.078468	0.083755	0.895403
1905	S1_1443008641	6	32308351	0.237176	0.168699	246	0.078468	0.0837496	0.895403
1906	S1_623047218	12	82120388	0.237255	0.144309	246	0.078468	0.0837478	0.895403
1907	S1_1174351139	10	77874655	0.237365	0.20122	246	0.078468	0.0837454	0.895403
1908	S1_1516907570	6	106207280	0.237512	0.0934959	246	0.078468	0.0837421	0.895403
1909	S1_1182306488	10	85830004	0.237696	0.404472	246	0.078468	0.0837379	0.895403
1910	S1_211011890	8	105313075	0.237723	0.101626	246	0.078468	0.0837373	0.895403
1911	S1_342808455	5	8696925	0.237857	0.152439	246	0.078468	0.0837343	0.895403
1912	S1_344977897	5	10866367	0.23794	0.0752033	246	0.078468	0.0837324	0.895403
1913	S1_1444256731	6	33556441	0.237984	0.227642	246	0.078468	0.0837314	0.895403
1914	S1_868303552	7	43694497	0.238592	0.121951	246	0.078468	0.0837178	0.895403
1915	S1_932292050	7	107682995	0.238606	0.463415	246	0.078468	0.0837175	0.895403
1916	S1_1376103698	9	62006708	0.238627	0.168699	246	0.078468	0.083717	0.895403
1917	S1_1082600188	13	130270776	0.23863	0.0995935	246	0.078468	0.0837169	0.895403
1918	S1_935933958	7	111324903	0.238694	0.357724	246	0.078468	0.0837155	0.895403
1919	S1_1484573095	6	73872805	0.238847	0.109756	246	0.078468	0.0837121	0.895403
1920	S1_542632036	12	1705206	0.2389	0.119919	246	0.078468	0.0837109	0.895403
1921	S1_542632080	12	1705250	0.2389	0.119919	246	0.078468	0.0837109	0.895403
1922	S1_709727687	4	22793172	0.239113	0.382114	246	0.078468	0.0837061	0.895403
1923	S1_738536737	4	51602222	0.239136	0.128049	246	0.078468	0.0837056	0.895403
1924	S1_738977782	4	52043267	0.239205	0.203252	246	0.078468	0.0837041	0.895403
1925	S1_738977797	4	52043282	0.239205	0.203252	246	0.078468	0.0837041	0.895403
1926	S1_1386627348	9	72530358	0.239255	0.323171	246	0.078468	0.0837029	0.895403
1927	S1_299979867	2	66890896	0.239279	0.138211	246	0.078468	0.0837024	0.895403
1928	S1_299979900	2	66890929	0.239279	0.138211	246	0.078468	0.0837024	0.895403
1929	S1_303404911	2	70315940	0.239393	0.27439	246	0.078468	0.0836998	0.895403
1930	S1_1185438843	10	88962359	0.239638	0.115854	246	0.078468	0.0836944	0.895403
1931	S1_1086152533	13	133823121	0.239731	0.109756	246	0.078468	0.0836923	0.895403
1932	S1_1515224645	6	104524355	0.239847	0.0955285	246	0.078468	0.0836897	0.895403
1933	S1_1116571613	10	20095129	0.239854	0.0589431	246	0.078468	0.0836896	0.895403
1934	S1_1432414402	6	21714112	0.239935	0.292683	246	0.078468	0.0836878	0.895403
1935	S1_56085137	11	56085137	0.240247	0.0894309	246	0.078468	0.0836808	0.895403
1936	S1_253027199	2	19938228	0.240248	0.130081	246	0.078468	0.0836808	0.895403
1937	S1_846159776	7	21550721	0.240373	0.489837	246	0.078468	0.083678	0.895403
1938	S1_1266053474	3	54894017	0.240978	0.0528455	246	0.078468	0.0836646	0.895403
1939	S1_1392380013	9	78283023	0.241546	0.0670732	246	0.078468	0.083652	0.895403
1940	S1_892012512	7	67403457	0.241681	0.109756	246	0.078468	0.083649	0.895403
1941	S1_1388936742	9	74839752	0.241779	0.168699	246	0.078468	0.0836469	0.895403
1942	S1_1098877731	10	2401247	0.241827	0.178862	246	0.078468	0.0836458	0.895403
1943	S1_1014638729	13	62309317	0.241961	0.109756	246	0.078468	0.0836429	0.895403
1944	S1_1515224640	6	104524350	0.241973	0.0995935	246	0.078468	0.0836426	0.895403
1945	S1_392118933	5	58007403	0.241979	0.128049	246	0.078468	0.0836425	0.895403
1946	S1_342643615	5	8532085	0.242225	0.262195	246	0.078468	0.083637	0.895403
1947	S1_342643616	5	8532086	0.242225	0.262195	246	0.078468	0.083637	0.895403
1948	S1_815982223	4	129047708	0.242418	0.117886	246	0.078468	0.0836328	0.895403
1949	S1_750426667	4	63492152	0.242818	0.146341	246	0.078468	0.083624	0.895403
1950	S1_1508305956	6	97605666	0.242871	0.284553	246	0.078468	0.0836228	0.895403
1951	S1_1034530017	13	82200605	0.242975	0.111789	246	0.078468	0.0836206	0.895403
1952	S1_866235148	7	41626093	0.242998	0.264228	246	0.078468	0.0836201	0.895403
1953	S1_25699411	11	25699411	0.243219	0.0813008	246	0.078468	0.0836152	0.895403
1954	S1_1518154865	6	107454575	0.243304	0.140244	246	0.078468	0.0836134	0.895403
1955	S1_396612107	1	2809433	0.243435	0.130081	246	0.078468	0.0836105	0.895403
1956	S1_10720734	11	10720734	0.243472	0.097561	246	0.078468	0.0836097	0.895403
1957	S1_706842361	4	19907846	0.243594	0.0772358	246	0.078468	0.083607	0.895403
1958	S1_1106553608	10	10077124	0.243691	0.481707	246	0.078468	0.0836049	0.895403
1959	S1_1185546464	10	89069980	0.243902	0.20122	246	0.078468	0.0836003	0.895403
1960	S1_1348321803	9	34224813	0.24394	0.144309	246	0.078468	0.0835994	0.895403
1961	S1_1271179084	3	60019627	0.244107	0.101626	246	0.078468	0.0835958	0.895403
1962	S1_726121219	4	39186704	0.244124	0.146341	246	0.078468	0.0835954	0.895403
1963	S1_720243682	4	33309167	0.244136	0.400407	246	0.078468	0.0835952	0.895403
1964	S1_109500283	8	3801468	0.244189	0.25	246	0.078468	0.083594	0.895403
1965	S1_1376310904	9	62213914	0.244271	0.24187	246	0.078468	0.0835922	0.895403
1966	S1_1174360077	10	77883593	0.244321	0.199187	246	0.078468	0.0835911	0.895403
1967	S1_1185872881	10	89396397	0.244503	0.150407	246	0.078468	0.0835872	0.895403
1968	S1_976044135	13	23714723	0.244625	0.215447	246	0.078468	0.0835845	0.895403
1969	S1_663544055	12	122617225	0.244628	0.0731707	246	0.078468	0.0835845	0.895403
1970	S1_663544066	12	122617236	0.244628	0.0731707	246	0.078468	0.0835845	0.895403
1971	S1_1176205544	10	79729060	0.244686	0.0691057	246	0.078468	0.0835832	0.895403
1972	S1_1176205542	10	79729058	0.244686	0.0691057	246	0.078468	0.0835832	0.895403
1973	S1_1176205543	10	79729059	0.244686	0.0691057	246	0.078468	0.0835832	0.895403
1974	S1_341892422	5	7780892	0.24494	0.111789	246	0.078468	0.0835777	0.895755
1975	S1_621741903	12	80815073	0.24503	0.347561	246	0.078468	0.0835757	0.895755
1976	S1_1467921575	6	57221285	0.245297	0.313008	246	0.078468	0.0835699	0.896278
1977	S1_1378919396	9	64822406	0.245557	0.182927	246	0.078468	0.0835643	0.896631
1978	S1_949560993	7	124951938	0.245748	0.154472	246	0.078468	0.0835602	0.896631
1979	S1_866232633	7	41623578	0.245854	0.260163	246	0.078468	0.0835579	0.896631
1980	S1_1265724244	3	54564787	0.24589	0.23374	246	0.078468	0.0835571	0.896631
1981	S1_1101698272	10	5221788	0.246177	0.471545	246	0.078468	0.0835509	0.896906
1982	S1_461350835	1	67548161	0.246224	0.481707	246	0.078468	0.0835499	0.896906
1983	S1_1484802519	6	74102229	0.246339	0.465447	246	0.078468	0.0835474	0.896906
1984	S1_1461213861	6	50513571	0.24656	0.24187	246	0.078468	0.0835426	0.897261
1985	S1_510438317	1	116635643	0.246796	0.126016	246	0.078468	0.0835376	0.8973
1986	S1_382955795	5	48844265	0.24707	0.0934959	246	0.078468	0.0835317	0.8973
1987	S1_1300112607	3	88953150	0.247087	0.138211	246	0.078468	0.0835313	0.8973
1988	S1_663613027	12	122686197	0.24727	0.0853659	246	0.078468	0.0835274	0.8973
1989	S1_1498419749	6	87719459	0.247329	0.176829	246	0.078468	0.0835261	0.8973
1990	S1_1378507197	9	64410207	0.247409	0.331301	246	0.078468	0.0835244	0.8973
1991	S1_459700178	1	65897504	0.247441	0.416667	246	0.078468	0.0835237	0.8973
1992	S1_1185887433	10	89410949	0.24771	0.191057	246	0.078468	0.0835179	0.897692
1993	S1_460644253	1	66841579	0.247798	0.390244	246	0.078468	0.0835161	0.897692
1994	S1_1519858520	6	109158230	0.248465	0.111789	246	0.078468	0.0835018	0.898815
1995	S1_203667992	8	97969177	0.248496	0.0934959	246	0.078468	0.0835011	0.898815
1996	S1_1504812742	6	94112452	0.248502	0.256098	246	0.078468	0.083501	0.898815
1997	S1_1300615655	3	89456198	0.248689	0.231707	246	0.078468	0.083497	0.898815
1998	S1_33002928	11	33002928	0.248887	0.390244	246	0.078468	0.0834928	0.898815
1999	S1_1461273069	6	50572779	0.248953	0.193089	246	0.078468	0.0834914	0.898815
[truncated: 5,221 more rows]
