# Supplementary material for: Genome-wide association study of Gossypium arboreum resistance to reniform nematode
Source: BMC Genet. 2018 Aug 3;19:52. doi: 10.1186/s12863-018-0662-3 (PMC6091029; doi:10.1186/s12863-018-0662-3)
Supplement: Supplementary file 5 — The 146 annotated genes within 72 kb of the 15 significantly associated SNPs. (XLSX 19 kb) [file 12863_2018_662_MOESM5_ESM.xlsx]

## Sheet: Additonal_file_5
	Candidate.gene.model	chromosomes	start	stop	marker	gene.description	interpro.GO
1	Cotton_A_17777	6	21326741	21328098	S1_1431996298 & S1_1432469614	ETC complex I subunit	electron transport chain
2	Cotton_A_17780	6	21300108	21304872	S1_1431996298 & S1_1432469614	Heat shock protein DnaJ, N-terminal	HSP
3	Cotton_A_17773	6	21340838	21342232	S1_1431996298 & S1_1432469614	UDP-glucuronosyl/UDP-glucosyltransferase	metabolic process
4	Cotton_A_17774	6	21336445	21337761	S1_1431996298 & S1_1432469614	UDP-glucuronosyl/UDP-glucosyltransferase	metabolic process
5	Cotton_A_17782	6	21293119	21297734	S1_1431996298 & S1_1432469614	DNA primase, UL52/UL70 type, Herpesviridae	NA
6	Cotton_A_17772	6	21345875	21346342	S1_1431996298 & S1_1432469614	Late embryogenesis abundant protein, group 2	NA
7	Cotton_A_17781	6	21298431	21299420	S1_1431996298 & S1_1432469614	Ornithine cyclodeaminase/mu-crystallin	NA
8	Cotton_A_17776	6	21328715	21331360	S1_1431996298 & S1_1432469614	Pentatricopeptide repeat	NA
9	Cotton_A_17770	6	21364551	21366534	S1_1431996298 & S1_1432469614	Reticulon	NA
10	Cotton_A_17775	6	21332673	21335383	S1_1431996298 & S1_1432469614	Tetratricopeptide TPR-1	NA
11	Cotton_A_23056	6	21248890	21251650	S1_1431996298 & S1_1432469614	Protein kinase, catalytic domain	protein phosphorylation
12	Cotton_A_23058	6	21260539	21263298	S1_1431996298 & S1_1432469614	Protein kinase, catalytic domain	protein phosphorylation
13	Cotton_A_17778	6	21317963	21319359	S1_1431996298 & S1_1432469614	DNA-binding WRKY	transcription
14	Cotton_A_17730	6	21784351	21787900	S1_1431996298 & S1_1432469614	CS-like domain	defense response
15	Cotton_A_17729	6	21789796	21791567	S1_1431996298 & S1_1432469614	Lipase, class 3	lipid metabolism
16	Cotton_A_17731	6	21768378	21770824	S1_1431996298 & S1_1432469614	CCT domain	NA
17	Cotton_A_17734	6	21717233	21728118	S1_1431996298 & S1_1432469614	Glutamine amidotransferase, class-II	NA
18	Cotton_A_17735	6	21713167	21715746	S1_1431996298 & S1_1432469614	Pentatricopeptide repeat	NA
19	Cotton_A_17732	6	21751161	21758868	S1_1431996298 & S1_1432469614	PWWP	NA
20	Cotton_A_17733	6	21745111	21749291	S1_1431996298 & S1_1432469614	Protein kinase, catalytic domain	protein phosphorylation
21	Cotton_A_17736	6	21709063	21712179	S1_1431996298 & S1_1432469614	Protein phosphatase 2C-like	signal transduction
22	Cotton_A_02969	9	72927471	72928024	S1_1387000550	Heat shock protein Hsp20	HSP
23	Cotton_A_02972	9	72899115	72903573	S1_1387000550	Chaperonin Cpn60	NA
24	Cotton_A_02970	9	72921484	72922497	S1_1387000550	GCN5-related N-acetyltransferase (GNAT) domain	NA
25	Cotton_A_02966	9	72948901	72952087	S1_1387000550	Pectate lyase/Amb allergen	NA
26	Cotton_A_02968	9	72941393	72943327	S1_1387000550	Pentatricopeptide repeat	NA
27	Cotton_A_02974	9	72872586	72873176	S1_1387000550	Photosystem I PsaE, reaction centre subunit IV	photosynthesis
28	Cotton_A_02967	9	72946058	72948242	S1_1387000550	Protein kinase, catalytic domain	protein phosphorylation
29	Cotton_A_02973	9	72875395	72881961	S1_1387000550	Leucine-rich repeat	protein protein interaction
30	Cotton_A_02976	9	72863253	72865756	S1_1387000550	Cytochrome P450	redox
31	Cotton_A_02975	9	72866932	72869509	S1_1387000550	Glutaredoxin	redox
32	Cotton_A_02971	9	72913513	72916616	S1_1387000550	Helix-loop-helix DNA-binding domain	transcription
33	Cotton_A_02977	9	72842532	72843800	S1_1387000550	Retrotransposon gag protein	transposon
34	Cotton_A_06030	12	93803480	93805015	S1_634724595 & S1_634724647	Cytochrome b-c1 complex, subunit 8	electron transport chain
35	Cotton_A_06031	12	93805577	93808270	S1_634724595 & S1_634724647	Beta-lactamase-like	NA
36	Cotton_A_06033	12	93830777	93836774	S1_634724595 & S1_634724647	Bromodomain	NA
37	Cotton_A_06032	12	93827984	93829040	S1_634724595 & S1_634724647	C2 calcium-dependent membrane targeting	NA
38	Cotton_A_06029	12	93797808	93799769	S1_634724595 & S1_634724647	Pentatricopeptide repeat	NA
39	Cotton_A_06035	12	93866197	93868089	S1_634724595 & S1_634724647	Pentatricopeptide repeat	NA
40	Cotton_A_06027	12	93784358	93786688	S1_634724595 & S1_634724647	Protein of unknown function DUF3133	NA
41	Cotton_A_06034	12	93852038	93854856	S1_634724595 & S1_634724647	Cytochrome P450	redox
42	Cotton_A_06024	12	93742581	93745017	S1_634724595 & S1_634724647	DNA-binding WRKY	transcription
43	Cotton_A_06025	12	93767194	93768277	S1_634724595 & S1_634724647	DNA-binding WRKY	transcription
44	Cotton_A_06023	12	93726339	93727033	S1_634724595 & S1_634724647	GATA-type transcription activator, N-terminal	transcription
45	Cotton_A_06028	12	93793708	93795455	S1_634724595 & S1_634724647	Ribosomal protein L10e/L16	translation
46	Cotton_A_06026	12	93778177	93782378	S1_634724595 & S1_634724647	ABC-1	transport
47	Cotton_A_06022	12	93721231	93725869	S1_634724595 & S1_634724647	K+ potassium transporter	transport
48	Cotton_A_06030	12	93803480	93805015	S1_634724595 & S1_634724647	Cytochrome b-c1 complex, subunit 8	electron transport chain
49	Cotton_A_06031	12	93805577	93808270	S1_634724595 & S1_634724647	Beta-lactamase-like	NA
50	Cotton_A_06033	12	93830777	93836774	S1_634724595 & S1_634724647	Bromodomain	NA
51	Cotton_A_06032	12	93827984	93829040	S1_634724595 & S1_634724647	C2 calcium-dependent membrane targeting	NA
52	Cotton_A_06029	12	93797808	93799769	S1_634724595 & S1_634724647	Pentatricopeptide repeat	NA
53	Cotton_A_06035	12	93866197	93868089	S1_634724595 & S1_634724647	Pentatricopeptide repeat	NA
54	Cotton_A_06027	12	93784358	93786688	S1_634724595 & S1_634724647	Protein of unknown function DUF3133	NA
55	Cotton_A_06034	12	93852038	93854856	S1_634724595 & S1_634724647	Cytochrome P450	redox
56	Cotton_A_06024	12	93742581	93745017	S1_634724595 & S1_634724647	DNA-binding WRKY	transcription
57	Cotton_A_06025	12	93767194	93768277	S1_634724595 & S1_634724647	DNA-binding WRKY	transcription
58	Cotton_A_06023	12	93726339	93727033	S1_634724595 & S1_634724647	GATA-type transcription activator, N-terminal	transcription
59	Cotton_A_06028	12	93793708	93795455	S1_634724595 & S1_634724647	Ribosomal protein L10e/L16	translation
60	Cotton_A_06026	12	93778177	93782378	S1_634724595 & S1_634724647	ABC-1	transport
61	Cotton_A_06022	12	93721231	93725869	S1_634724595 & S1_634724647	K+ potassium transporter	transport
62	Cotton_A_03283	3	27858316	27861682	S1_1238998071	Aminotransferase class-III	NA
63	Cotton_A_03280	3	27842055	27843740	S1_1238998071	ATPase, AAA+ type, core	NA
64	Cotton_A_03286	3	27892041	27897622	S1_1238998071	Pleckstrin homology domain	NA
65	Cotton_A_03279	3	27838100	27841444	S1_1238998071	Coproporphyrinogen III oxidase	redox
66	Cotton_A_03276	3	27810580	27811784	S1_1238998071	Oxoglutarate/iron-dependent oxygenase	redox
67	Cotton_A_03284	3	27885606	27886937	S1_1238998071	Transcription factor GRAS	transcription
68	Cotton_A_03281	3	27851546	27852631	S1_1238998071	Ribosomal protein L13e	translation
69	Cotton_A_03285	3	27888193	27888600	S1_1238998071	Ribosomal protein L27e	translation
70	Cotton_A_03278	3	27834812	27836198	S1_1238998071	Ribosomal protein S27e	translation
71	Cotton_A_03282	3	27854985	27855887	S1_1238998071	Zinc/iron permease	transport
72	Cotton_A_14237	7	18143442	18145169	S1_842793792 & S1_842793872 & S1_842793960	Protein kinase, catalytic domain	protein phosphorylation
73	Cotton_A_14236	7	18135145	18136398	S1_842793792 & S1_842793872 & S1_842793960	Leucine-rich repeat	protein protein interaction
74	Cotton_A_14237	7	18143442	18145169	S1_842793792 & S1_842793872 & S1_842793960	Protein kinase, catalytic domain	protein phosphorylation
75	Cotton_A_14236	7	18135145	18136398	S1_842793792 & S1_842793872 & S1_842793960	Leucine-rich repeat	protein protein interaction
76	Cotton_A_29422	7	93025272	93027612	S1_917690183	Glycosyl transferase, group 1	carbohydrate metabolic process
77	Cotton_A_29425	7	93055070	93055917	S1_917690183	mRNA splicing factor, thioredoxin-like U5 snRNP	mRNA splicing
78	Cotton_A_29428	7	93073884	93075852	S1_917690183	APO protein, plant	NA
79	Cotton_A_29430	7	93090991	93093946	S1_917690183	Bisphosphoglycerate-independent phosphoglycerate mutase	NA
80	Cotton_A_29431	7	93096370	93096783	S1_917690183	Sulfotransferase domain	NA
81	Cotton_A_29424	7	93044904	93052846	S1_917690183	Tetratricopeptide TPR-1	NA
82	Cotton_A_29427	7	93072049	93072971	S1_917690183	Uncharacterised conserved protein UCP037471	NA
83	Cotton_A_35151	7	93137836	93138737	S1_917690183	Alpha-D-phosphohexomutase, C-terminal	organic substance metabolic process
84	Cotton_A_29432	7	93097471	93098205	S1_917690183	Leucine-rich repeat	protein protein interaction
85	Cotton_A_35150	7	93136286	93137329	S1_917690183	S-locus glycoprotein	recognition of pollen
86	Cotton_A_24021	1	107398282	107401838	S1_501185184	Glycosyl transferase, family 14	carbohydrate metabolic process
87	Cotton_A_24028	1	107338814	107344313	S1_501185184	Domain of unknown function DUF1084	NA
88	Cotton_A_24027	1	107349117	107355374	S1_501185184	N2227-like	NA
89	Cotton_A_24022	1	107379112	107383733	S1_501185184	tRNA-binding arm	NA
90	Cotton_A_24029	1	107318451	107318975	S1_501185184	VQ	NA
91	Cotton_A_24023	1	107375014	107377921	S1_501185184	Zinc finger, BED-type predicted	NA
92	Cotton_A_24020	1	107402474	107408925	S1_501185184	Zinc finger, DHHC-type, palmitoyltransferase	NA
93	Cotton_A_24024	1	107371557	107371961	S1_501185184	Ribosomal protein L27e	translation
94	Cotton_A_12919	9	66048291	66052681	S1_1380184051	Glycoside hydrolase, family 3, N-terminal	carbohydrate metabolic process
95	Cotton_A_12933	9	66113687	66119430	S1_1380184051	Gelsolin	cell organization
96	Cotton_A_12934	9	66136714	66144014	S1_1380184051	Villin headpiece	cytoskeleton organization
97	Cotton_A_12924	9	66077925	66078552	S1_1380184051	Machado-Joseph disease protein MJD	NA
98	Cotton_A_12931	9	66103927	66106128	S1_1380184051	Pentatricopeptide repeat	NA
99	Cotton_A_12932	9	66107219	66109164	S1_1380184051	RNA recognition motif domain	NA
100	Cotton_A_12926	9	66083663	66083953	S1_1380184051	Thylakoid soluble phosphoprotein TSP9	NA
101	Cotton_A_12929	9	66095799	66096962	S1_1380184051	Zinc finger, C2H2-type	NA
102	Cotton_A_12935	9	66146395	66148411	S1_1380184051	Zinc finger, RING-type	NA
103	Cotton_A_12930	9	66099032	66102238	S1_1380184051	Protein kinase, catalytic domain	protein phosphorylation
104	Cotton_A_12923	9	66070704	66076296	S1_1380184051	Peptidase M41	proteolysis
105	Cotton_A_12928	9	66086622	66088157	S1_1380184051	Cytochrome P450	redox
106	Cotton_A_12917	9	66032424	66035279	S1_1380184051	Multicopper oxidase, type 1	redox
107	Cotton_A_12922	9	66068989	66069492	S1_1380184051	NADH:ubiquinone/plastoquinone oxidoreductase	redox
108	Cotton_A_12918	9	66043883	66044975	S1_1380184051	SANT domain, DNA binding	transcription
109	Cotton_A_12936	9	66152291	66155630	S1_1380184051	Sodium/calcium exchanger membrane region	transport
110	Cotton_A_12920	9	66054151	66056030	S1_1380184051	Sugar/inositol transporter	transport
111	Cotton_A_00279	2	70476457	70479200	S1_303538481	Nucleotidyl transferase	biosynthetic process
112	Cotton_A_00275	2	70499355	70503231	S1_303538481	Poly(ADP-ribose) glycohydrolase	carbohydrate metabolic process
113	Cotton_A_00286	2	70430391	70431426	S1_303538481	Short-chain dehydrogenase/reductase SDR	metabolic process
114	Cotton_A_00287	2	70415541	70422611	S1_303538481	Actin-binding WH2	NA
115	Cotton_A_00277	2	70489470	70491941	S1_303538481	Ankyrin repeat	NA
116	Cotton_A_00290	2	70406654	70408122	S1_303538481	Cellular retinaldehyde-binding/triple function, C-terminal	NA
117	Cotton_A_00295	2	70376896	70379299	S1_303538481	Domain of unknown function DUF231, plant	NA
118	Cotton_A_00278	2	70479832	70484135	S1_303538481	Elongator protein 3/MiaB/NifB	NA
119	Cotton_A_00293	2	70396065	70397091	S1_303538481	FAM175 family	NA
120	Cotton_A_00291	2	70400738	70402080	S1_303538481	Macrophage migration inhibitory factor	NA
121	Cotton_A_00282	2	70451443	70452774	S1_303538481	Pentatricopeptide repeat	NA
122	Cotton_A_00292	2	70398308	70398955	S1_303538481	Prenylated rab acceptor PRA1	NA
123	Cotton_A_00281	2	70459178	70460283	S1_303538481	Protein of unknown function DUF1685	NA
124	Cotton_A_00276	2	70493947	70498300	S1_303538481	RNA recognition motif domain	NA
125	Cotton_A_00289	2	70409627	70410691	S1_303538481	Uncharacterised protein family UPF0497, trans-membrane plant	NA
126	Cotton_A_00288	2	70411258	70413897	S1_303538481	Leucine-rich repeat, cysteine-containing subtype	protein protein interaction
127	Cotton_A_00294	2	70391575	70394399	S1_303538481	Multi antimicrobial extrusion protein	transport
128	Cotton_A_00280	2	70463427	70475953	S1_303538481	Aminoacyl-tRNA synthetase, class Ia	tRNA aminoacylation for protein translation
129	Cotton_A_00283	2	70447589	70448062	S1_303538481	Wound-induced protein, Wun1	wound
130	Cotton_A_18631	12	121848697	121855788	S1_662779880	Protein synthesis factor, GTP-binding	NA
131	Cotton_A_18636	12	121789116	121790411	S1_662779880	Transferase	NA
132	Cotton_A_26044	12	121918187	121919935	S1_662779880	Zinc finger, RanBP2-type	NA
133	Cotton_A_18634	12	121795995	121798084	S1_662779880	Protein phosphatase 2A, regulatory B subunit, B56	signal transduction
134	Cotton_A_26046	12	121898404	121899237	S1_662779880	Transcriptional factor B3	transcription
135	Cotton_A_26048	12	121886534	121886794	S1_662779880	Transcriptional factor B3	transcription
136	Cotton_A_18632	12	121837562	121845726	S1_662779880	ABC transporter, transmembrane domain	transport
137	Cotton_A_17986	5	18126832	18127554	S1_352262064	Late embryogenesis abundant protein, group 2	NA
138	Cotton_A_17984	5	18081510	18085230	S1_352262064	O-methyltransferase, family 2	NA
139	Cotton_A_17985	5	18105103	18108485	S1_352262064	O-methyltransferase, family 2	NA
140	Cotton_A_17988	5	18149467	18152568	S1_352262064	RNA-processing protein, HAT helix	RNA processing
141	Cotton_A_17991	5	18180985	18182052	S1_352262064	Major pollen allergen Lol pI	sexual reproduction
142	Cotton_A_17987	5	18144674	18145891	S1_352262064	Pathogenesis-related transcriptional factor/ERF, DNA-binding	transcription
143	Cotton_A_17990	5	18166133	18167364	S1_352262064	Clathrin light chain	transport
144	Cotton_A_17989	5	18163082	18165210	S1_352262064	Sugar/inositol transporter	transport
145	Cotton_A_14237	7	18143442	18145169	S1_842793792 & S1_842793872 & S1_842793960	Protein kinase, catalytic domain	protein phosphorylation
146	Cotton_A_14236	7	18135145	18136398	S1_842793792 & S1_842793872 & S1_842793960	Leucine-rich repeat	protein protein interaction
