# Supplementary material for: Genome-wide association study of Gossypium arboreum resistance to reniform nematode
Source: BMC Genet. 2018 Aug 3;19:52. doi: 10.1186/s12863-018-0662-3 (PMC6091029; doi:10.1186/s12863-018-0662-3)
Supplement: Supplementary file 6 — The 18 genes out of the 146 genes that were significantly differentially expressed in Gossypium hirsutum in response to reniform nematode infestation. (XLSX 13 kb) [file 12863_2018_662_MOESM6_ESM.xlsx]

## Sheet: Additonal_file_6
	gene_model_ID	chr	start	end	DSI_vs_DSU	p_vlaue	DSU	DSI	DS_DE	L1I_vs_L1U	p_value	L1U	L1I	L1_DE	B713I_vs_B713U	p_value.1	B713U	B713I	B713_DE	Total_RPKM	strand	seq_ID	annotation
1	Cotton_A_17777	6	21326741	21328098	-81.8625	0.196	6.549	0.08	0	250.382	7.8e-06	0.11	27.542	1	-1.3244	1	7.463	5.635	0	47.379	+	D5_GG15343|c2_g1_i2	ETC complex I subunit
2	Cotton_A_17734	6	21717233	21728118	173.738	0.000649	0.08	13.899	1	1.09091	1	0.11	0.12	0	1.125	1	0.08	0.09	0	14.379	-	D5_GG15961|c5_g1_i1	Glutamine amidotransferase, class-II
3	Cotton_A_02969	9	72927471	72928024	-2.30274	0.827	13.927	6.048	0	-3.98579	3.14e-05	51.05	12.808	1	-6.5786	0.65	4.98	0.757	0	89.57	-	D5_GG24194|c0_g1_i1	Heat shock protein Hsp20
4	Cotton_A_02976	9	72863253	72865756	1.00352	0.959	40.029	40.17	0	-5.07768	7.89e-06	47.786	9.411	1	-1.8974	0.899	14.832	7.817	0	160.045	+	A2_GG27289|c0_g1_i1	Cytochrome P450
5	Cotton_A_06023	12	93726339	93727033	310.35	8.73e-07	0.08	24.828	1	-528.15	5.03e-14	63.378	0.12	1	1.125	1	0.08	0.09	0	88.576	+	D5_GG2696|c0_g1_i1	GATA-type transcription activator, N-terminal
6	Cotton_A_06028	12	93793708	93795455	1.16908	0.046	101.992	119.237	0	2.54813	1.94e-05	39.328	100.213	1	1.48643	0.551	42.146	62.647	0	465.563	-	A2_GG31123|c0_g1_i1	Ribosomal protein L10e/L16
7	Cotton_A_06030	12	93803480	93805015	-1.39657	1	65.006	46.547	0	5.5315	2.03e-05	8.222	45.48	1	1.09814	1	18.474	20.287	0	204.016	-	A2_GG31142|c0_g1_i1	Cytochrome b-c1 complex, subunit 8
8	Cotton_A_06023	12	93726339	93727033	310.35	8.73e-07	0.08	24.828	1	-528.15	5.03e-14	63.378	0.12	1	1.125	1	0.08	0.09	0	88.576	+	D5_GG2696|c0_g1_i1	GATA-type transcription activator, N-terminal
9	Cotton_A_06028	12	93793708	93795455	1.16908	0.046	101.992	119.237	0	2.54813	1.94e-05	39.328	100.213	1	1.48643	0.551	42.146	62.647	0	465.563	-	A2_GG31123|c0_g1_i1	Ribosomal protein L10e/L16
10	Cotton_A_06030	12	93803480	93805015	-1.39657	1	65.006	46.547	0	5.5315	2.03e-05	8.222	45.48	1	1.09814	1	18.474	20.287	0	204.016	-	A2_GG31142|c0_g1_i1	Cytochrome b-c1 complex, subunit 8
11	Cotton_A_03281	3	27851546	27852631	-1.35044	1	111.976	82.918	0	-1.03982	1	84.22	80.995	0	2.31178	0.00427	29.54	68.29	1	457.939	-	A2_GG3822|c0_g1_i2	Ribosomal protein L13e
12	Cotton_A_35150	7	93136286	93137329	-1.73999	0.00748	325.754	187.216	0	-2.87077	0	358.238	124.788	1	1.37638	0.459	77.538	106.722	0	1180.26	+	A2_GG24842|c1_g1_i1	S-locus glycoprotein
13	Cotton_A_12923	9	66070704	66076296	1	1	0.08	0.08	0	-134.608	0.00108	16.153	0.12	1	1.125	1	0.08	0.09	0	16.603	+	A2_GG26859|c0_g1_i1	Peptidase M41
14	Cotton_A_00279	2	70476457	70479200	1	1	0.08	0.08	0	189.436	0.000185	0.11	20.838	1	-60.7889	0.241	5.471	0.09	0	26.669	-	A2_GG22679|c2_g1_i1	Nucleotidyl transferase
15	Cotton_A_00282	2	70451443	70452774	1	1	0.08	0.08	0	1.09091	1	0.11	0.12	0	-190.4	0.00116	17.136	0.09	1	17.616	-	A2_GG22676|c1_g1_i1	Pentatricopeptide repeat
16	Cotton_A_18636	12	121789116	121790411	211.012	0.000108	0.08	16.881	1	1.09091	1	0.11	0.12	0	1.125	1	0.08	0.09	0	17.361	+	A2_GG33490|c1_g1_i1	Transferase
17	Cotton_A_17984	5	18081510	18085230	1.17125	0.774	20.998	24.594	0	96.1545	0.021	0.11	10.577	0	253.988	0.000389	0.08	20.319	1	76.678	-	A2_GG323|c2_g1_i1	O-methyltransferase, family 2
18	Cotton_A_17988	5	18149467	18152568	1	1	0.08	0.08	0	-215	9.07e-06	0.11	0.12	1	1.125	1	0.08	0.09	0	26.25	-	A2_GG323|c49_g1_i1	RNA-processing protein, HAT helix
